# Supplementary material for: New Insights into the Genomic Structure of Avena L.: Comparison of the Divergence of A-Genome and One C-Genome Oat Species
Source: Plants (Basel). 2022 Apr 19;11(9):1103. doi: 10.3390/plants11091103 (PMC9102028; doi:10.3390/plants11091103)
Supplement: Supplementary file 1 [file plants-11-01103-s001.zip]

Archive with 6 entries (5 files):
- Supplementary/
- Supplementary/Figure S1 NJ tree and MDS.pptx
- Supplementary/Table S1 Sequences of 296 oat accessions.fas
- Supplementary/Table S2 Genetic distance and multidimensional scaling.xlsx
- Supplementary/Table S3.xlsx
- Supplementary/Table S4 Summary of the 156 haplotypes obtained form sequences of 169 oat accession.xlsx
