# Supplementary material for: New Insights into the Genomic Structure of Avena L.: Comparison of the Divergence of A-Genome and One C-Genome Oat Species
Source: Plants (Basel). 2022 Apr 19;11(9):1103. doi: 10.3390/plants11091103 (PMC9102028; doi:10.3390/plants11091103)
Supplement: Supplementary file 1 [file plants-11-01103-s001.zip › Supplementary/Table S1 Sequences of 296 oat accessions.fas]

>Avena_canariensis_ribotype_1005E4-G-11_OM004567
AACCTTATCATTTAGAGGAAGGAGAAGTCGTAACAAGGTTTCCGTAGGTGAACCTGCGGAAGGATCATTGTCGTGACCCTGACCAAAACAGACCGAGCACGCGTTATCTATTCCTGCTGAGTGGCGGCACCGT-CGTCGCTCAGCCAAATCCTCGATAACCTCCTCTCCTTGGAGTGGGGGCTTGGGGTAAAAGAACCCACGGCGCCGAAGGCGTCAAGGAACACTGTGCCTAGCTT-GGGACACGACTGGCTTGCTGGTCGCTCCCCTTGCTGCAAAGCTATTTAATCCACACGACTCTCGGCAACGGATATCTCGGCTCTCGCATCGATGAAGAACGCAGC
>Avena_canariensis_ribotype_1908-G-11_OM004568
AACCTTATCATTTAGAGGAAGGAGAAGTCGTAACAAGGTTTCCGTAGGTGAACCTGCGGAAGGATCATTGTCGTGACCCTGACCAAAACAGACCGAGCACGCGTTATCTATTCCTGCTGAGTGGCGGCACCGT-CGTCGCTCAGCCAAATCCTCGATAACCTCCTCTCCTTGGAGTGGGGGCTTGGGGTAAAAGAACCCACGGCGCCGAAGGCGTCAAGGAACACTGTGTCTAGCTT-GGGACACGACTGGCTTGCTGGTCGCTCCCCTTGCTGCAAAGCGATTTAATCCACACGACTCTCGGCAACGGATATCTCGGCTCTCGCATCGATGAAGAACGCAGC
>Avena_canariensis_ribotype_371-G-11_OM004569
AACCTTATCATTTAGAGGAAGGAGAAGTCGTAACAAGGTTTCCGTAGGTGAACCTGCGGAAGGATCATTGTCGTGACCCTGACCAAAACAGACCGAGCACGCGTTATCTATTCCTGCTGAGTGGCGGCACCGT-CGTCGCTCAGCCAAATCCTCGATAACCTCCTCTCCTTGGAGTGGGGGCTTGGGGTAAAAGAACCCACGGCGCCGAAGGCGTCAAGGAACACTGTGTCTAGCTT-GGGACACGACTGGCTTGCTGGTCGCTCCCCTTGCTGCAAAGCTATTTAATCCACACGACTCTCGGCAACGGATATCTCGGCTCTCGCATCGATGAAGAACGCAGC
>Avena_canariensis_ribotype_338-G-11_OM004570
AACCTTATCATTTAGAGGAAGGAGAAGTCGTAACAAGGTTTCCGTAGGTGAACCTGCGGAAGGATCATTGTCGTGACCCTGACCAAAACAGACCGAGCACGCGTTATCTATTCCTGCTGAGTGGCGGCACCGT-CGTCGCTCAGCCAAATCCTCGATAACCTCCTCTCCTTGGAGTGGGGGCTTGGGGTAAAAGAACCCACGGCGCCGAAGGCGTCAAGGAACACTGTGCCTAGCTT-GGGACACGACTGGCTTGCTGGTCGCTCCCCTTGCTGCAAAGCGATTTAATCCACACGACTCTCGGCAACGGATATCTCGGCTCTCGCATCGATGAAGAACGCAGC
>Avena_canariensis_ribotype_262-G-11_OM004571
AACCTTATCATTTAGAGGAAGGAGAAGTCGTAACAAGGTTTCCGTAGGTGAACCTGCGGAAGGATCATTGTCGTGACCCTGACCAAAACAGACCGAGCACGCGTTATCTATTCCTGCTGAGTGGCGGCACCGT-CGTCGCTCAGCCAAATCCTCGAGAACCTCCTCTCCTTGGAGTGGGGGCTTGGGGTAAAAGAACCCACGGCGCCGAAGGCGTCAAGGAACACTGTGCCTAGCTT-GGGACACGACTGGCTTGCTGGTCGCTCCCCTTGCTGCAAAGCTATTTAATCCACACGACTCTCGGCAACGGATATCTCGGCTCTCGCATCGATGAAGAACGCAGC
>Avena_canariensis_ribotype_53-G-11_OM004572
AACCTTATCATTTAGAGGAAGGAGAAGTCATAACAAGGTTTCCGTAGGTGAACCTGCGGAAGGATCATTGTCGTGACCCTGACCAAAACAGACCGAGCACGCGTTATCTATTCCTGCTGAGTGGCGGCACCGT-CGTCGCTCAGCCAAATCCTCGATAACCTCCTCTCCTTGGAGTGGGGGCTTGGGGTAAAAGAACCCACGGCGCCGAAGGCGTCAAGGAACACTGTGCCTAGCTT-GGGACACGACTGGCTTGCTGGTCGCTCCCCTTGCTGCAAAGCTATTTAATCCACACGACTCTCGGCAACGGATATCTCGGCTCTCGCATCGATGAAGAACGCAGC
>Avena_canariensis_ribotype_51-G-11_OM004573
AACCTTATCATTTAGAGGAAGGAGAAGTCGTAACAAGGTTTCCGTAGGTGAACCTGTGGAAGGATCATTGTCGTGACCCTGACCAAAACAGACCGAGCACGCATTATCTATTCCTGCTGAGTGGCAGCACCGT-CGTCGCTCAGGCAAATCCTCGATAACCTCCTCTCCTTGGAGTGGGGGCTATGGGTAAAAGAACCCACGGCACCAAAGGCTTCAAGGAACACTTTTCCTAGCTTGGGGACACGACTGTCTTGC--GCC------------------------------------------------------------------CGATGAAGAACGCAGC
>Avena_canariensis_ribotype_50-G-11_OM004574
AACCTTATCATTTAGAGGAAGGAGAAGTCGTAACAAGGTTTCCGTAGGTGAACCTGCGGAAGGATCATTGTCGTGACCCTGACCAAAACAGACCGAGCACGCGTTATCTATTCCTGCTGAGTGGCGGCACCAT-CGTCGCTCAGCCAAATCCTCGATAACCTCCTCTCCTTGGAGTGGGGGCTTGGGGTAAAAGAACCCACGGCGCCGAAGGCGTCAAGGAACACTGTGCCTAGCTT-GGGACACGACTGGCTTGCTGGTCGCTCCCCTTGCTGCAAAGCTATTTAATCCACACGACTCTCGGCAACGGATATCTCGGCTCTCGCATCGATGAAGAACGCAGC
>Avena_canariensis_ribotype_49-G-11_OM004575
AACCTTATCATTTAGAGGAAGGAGAAGTCGTAACAAGGTTTCCGTAGGTGAACCTGCGGAAGGATCATTGTCGTGACCCTGACCAAAACAGACCGAGCACGCGTTATCTATTCCTGCTGAGTGGCGGCACCGT-CGTCGCTCAGCCAAATCCTCGATAACCTCCTCTCCTTGGAGTGGGGGCTATGGGTAAAAGAACCCACGGCACCAAAGGCTTCAAGGAACACTTTTCCTAGCTTGGGGACACGACTGTCTTGC--GCC------------------------------------------------------------------CGATGAAGAACGCAGC
>Avena_canariensis_ribotype_48-G-11_OM004576
AACCTTATCATTTAGAGGAAGGAGAAGTCGTAACAAGGTTTCCGTAGGTGAACCTGCGGAAGGATCATTGTCGTGACCCTGACCAAAACAGACCGAGCACGCGTTATCTATTCCTGCTGAGTGGCGGCACCGT-CGTCGCTCAGCCAAATCCTCGATAACCTCCTCTCCTTGGAGTGGGGGCTTGGGGTAAAAGAACCCACGGCGCTGAAGGCGTCAAGGAACACTGTGCCTAGCTT-GGGACACGACTGGCTTGCTGGTCGCTCCCCTTGCTGCAAAGCTATTTAATCCACACGACTCTCGGCAACGGATATCTCGGCTCTCGCATCGATGAAGAACGCAGC
>Avena_canariensis_ribotype_44-G-11_OM004577
AACCTTATCATTTAGAGGAAGGAGAAGTCGTAACAAGGTTTCCGTAGGTGAACCTGCGGAAGGATCATTGTCGTGACCCTGACCAAAACAGACCGAGCACGCGTTATCTATTCCTGCTGAGTGGCGGCACCGT-CGTCGCTCAGCCAAATCCTCGATAACCTCCTCTCCTTGGAGTGGGGGCTTGGGGTAAAAGAACCCACGGCGCCGAAGGCATCAAGGAACACTGTGCCTAGCTT-GGGACACGACTGGCTTGCTGGTCGCTCCCCTTGCTGCAAAGCTATTTAATCCACACGACTCTCGGCAACGGATATCTCGGCTCTCGCATCGATGAAGAACGCAGC
>Avena_canariensis_ribotype_41-G-11_OM004578
AACCTTATCATTTAGAGGAAGGAGAAGTCGTAACAAGGTTTCCGTAGGTGAACCTGCGGAAGGATCATTGTCGTGACCCTGACCAAAACAGACCGAGCACGCGTTATCTATTCCTGCTGAGTGGCGGCACCGT-CGTCGCTCAGCCAAATCCTCGATAACCTCCTCTCCTTGGAGTGGGGGCTTGGGGTAAAAGAACCCACGGCGCCGAAGGCGTCAAGGAACACTGTGCCTAGCTT-GGGACACGACTGGCTTGCTGGTCGCTCCCCTTGCTGCAAAGCTATTTAATCCACACGACTCTTGGCAACGGATATCTCGGCTCTCGCATCGATGAAGAACGCAGC
>Avena_canariensis_ribotype_41-G-11(2)_OM004579
AACCTTATCATTTAGAGGAAGGAGAAGTCGTAACAAGGTTTCCGTAGGTGAACCTGCGGAAGGATCATTGTCGTGACCCTGACCAAAACAGACCGAGCACGCGTTATCTATTCCTGCTGAGTGGCGGCACCGT-CGTCGCTCAGCCAAATCCTCGATAACCTCCTCTCCTTGGAGTGGGGGCTTGGGGTAAAAGAACCCACGGCGCCGAAGGCGTCAAGGAACACTGTGCCTAGCTT-GGGACACGACTGGCTTGCTGGTCGCTCCCCTTGCTGCAAAGCTATTTAATCCACACGACTCTCGGCAACGGATATCTCGGCTCTCGCATAGATGAAGAACGCAGC
>Avena_canariensis_ribotype_39-G-11_OM004580
AACCTTATCATTTAGAGGAAGGAGAAGTCGTAACAAGGTTTCCGTAGGTGAACCTGCGGAAGGATCATTGTCGTGACCCTGACCAAAACAGACCGAGCACGCGTTATCTATTCCTGCTGAGTGGCGGCACCGT-CGTCGCTCAGCCAAATCCTCGATAACCTCCTCTCCTTGGAGTGGGGGCTTGGGGTAAAAGAACCCACGGCGCCGAAGGCGTCAAGGAACACTGTGCCTAGCTTGGGGACACGACTGGCTTGCTGGCCGCTCCCCTTGCTGCAAAGCTATTTAATCCACACGACTCTCGGCAACGGATATCTCGGCTCTCGCATCGATGAAGAACGCAGC
>Avena_canariensis_ribotype_39-G-11(2)_OM004581
AACCTTATCATTTAGAGGAAGGAGAAGTCGTAACAAGGTTTCCGTAGGTGAACCTGCGGAAGGATCATTGTCGTGACCCTGACCAAAACAGACCGAGCACGCGTTATGTATTCCTGCTGAGTGGCGGCACCGT-CGTCGCTCAGCCAAATCCTCGATAACCTCCTCTCCTTGGAGTGGGGGCTTGGGGTAAAAGAACCCACGGCGCCGAAGGCGTCAAGGAACACTGTGCCTAGCTT-GGGACACGACTGGCTTGCTGGTCGCTCCCCTTGCTGCAAAGCTATTTAATCCACACGACTCTCGGCAACGGATATCTCGGCTCTCGCATCGATGAAGAACGCAGC
>Avena_canariensis_ribotype_38-G-11_OM004582
AACCTTATCATTTAGAGGAAGGAGAAGTCGTAACAAGGTTTCCGTAGGTGAACCTGCGGAAGGATCATTGTCGTGACCCTGACCAAAACAGACCGAGCACACGTTATCTATTCCTGCTGAGTGGCGGCACCGT-CGTCGCTCAGCCAAATCCTCGATAACCTCCTCTCCTTGGAGTGGGGGCTTGGGGTAAAAGAACCCACGGCGCCGAAGGCGTCAAGGAACACTGTGCCTAGCTT-GGGACACGACTGGCTTGCTGGTCGCTCCCCTTGCTGCAAAGCTATTTAATCCACACGACTCTCGGCAACGGATATCTCGGCTCTCGCATCGATGAAGAACGCAGC
>Avena_canariensis_ribotype_38-G-11(2)_OM004583
AACCTTATCATTTAGAGGAAGGAGAAGTCGTAACAAGGTTTCCGTAGGTGAACCTGCGGAAGGATCATTGTCGTGACCCTGACCAAAACAGACCGAGCACGCGTTATCTATTCCTGCTGAGTGGCGGCACCGT-CGTCGCTCAGCCAAATCCTCGATAACCTCCTCTCCTTGGAGTGGGGGCTTGGGGTAAAAGAACCCACGGCGCCGAAGGCGTCAAGGAACACTGTGCCTAGCTT-GGGACACGACTGGCTTGCTGGTCGCTCCCCTTGCTGCAAATCTATTTAATCCACACGACTCTCGGCAACGGATATCTCGGCTCTCGCATCGATGAAGAACGCAGC
>Avena_canariensis_ribotype_35-G-11_OM004584
AACCTTATCATTTAGAGGAAGGAGAAGTCGTAACAAGGTTTCCGTAGGTGAACCTGCGGAAGGATCATTGTCGTGACCCTGACCAAAACAGACCGAGCACGCGTTATCTATTCCTGCTGAGTGGCGGCACCGT-CGTCGCTCAGCCAAATCCTCGATAACCTCCTCTCCTTGGAGTGGGGGCTTGGGGTAAAAGAACCCACGGCGCCGAAGGCGTCAAGGAACACTGTGCCTAGCTT-GGGACACGACTGGCTTGCTGGTCGCTCCCCTTGCTGCAAAGCTATTTAATCCACATGACTCTCGGCAACGGATATCTCGGCTCTCGCATCGATGAAGAACGCAGC
>Avena_canariensis_ribotype_31-G-11_OM004585
AACCTTATCATTTAGAGGAAGGAGAAGTCGTAACAAGGTTTCCGTAGGTGAACCTGCGGAAGGATCATTGTCGTGACCCTGACCAAAACAGACCGAGCACGCGTTATCTATTCCTGCTGAGTGGCGGCACCGT-CGTCGCTCAGCCAAATCCTCGATAACCTCCTCTCCTTGGAGTGGGGGCTTGGGGTAAAAGAACCCACGGCGCCGAAGGCGTCAAGGAACACTGTGCCTAGCTT-GGGACACGACTGGCTTGCTGGTCGCTCCCCTTGCTGCAAAGCTATTTAATCCACACGACTCTCGACAACGGATATCTCGGCTCTCGCATCGATGAAGAACGCAGC
>Avena_canariensis_ribotype_30-G-11_OM004586
AACCTTATCATTTAGAGGAAGGAGAAGTCGTAACAAGGTTTCCGTAGGTGAACCTGCGGAAGGATCATTGTCGTGACCCTGACCAAAACAGACCGAGCACGCGTTATCTATTCCTGCTGAGTGGCGGCACCGT-CGTCGCTCAGCCAAATCCTCGATAACCTCCTCTCCTTGGAGTGGGGGCTTGGGGTAAAAGAACCCACGGCGCCGAAGGCGTCAAGGAACACTGTGCCTAGCTT-GGGACACGACTGGCTTGCTGGTCGCTCCCCTTGCTGCAAAGCTATTTAATCCACACGACTCTCGGCAACGGATATCTCGGCTCTCGAATCGATGAAGAACGCAGC
>Avena_canariensis_ribotype_28-G-11_OM004587
AACCTTATCATTTAGAGGAAGGAGAAGTCGTAACAAGGTTTCCGTAGGTGAACCTGCGGAAGGATCATTGTCGTGACCCTGACCAAAACAGACCGAGCACGCGTTATCTATTCCTGCTGAGTGGCGGCACCGT-CGTCGCTCAGCCAAATCCTCGATAACCTCCTCTCCTTGGAGTGGGGGCTTGGGGTAAAAGAACCCACGGCGCCGAAGGCGTCAAGGAACACTGTGCCTAGCTT-GGGACACGACTGGCTTGCTGGTCGCTCCCCTTGCTACAAAGCTATTTAATCCACACGACTCTCGGCAACGGATATCTCGGCTCTCGCATCGATGAAGAACGCAGC
>Avena_canariensis_ribotype_26-G-11_OM004588
AACCTTATCATTTAGAGGAAGGAGAAGTCGTAACAAGGTTTCCGTAGGTGAACCTGCGGAAGGATCATTGTCGTGACCCTGACCAAAACAGATCGAGCACGCGTTATCTATTCCTGCTGAGTGGCGGCACCGT-CGTCGCTCAGCCAAATCCTCGATAACCTCCTCTCCTTGGAGTGGGGGCTTGGGGTAAAAGAACCCACGGCGCCGAAGGCGTCAAGGAACACTGTGCCTAGCTT-GGGACACGACTGGCTTGCTGGTCGCTCCCCTTGCTGCAAAGCTATTTAATCCACACGACTCTCGGCAACGGATATCTCGGCTCTCGCATCGATGAAGAACGCAGC
>Avena_canariensis_ribotype_25-G-11_OM004589
AACCTTATCATTTAGAGGAAGGAGAAGTCGTAACAAGGTTTCCGTAGGTGAACCTGCGGAAGGATCATTGTCGTGACCCTGACCAAAATAGACCGAGCACGCGTTATCTATTCCTGCTGAGTGGCGGCACCGT-CGTCGCTCAGCCAAATCCTCGATAACCTCCTCTCCTTGGAGTGGGGGCTTGGGGTAAAAGAACCCACGGCGCCGAAGGCGTCAAGGAACACTGTGCCTAGCTT-GGGACACGACTGGCTTGCTGGTCGCTCCCCTTGCTGCAAAGCTATTTAATCCACACGACTCTCGGCAACGGATATCTCGGCTCTCGCATCGATGAAGAACGCAGC
>Avena_canariensis_ribotype_25-G-11(2)_OM004590
AACCTTATCATTTAGAGGAAGGAGAAGTCGTAACAAGGTTTCCGTAGGTGAACCTGCGGAAGGATCATTGTCGTGACCCTGACCAAAACAGACCGTGCACGCGTTATCTATTCCTGCTGAGTGGCGGCACCGT-CGTCGCTCAGCCAAATCCTCGATAACCTCCTCTCCTTGGAGTGGGGGCTTGGGGTAAAAGAACCCACGGCGCCGAAGGCGTCAAGGAACACTGTGCCTAGCTT-GGGACACGACTGGCTTGCTGGTCGCTCCCCTTGCTGCAAAGCTATTTAATCCACACGACTCTCGGCAACGGATATCTCGGCTCTCGCATCGATGAAGAACGCAGC
>Avena_canariensis_ribotype_25-G-11(3)_OM004591
AACCTTATCATTTAGAGGAAGGAGAAGTCGTAACAAGGTTTCCGTAGGTGAACCTGCGGAAGGATCATTGTCGTGACCCTGACCAAAACAGACCGAGCACGCGTTATCTATTCCTGCTGAGTGGCGGCACCGT-CGTCGCTCAGCCAAATCCTCGATAACCTCCTCTCCTTGGAGTGGGGGCTTGGGGTAAAAGAACCCACGGCGCCGAAGGCGTCAAGGAACACTGTGCCTAGCTT-GGGACACGACTGGCTTGCTGGTCGCTCCCCTTGCTGCAAAGCTATTTAATCCACACGACTCTCGGCAACGGATATCTTGGCTCTCGCATCGATGAAGAACGCAGC
>Avena_canariensis_ribotype_25-G-11(4)_OM004592
AACCTTATCATTTAGAGGAAGGAGAAGTCGTAACAAGGTTTCCGTAGGTGAACCTGCGGAAGGATCATTGTCGTGACCCTGACCAAAACAGACCGAGCACGCGTTATCTATTCCTGCTGAGTGGTGGCACCGT-CGTCGCTCAGCCAAATCCTCGATAACCTCCTCTCCTTGGAGTGGGGGCTTGGGGTAAAAGAACCCACGGCGCCGAAGGCGTCAAGGAACACTGTGCCTAGCTT-GGGACACGACTGGCTTGCTGGTCGCTCCCCTTGCTGCAAAGCTATTTAATCCACACGACTCTCGGCAACGGATATCTCGGCTCTCGCATCGATGAAGAACGCAGC
>Avena_canariensis_ribotype_24-G-11_OM004593
AACCTTATCATTTAGAGGAAGGAGAAGTCGTAACAAGGTTTCCGTAGGTGAACCTGCGGAAGGATCATTGTCGTGACCCTGACCAAAACAGACCGAGCACGCGTTATCTATTCCTGCTGAGTGGCGGCACCGT-CGTCGCTCAGCCAAATCCTCGATAACCTCCTCTCCTTGGAGTGGGGGCTTGGGGTAAAAGAACCCACGGCGCCGAAGGCGTCAAGGAACACTGTGCCTAGCTT-GGGACACGATTGGCTTGCTGGTCGCTCCCCTTGCTGCAAAGCTATTTAATCCACACGACTCTCGGCAACGGATATCTCGGCTCTCGCATCGATGAAGAACGCAGC
>Avena_canariensis_ribotype_24-G-11(2)_OM004594
AACCTTATCATTTAGAGGAAGGAGAAGTCGTAACAAGGTTTCCGTAGGTGAACCTGCGGAAGGATCATTGTCGTGACCCTGACCAAAACAGACCGAGCACGCGTTATCTATTCCTGCTGAGTGGCGGCACCGT-CGTCGCTCAGCCAAATCCTCGATAACCTCCTCTCCTTGGAGTGGGGGCTTGGGGTAAAAGAACCCACGGCGCCGAAGGCGTCAAGGAACACTGTGCCTAGCTT-GGGACACGACTGGCTTGCTGGTCGCTCCCCTTGCTGCAAAGCTATTTAATCCACACGACTCTCAGCAACGGATATCTCGGCTCTCGCATCGATGAAGAACGCAGC
>Avena_canariensis_ribotype_22-G-11_OM004595
AACCTTATCATTTAGAGGAAGGAGAAGTCGTAACAAGGTTTCCGTAGGTGAACCTGCGGAAGGATCATTGTCGTGACCCTGACCAAAACAGAACGAGCACGCGTTATCTATTCCTGCTGAGTGGCGGCACCGT-CGTCGCTCAGCCAAATCCTCGATAACCTCCTCTCCTTGGAGTGGGGGCTTGGGGTAAAAGAACCCACGGCGCCGAAGGCGTCAAGGAACACTGTGCCTAGCTT-GGGACACGACTGGCTTGCTGGTCGCTCCCCTTGCTGCAAAGCTATTTAATCCACACGACTCTCGGCAACGGATATCTCGGCTCTCGCATCGATGAAGAACGCAGC
>Avena_canariensis_ribotype_22-G-11(2)_OM004596
-ACCTTATCATTTAGAGGAAGGAGAAGTCGTAACAAGGTTTCCGTAGGTGAACCTGCGGAAGGATCATTGTCGTGACCCTGACCAAAACAGACCGAGCACGCGTTATCTATTCCTGCTGAGTGGCGGCACCGT-CGTCGCTCAGCCAAATCCTCGATAACCTCCTCTCCTTGGAGTGGGGGCTTGGGGTAAAAGAACCCACGGCGCCGAAGGCGTCAAGGAACACTGTGCCTAGCTT-GGGACACGACTGGCTTGCTGGTCGCTCCCCTTGCTGCAAAGCTATTTAATCCACACGACTCTCGGCAACGGATATCTCGGCTCTCGCATCGATGAAGAACGCAGC
>Avena_canariensis_ribotype_22-G-11(4)_OM004597
AACCTTATCATTTAGAGGAAGGAGAAGTCGTAACAAGGTTTCCGTAGGTGAACCTGCGGAAGGATCATTGTCGTGACCCTGA-CAAAACAGACCGAGCACGCGTTATCTATTCCTGCTGAGTGGCGGCACCGT-CGTCGCTCAGCCAAATCCTCGATAACCTCCTCTCCTTGGAGTGGGGGCTTGGGGTAAAAGAACCCACGGCGCCGAAGGCGTCAAGGAACACTGTGCCTAGCTT-GGGACACGACTGGCTTGCTGGTCGCTCCCCTTGCTGCAAAGCTATTTAATCCACACGACTCTCGGCAACGGATATCTCGGCTCTCGCATCGATGAAGAACGCAGC
>Avena_canariensis_ribotype_22-G-11(5)_OM004598
AACCTTATCATTTAGAGGAAGGAGAAGTCGTAACAAGGTTTCCGTAGGTGAACCTGCGGAAGGATCATTGTCGTGACCCTGACCAAAACAGACCGAGCACGCGTTATCTATTCCTGCTGAGTGGCGGCACCGT-CGTCGCTCAGCCAAATCCTCGATAACCTCCTCTCCTTGGAGTGGGGGCTTGGGGTAAAAGAACCCACGGCGCCGAAGGCGTCAAGGAACACTGTGCCTAGCTTGGGG-CACGACTGGCTTGCTGGTCGCTCCCCTTGCTGCAAAGCTATTTAATCCACACGACTCTCGGCAACGGATATCTCGGCTCTCGCATCGATGAAGAACGCAGC
>Avena_canariensis_ribotype_22-G-11(6)_OM004599
AACCTTATCATTTAGAGGAAGGAGAAGTCGTAACAAGGTTTCCGTAGGTGAACCTGCGGAAGGATCATTGTCGTGACCCTGACCAAAACAGACCGAGCACGCGTTATCTATTCCTGCTGAGTGGCGGCACCGT-CGTCGCTCAGCCAAATCCTCGATAACCTCCTCTCCTTGGAGTGGGGGCTTGGGGTAAAAGAACCCACGGCGCCGAAGGCGTCAAGGAACACTGTGCCTAGCTT-GGGACACGACTGGCTTGCTGGTCGCTCCTCTTGCTGCAAAGCTATTTAATCCACACGACTCTCGGCAACGGATATCTCGGCTCTCGCATCGATGAAGAACGCAGC
>Avena_canariensis_ribotype_22-G-11(7)_OM004600
AACCTTATCATTTAGAGGAAGGAGAAGTCGTAACAAGGTTTCCGTAGGTGAACCTGCGGAAGGATCATTGTCGTGACCCTGACCAAAACAGACCGAGCACGCGTTATCTATTCCTGCTGAGTGGCGGCACCGT-CGTCGCTCAGCCAAATCCTCGATAACCTCCTCTCCTTGGAGTGGGGGCTTGGGGTAAAAGAACCCACGGCGCCGAAGGCGTCAAGGAACACTGTGCCTAGCTT-GGGACACGACTAGCTTGCTGGTCGCTCCCCTTGCTGCAAAGCTATTTAATCCACACGACTCTCGGCAACGGATATCTCGGCTCTCGCATCGATGAAGAACGCAGC
>Avena_canariensis_ribotype_21-G-11_OM004601
AACCTTATCATTTAGAGGAAGGAGAAGTCGTAACAAGGTTTCCGTAGGTGAACCTGCGGAAGGATCATTGTCGTGACCCTGACCAAAACAGACCGAGCACGCGTTATCTATTCCTGCTGAGTGGCGGCACCGT-CGTCGCTCAGCCAAATCCTCGATAACCTCCTCTCCTTGGAGTGGGGGCTTGGGGTAAAAGAACCCACGGCGCCGAAGGCGTCAAGGAACACTGTGCCTAGCTT-GGGACACGACTGGCTTGCTGGTCGCTCCCCTTGCTGCAAAGCTATTTAATCCACACGACTCTCGGCAACGGATATCTCGGCTCTCGCATTGATGAAGAACGCAGC
>Avena_canariensis_ribotype_21-G-11(2)_OM004602
AACCTTATCATTTAGAGGAAGGAGAAGTCGTAACAAGGTTTCCGTAGGTGAACCTGCGGAAGGATCATTATCGTGACCCTGACCAAAACAGACCGAGCACGCGTTATCTATTCCTGCTGAGTGGCGGCACCGT-CGTCGCTCAGCCAAATCCTCGATAACCTCCTCTCCTTGGAGTGGGGGCTTGGGGTAAAAGAACCCACGGCGCCGAAGGCGTCAAGGAACACTGTGCCTAGCTT-GGGACACGACTGGCTTGCTGGTCGCTCCCCTTGCTGCAAAGCTATTTAATCCACACGACTCTCGGCAACGGATATCTCGGCTCTCGCATCGATGAAGAACGCAGC
>Avena_canariensis_ribotype_20-G-11_OM004603
AACCTTATCATTTAGAGGAAGGAGAAGTCGTAACAAGGTTTCTGTAGGTGAACCTGCGGAAGGATCATTGTCGTGACCCTGACCAAAACAGACCGAGCACGCGTTATCTATTCCTGCTGAGTGGCGGCACCGT-CGTCGCTCAGCCAAATCCTCGATAACCTCCTCTCCTTGGAGTGGGGGCTTGGGGTAAAAGAACCCACGGCGCCGAAGGCGTCAAGGAACACTGTGCCTAGCTT-GGGACACGACTGGCTTGCTGGTCGCTCCCCTTGCTGCAAAGCTATTTAATCCACACGACTCTCGGCAACGGATATCTCGGCTCTCGCATCGATGAAGAACGCAGC
>Avena_canariensis_ribotype_20-G-11(2)_OM004604
AACCTTATCATTTAGAGGAAGGAGAAGTCGTAACAAGGTTTCCGTAGGTGAACCTGCGGAAGGATCATTGTCGTGACCCTGACCAAAACAGACCGAGCACGCGTTATCTATTCCTGCTGAGTGGCGGCACCGT-CGTCGCTCAGCCAAATCCTCGATAACCTCCTCTCCTTGGAGTGGGGGCTTGGGGTAAAAGAACCCACGGCGCCGAAGGCGTCAAGGAACACTGTGCCTAGCTT-GGGACACGACTGGCTTGCTGGTCGCTCCCCTTGCTGCAAAGCTATTTAATCCACACGACTCTCGGCAACGGATATCTCGGCTCTCGTATCGATGAAGAACGCAGC
>Avena_longiglumis_ribotype_9412-G-28_OM004605
AACCTTATCATTTAGAGGAAGGAGAAGTCGTAACAAGGTTTCCGTAGGTGAACCTGCGGAAGGATCATTGTCGTGACCCTGACCAAAACAGACCGAGCACGCGTTATCTATTCCTGCTGAGTGGCGGCACCGT-CGTCGCTCAGCCAAATCCTCGATAACCTCCTCTCCTTGGAGTGGGGGCTTGGGGTAAAAGAACCCACGGCGCCGAAGGCGTCAAGGAACACTGTGCCTAGCTTGGGGACACGACTGGCTTGCTGGCCGCTCCCCTTGCTGCAAAGCTATTTAATCCACACGACTCTCGGCAACGGATATCTCGGCTCTCGCATCGATGAAGAACGCAGC
>Avena_longiglumis_ribotype_37-G-28_OM004606
AACCTTATCATTTAGAGGAAGGAGAAGTCGTAACAAGGTTTCCGTAGGTGAACCTGCGGAAGGATCATTGTCGTGACCCTGACCAAAACAGACCGAGCACGCGTTATCTATTCCTGCTGAGTGGCGGCACCAT-CGTCGCTCAGCCAAATCCTCGATAACCTCCTCTCCTTGGAGTGGGGGCTTGGGGTAAAAGAACCCACGGCGCCGAAGGCGTCAAGGAACACTGTGCCTAGCTTGGGGACACGACTGGCTTGCTGGCCGCTCCCCTTGCTGCAAAGCTATTTAATCCACACGACTCTCGGCAACGGATATCTCGGCTCTCGCATCGATGAAGAACGCAGC
>Avena_longiglumis_ribotype_32-G-28_OM004607
AACCTTATCATTTAGAGGAAGGAGAAGTCGTAACAAGGTTTCCGTAGGTGAACCTGCGGAAGGATCATTGTCGTGACCCTGACCAAAACAGACCGAGCACGCGTTATCTATTCCTGCTGAGTGGCGGCACCGT-CGTCGCTCAGCCAAATCCTCGATAACCTCCTCTCCTTGGAGTGGGGGCTTGGGGTAAAAGAACCCACGGCGCCGAAGGCGTCAAGGAACACTGTGCCTAGCTTGGGGACACGACTGGCTTGCTGGCCGCTCCCCTTGCTGCAAAGCTATTTAATCCACACGACTCTCGGCAACGGATATCTCGGCTCTTGCATCGATGAAGAACGCAGC
>Avena_longiglumis_ribotype_31-G-28_OM004608
AACCTTATCATTTAGAGGAAGGAGAAGTCGTAACAAGGTTTCCGTAGGTGAACCTGCGGAAGGATCATTGTCGTGACCCTGACCAAAACAGACCGAGCACGCGTTATCTATTCCTGCTGAGTGGCGGCACCGT-CGTCGCTCAGCCAAATCCTCGATAACCTCCTCTCCTTGGAGTGGGGGCTTGGGGTAAAAGAACCCACGGCGCCGAAGGCGTCAAGGAACACTGTGCCTAGCTTGGGGACACGACTGGCTTGCTGGCCGCTCCCCTTGCTGCAAAGCTATTTAATCCACACGACTCTCGGCAACGGATATCTCGGCTCTCGCATAGATGAAGAACGCAGC
>Avena_longiglumis_ribotype_28-G-28_OM004609
AACCTTATCATTTAGAGGAAGGAGAAGTCGTAACAAGGTTTCCGTAGGTGAACCTGCGGAAGGATCATTGTCGTGACCCTGACCAAAACAGACCGAGCACGCGTTATCTATTCCTGCTGAGTGGCGGCACCGT-CGTCGCTCAGCCAAATCCTCGATAACCTCCTCTCCTTGGAGTGGGGGCTTGGGGTAAAAGAACCCACGGCGCCGAAGGCATCAAGGAACACTGTGCCTAGCTTGGGGACACGACTGGCTTGCTGGCCGCTCCCCTTGCTGCAAAGCTATTTAATCCACACGACTCTCGGCAACGGATATCTCGGCTCTCGCATCGATGAAGAACGCAGC
>Avena_longiglumis_ribotype_26-G-28_OM004610
AACCTTATCATTTAGAGGAAGGAGAAGTCGTAACAAGGTTTCCGTAGGTGAACCTGCGGAAGGATCATTGTCGTGACCCTGACCAAAACAGACCGAGCACGCATTATCTATTCCTGCTGAGTGGCGGCACCGT-CGTCGCTCAGCCAAATCCTCGATAACCTCCTCTCCTTGGAGTGGGGGCTTGGGGTAAAAGAACCCACGGCGCCGAAGGCGTCAAGGAACACTGTGCCTAGCTTGGGGACACGACTGGCTTGCTGGCCGCTCCCCTTGCTGCAAAGCTATTTAATCCACACGACTCTCGGCAACGGATATCTCGGCTCTCGCATCGATGAAGAACGCAGC
>Avena_longiglumis_ribotype_24-G-28_OM004611
AACCTTATCATTTAGAGGAAGGAGAAGTCGTAACAAGGTTTCCGTAGGTGAACCTGCGGAAGGATCATTGTCGTGACCCTGACCAAAACAGACCGAGCACGCGTTATCTATTCCTGCTGAGTGGCGGCACCGT-CGTCGCTCAGCCAAATCCTCGATAACCTCCTCTCCTTGGAGTGGGGGCTTGGGGTAAAAGAACCCACGGCGCCGAAGGCGTCAAGGAACACTGTGCCTAGCTTGGGGACACGACTGGCTTGCTGGCCGCTCCCCTTGCTGCAAAGCTATTTAATCCACACGACTCTCGGCAACGGATATCTCGGCTCTCGCATCGATGAAGAACGCAGG
>Avena_longiglumis_ribotype_23-G-28_OM004612
AACCTTATCATTTAGAGGAAGGAGAAGTCGTAACAAGGTTTCCGTAGGTGAACCTGCGGAAGGATCATTGTCGTGACCCTGACCAAAACAGACCGAGCACGCGTTATCTATTCCTGCTGAGTGGCGGCACCGT-CGTCGCTCAGCCAAATCCTCGATAACCTCCTCTCCTTGGAGTGGGGGCTTGGGGTAAAAGAACCCACGGCGCCGAAGGCGTCAAGGAACACTGTGCCTAGCTTGGGGACACGACTGGCTTGCTGGCCGCTCCCCTTGCTGCAAAGCTATTTAATCCACACGACTCTCGGCAACGGATATCTCGGCTCTCGAATCGATGAAGAACGCAGC
>Avena_longiglumis_ribotype_23-G-28(2)_OM004613
AACCTTATCATTTAGAGGAAGGAGAAGTCGTAACAAGGTTTCTGTAGGTGAACCTGCGGAAGGATCATTGTCGTGACCCTGACCAAAACAGACCGAGCACGCGTTATCTATTCCTGCTGAGTGGCGGCACCGT-CGTCGCTCAGCCAAATCCTCGATAACCTCCTCTCCTTGGAGTGGGGGCTTGGGGTAAAAGAACCCACGGCGCCGAAGGCGTCAAGGAACACTGTGCCTAGCTTGGGGACACGACTGGCTTGCTGGCCGCTCCCCTTGCTGCAAAGCTATTTAATCCACACGACTCTCGGCAACGGATATCTCGGCTCTCGCATCGATGAAGAACGCAGC
>Avena_longiglumis_ribotype_23-G-28(3)_OM004614
AACCTTATCATTTAGAGGAAGGAGAAGTCGTAACAAGGTTTCCGTAGGTGAACCTGCGGAAGGATCATTGTCGTGACCCTGACCAAAACAGACCGAGCACGCGTTATCTATTCCTGCTGAGTGGCGGCACCGT-CGTCGCTCAGCCAAATCCTTGATAACCTCCTCTCCTTGGAGTGGGGGCTTGGGGTAAAAGAACCCACGGCGCCGAAGGCGTCAAGGAACACTGTGCCTAGCTTGGGGACACGACTGGCTTGCTGGCCGCTCCCCTTGCTGCAAAGCTATTTAATCCACACGACTCTCGGCAACGGATATCTCGGCTCTCGCATCGATGAAGAACGCAGC
>Avena_longiglumis_ribotype_22-G-28_OM004615
AACCTTATCATTTAGAGGAAGGAGAAGTCGTAACAAGGTTTCCGTAGGTGAACCTGCGGAAGGATCATTGTCGTGACCCTGACCAAAACAGACCGAGCACGCGTTATCTATTCCTGCTGAGTGGCGGCACCGT-CGTCGCTCAGCCAAATCCTCGATAACCTCCTCTCCTTGGAGTGGGGGCTTGGGGTAAAAGAACCCACGGCGCCGAAGGTGTCAAGGAACACTGTGCCTAGCTTGGGGACACGACTGGCTTGCTGGCCGCTCCCCTTGCTGCAAAGCTATTTAATCCACACGACTCTCGGCAACGGATATCTCGGCTCTCGCATCGATGAAGAACGCAGC
>Avena_longiglumis_ribotype_22-G-28(2)_OM004616
AACCTTATCATTTAGAGGAAGGAGAAGTCGTAACAAGGTTTCCGTAGGTGAACCTGCGGAAGGATCATTGTCGTGACCCTGACCAAAACAGACCGAGCACGCGTTATCTATTCCTGCTGAGTGGCGGCACCGT-CGTCGCTCAGCCAAATCCTCGATAACCTCCTCTCCTTGGAGTGGGGGCTTGGGGTAAAAGAACCCACGGCGCCGAAGGCGTCAAGGAACACTGTGCCTAGCTTGGGGACACGACTGGCTTGCTGGCCGCTCCCCTTGCTGCAAAGCTATTTAATCCACACGACTCTCGGCAACGGATATCTCGGCTCTCGCATCGATGAAGAACGCAGA
>Avena_longiglumis_ribotype_20-G-28_OM004617
AACCTTATCATTTAGAGGAAGGAGAAGTCGTAACAAGGTTTCCGTAGGTGAACCTGCGGAAGGATCATTGTCGTGACCCTGACCAAAACAGACCAAGCACGCGTTATCTATTCCTGCTGAGTGGCGGCACCGT-CGTCGCTCAGCCAAATCCTCGATAACCTCCTCTCCTTGGAGTGGGGGCTTGGGGTAAAAGAACCCACGGCGCCGAAGGCGTCAAGGAACACTGTGCCTAGCTTGGGGACACGACTGGCTTGCTGGCCGCTCCCCTTGCTGCAAAGCTATTTAATCCACACGACTCTCGGCAACGGATATCTCGGCTCTCGCATCGATGAAGAACGCAGC
>Avena_longiglumis_ribotype_20-G-28(2)_OM004618
AACCTTATCA-TTAGAGGAAGGAGAAGTCGTAACAAGGTTTCCGTAGGTGAACCTGCGGAAGGATCATTGTCGTGACCCTGACCAAAACAGACCGAGCACGCGTTATCTATTCCTGCTGAGTGGCGGCACCGT-CGTCGCTCAGCCAAATCCTCGATAACCTCCTCTCCTTGGAGTGGGGGCTTGGGGTAAAAGAACCCACGGCGCCGAAGGCGTCAAGGAACACTGTGCCTAGCTTGGGGACACGACTGGCTTGCTGGCCGCTCCCCTTGCTGCAAAGCTATTTAATCCACACGACTCTCGGCAACGGATATCTCGGCTCTCGCATCGATGAAGAACGCAGC
>Avena_longiglumis_ribotype_20-G-28(3)_OM004619
AACCTTATCATTTAGAGGAAGGAGAAGTCGTAACAAGGTTTCCGTAGGTGAACCTGCGGAAGGATCATTGTCGTGACCCTGACCAAAACAGACCGAGCACGCGTTATCTATTCCTGCTGAGTGGCGGCACCGT-CGTCGCTCAGCCAAATCCTCGATAACCTCCTCTCCTTGGAGTGGGGGCTTGGGGTAAAAGAACCCACGGCGCCGAAGGCGTCAAGGAACACTGTGCCTAGCTTGGGGACACGACTGGCTTGCTGGCCGCTCCCCTTGCTGCAAAGCTATTTAATCCACACGACTCTCGGCAACGGATATCTCGGCTCTCGTATCGATGAAGAACGCAGC
>Avena_prostrata_ribotype_4933-G-46_OM004620
AACCTTATCATTTAGAGGAAGGAGAAGTCGTAACAAGGTTTCCGTAGGTGAACCTGCGGAAGGATCATTGTCGTGACCCTGACCAAAACAGACCGAGCACGCGTTATCTATTCCTGCTGAGTGGCGGCACCAT-CGTCGCTCAGCCAAATCCTCGATAACCTCCTCTCCTTGGATTGGGGGCTTGGGGTAAAAGAACCCACGGCGCCGAAGGCGTCAAGGAACACTGTGCCTAGCTTGGGGACACGGCCGGCTTGCTGGCCGCTCCCCTTGCTGCAAAGCTATTTAATCCACACGACTCTCGGCAACGGATATCTCGGCTCTCGCATCGATGAAGAACGCAGC
>Avena_prostrata_ribotype_3188-G-46_OM004621
AACCTTATCATTTAGAGGAAGGAGAAGTCGTAACAAGGTTTCCGTAGGTGAACCTGCGGAAGGATCATTGTCGTGACCCTGACCAAAACAGACCGAGCACGCGTTATCTATTCCTGCTGAGTGGCGGCACCAT-CGTCGCTCAGCCAAATCCTCGATAACCTCCTCTCCTTGGATTGGGGGCTTGGGGTAAAAGAACCCACGGCGCCGAAGGCGTCAAGGAACACTGTGCCTAGCTTGGGGACACGGCCGGCTTGCTGGCCGCTCCCGTTGCTGCAAAGCTATTTAATCCACACGACTCTCGGCAACGGATATCTCGGCTCTCGCATCGATGAAGAACGCAGC
>Avena_prostrata_ribotype_2559-G-46_OM004622
AACCTTATCATTTAGAGGAAGGAGAAGTCGTAACAAGGTTTCCGTAGGTGAACCTGCGGAAGGATCATTGTCGTGACCCTGACCAAAACAGACCGAGCACGCGTTATCTATTCCTGCTGAGTGGCGGCACCGT-CGTCGCTCAGCCAAATCCTCGATAACCTCCTCTCCTTGGATTGGGGGCTTGGGGTAAAAGAACCCACGGCGCCGAAGGCGTCAAGGAACACTGTGCCTAGCTTGGGGACACGACTGGCTTGCTGGCCGCTCCCCTTGCTGCAAAGCTATTTAATCCACATGACTCTCGGCAACGGATATCTCGGCTCTCGCATCGATGAAGAACGCAGC
>Avena_prostrata_ribotype_585-G-46_OM004623
AACCTTATCATTTAGAGGAAGGAGAAGTCGTAACAAGGTTTCCGTAGGTGAACCTGCGGAAGGATCATTGTCGTGACCCTGACCAAAACAGACCGAGCACGCGTTATCTATTCCTGCTGAGTGGCGGCACCAT-CGTCGCTCAGCCAAATCCTCGATAACCTCCTCTCCTTGGATTGGGGGCTTGGGGTAAAAGAACCCACGGCGCCGAAGGCGTCAAGGAACACTGTGCCTAGCTTGGGGACACGACTGGCTTGCTGGCCGCTCCCCTTGCTGCAAAGCTATTTAATCCACATGACTCTCGGCAACGGATATCTCGGCTCTCGCATCGATGAAGAACGCAGC
>Avena_prostrata_ribotype_430-G-46_OM004624
AACCTTATCATTTAGAGGAAGGAGAAGTCGTAACAAGGTTTCCGTAGGTGAACCTGCGGAAGGATCATTGTCGTGACCCTGACCAAAACAGACCGAGCACGCGTTATCTATTCCTGCTGAGTGGCGGCACCGT-CGTCGCTCAGCCAAATCCTCGATAACCTCCTCTCCTTGGATTGGGGGCTTGGGGTAAAAGAACCCACGGCGCCGAAGGCGTCAAGGAACACTGTGCCTAGCTTGGGGACACGACTGGCTTGCTGGCCGCTCCCCTTGCTGCAAAGCTATTTAATCCACACGACTCTCGGCAACGGATATCTCGGCTCTCGCATCGATGAAGAACGCAGC
>Avena_prostrata_ribotype_392-G-46_OM004625
AACCTTATCATTTAGAGGAAGGAGAAGTCGTAACAAGGTTTCCGTAGGTGAACCTGCGGAAGGATCATTGTCGTGACCCTGACCAAAACAGACCGAGCACGCGTTATCTATTCCTGCTGAGTGGCGGCACCGT-CGTCGCTCAGCCAAATCCTCGATAACCTCCTCTCCTTGGATTGGGGGCTTGGGGTAAAAGAACCCACGGCGCCGAAGGCGTCAAGGAACACTGTGCCTAGCTTGGGGACACGGCCGGCTTGCTGGCCGCTCCCCTTGCTGCAAAGCTATTTAATCCACACGACTCTCGGCAACGGATATCTCGGCTCTCGCATCGATGAAGAACGCAGC
>Avena_prostrata_ribotype_261-G-46_OM004626
AACCTTATCATTTAGAGGAAGGAGAAGTCGTAACAAGGTTTCCGTAGGTGAACCTGCGGAAGGATCATTGTCGTGACCCTGACCAAAACAGACCGAGCACGCGTTATCTATTCCTGCTGAGTGGCGGCACCGT-CGTCGCTCAGCCAAATCCTCGATAACCTCCTCTCCTTGGATTGGGGGCTTGGGGTAAAAGAACCCACGGCGCCGAAGGCGTCAAGGAACACTGTGCCTAGCTTGGGGACACGGCCGGCTTGCTGGCCGCTCCCGTTGCTGCAAAGCTATTTAATCCACACGACTCTCGGCAACGGATATCTCGGCTCTCGCATCGATGAAGAACGCAGC
>Avena_prostrata_ribotype_222-G-46_OM004627
AACCTTATCATTTAGAGGAAGGAGAAGTCGTAACAAGGTTTCCGTAGGTGAACCTGCGGAAGGATCATTGTCGTGACCCTGACCAAAACAGACCGAGCACGCGTTATCTATTCCTGCTGAGTGGCGGCACCAT-CGTCGCTCAGCCAAATCCTCGATAACCTCCTCTCCTTGGATTGGGGGCTTGGGGTAAAAGAACCCACGGCGCCGAAGGCGTCAAGGAACACTGTGCCTAGCTTGGGGACACGGCCGGCTTGCTGGCCGCTCCCCTTGCTGCAAAGCTATTTAATCCACATGACTCTCGGCAACGGATATCTCGGCTCTCGCATCGATGAAGAACGCAGC
>Avena_prostrata_ribotype_199-G-46_OM004628
AACCTTATCATTTAGAGGAAGGAGAAGTCGTAACAAGGTTTCCGTAGGTGAACCTGCGGAAGGATCATTGTCGTGACCCTGACCAAAACAGACCGAGCACGCGTTATCTATTCCTGCTGAGTGGCGGCACCAT-CGTCGCTCAGCCAAATCCTCGATAACCTCCTCTCCTTGGATTGGGGGCTTGGGGTAAAAGAACCCACGGCGCCGAAGGCGTCAAGGAACACTGTGCCTAGCTTGGGGACACGACTGGCTTGCTGGCCGCTCCCCTTGCTGCAAAGCTATTTAATCCACACGACTCTCGGCAACGGATATCTCGGCTCTCGCATCGATGAAGAACGCAGC
>Avena_prostrata_ribotype_141-G-46_OM004629
AACCTTATCATTTAGAGGAAGGAGAAGTCGTAACAAGGTTTCCGTAGGTGAACCTGCGGAAGGATCATTGTCGTGACCCTGACCAAAACAGACCGAGCACGCGTTATCTATTCCTGCTGAGTGGTGGCACCGT-CGTCGCTCAGCCAAATCCTCGATAACCTCCTCTCCTTGGATTGGGGGCTTGGGGTAAAAGAACCCACGGCGCCGAAGGCGTCAAGGAACACTGTGCCTAGCTTGGGGACACGACTGGCTTGCTGGCCGCTCCCCTTGCTGCAAAGCTATTTAATCCACATGACTCTCGGCAACGGATATCTCGGCTCTCGCATCGATGAAGAACGCAGC
>Avena_prostrata_ribotype_75-G-46_OM004630
AACCTTATCATTTAGAGGAAGGAGAAGTCGTAACAAGGTTTCCGTAGGTGAACCTGCGGAAGGATCATTGTCGTGACCCTGACCAAAACAGACCGAGCACGCGTTATCTATTCCTGCTGAGTGGCGGCACCAT-CGTCGCTCAGCCAAATCCTCGATAACCTCCTCTCCTTGGATTGGGGGCTTGGGGTAAAAGAACCCACGGCGCCGAAGGCGTCAAGGAACACTGTGCCTAGCTTGGGGACACGGCCGGCTTGCTGGCCGCTCCCGTTGCTGCAAAGCTATTTAATCCACATGACTCTCGGCAACGGATATCTCGGCTCTCGCATCGATGAAGAACGCAGC
>Avena_prostrata_ribotype_70-G-46_OM004631
AACCTTATCATTTAGAGGAAGGAGAAGTCGTAACAAGGTTTCCGTAGGTGAACCTGCGGAAGGATCATTGTCGTGACCCTGACCAAAACAGACCGAGCACGCGTTATCTATTCCTGCTGAGTGGCGGCACCAT-CGTCGCTCAGCCAAATCCTCGATAACCTCCTCTCCTTGGATTGGGGGCTTGGGGTAAAAGAACCCACGGCGCCGAAGGCGTCAAGGAACACTGTGCCTAGCTTGGGGACACGGCCGGCTTGCTGGCCGCTCCCCTTGCTGCAAAGCTATTTAATCCACACGACTCTCCGCAACGGATATCTCGGCTCTCGCATCGATGAAGAACGCAGC
>Avena_prostrata_ribotype_42-G-46_OM004632
AACCTTATCATTTAGAGGAAGGAGAAGTCGTAACAAGGTTTCCGTAGGTGAACCTGCGGAAGGATCATTGTCGTGACCCTGACCAAAACAGACCGAGCACGCGTTATCTATTCCTGCTGAGTGGCGGCACCGT-CGTCGCTCAGCCAAATCCTCGATAACCTCCTCTCCTTGGATTGGGGGCTTGGGGTAAAAGAACCCACGGCGCCGAAGGCGTCAAGGAACACTGTGCCTAGCTTGGGGACACGACTGGCTTGCTGGCCGCTCCCGTTGCTGCAAAGCTATTTAATCCACACGACTCTCGGCAACGGATATCTCGGCTCTCGCATCGATGAAGAACGCAGC
>Avena_prostrata_ribotype_39-G-46_OM004633
AACCTTATCATTTAGAGGAAGGAGAAGTCGTAGCAAGGTTTCCGTAGGTGAATTTGCGCAAGGATCATTGTAATGACCCTGACCAAAACAGACCGAGCACGCTTTATCTATTCCTGCTGAGTGGCGGCACCAT-CGTCGCTCAGCCAAATCCTCGATAACCTCCTCTCCTTGGAGTGGGGGCTTGGGGTAAAA-AACCCACGACGCCGAAGGCGTCAAGGAACACTGTGCCTAGCTTGGGGAAACGACTGGCTTGCTGGCCGCTCCCCTTGCAGCAAAGTTATTTAATCCACATGACTCTCGGCAACGGATATCTCGGCTCTCGCATCGATGAAGAACGCAGC
>Avena_prostrata_ribotype_36-G-46_OM004634
AACCTTATCATTTAGAGGAAGGAGAAGTCGTAACAAGGTTTTCGTAGGTGAACCTGCGGAAGGATCATTGTCGTGACCCTGACCAAAACAGACCGAGCACGCGTTATCTATTCCTGCTGAGTGGCGGCACCAT-CGTCGCTCAGCCAAATCCTCGATAACCTCCTCTCCTTGGATTGGGGGCTTGGGGTAAAAGAACCCACGGCGCCGAAGGCGTCAAGGAACACTGTGCCTAGCTTGGGGACACGGCCGGCTTGCTGGCCGCTCCCCTTGCTGCAAAGCTATTTAATCCACACGACTCTCGGCAACGGATATCTCGGCTCTCGCATCGATGAAGAACGCAGC
>Avena_prostrata_ribotype_33-G-46_OM004635
AACCTTATCATTTAGAGGAAGGAGAAGTCGTAACAAGGTTTCCGTAGGTGAACCTGCGGAAGGATCATTGTCGTGACCCTGACCAAAACAGACCGAGCACGCGTTATCTATTCCTGCTGAGTGGCGGCACCAT-CGTCGCTCAGCCAAATCCTCGATAACCTCCTCTCCTTGGATTGGGGGCTTGGGGTAAAAGAACCCACGGCGCCGAAGGCGTCAAGGAACACTGTGCCTAGCTTGGGGACACGGCCGGCTTGCTGGCCGCTCCCCTTGCTGCAAAGCTATTTAATCCACACGACTCTCGGCAACGGATATCTCGGCTCTCGCATCGATGAAGAACGCAGG
>Avena_prostrata_ribotype_33-G-46(2)_OM004636
AACCTTATCATTTAGAGGAAGGAGAAGTCGTAACAAGGTTTCCGTAGGTGAACCTGCGGAAGGATCATTGTCGTGACCCTGACCAAAACAGACCGAGCACGCGTTATCTATTCCTGCTGAGTGGCGGCACCGT-CGTCGCTCAGCCAAATCCTCGATAACCTCCTCTCCTTGGATTGGGGGCTTGGGGTAAAAGAACCCACGGCGCCGAAGGCGTCAAGGAACACTGTGCCTAGCTTGGGGACACGGCCGGCTTGCTGGCCGCTCCCCTTGCTGCAAAGCTATTTAATCCACATGACTCTCGGCAACGGATATCTCGGCTCTCGCATCGATGAAGAACGCAGC
>Avena_prostrata_ribotype_33-G-46(3)_OM004637
AACCTTATCATTTAGAGGAAGGAGAAGTCGTAACAAGGTTTCCGTAGGTGAACCTGCGGAAGGATCATTGTCGTGACCCTGACCAAAACAGACCGAGCACGCGTTATCTATTCCTGCTGAGTGGTGGCACCGT-CGTCGCTCAGCCAAATCCTCGATAACCTCCTCTCCTTGGATTGGGGGCTTGGGGTAAAAGAACCCACGGCGCCGAAGGCGTCAAGGAACACTGTGCCTAGCTTGGGGACACGACTGGCTTGCTGGCCGCTCCCCTTGCTGCAAAGCTATTTAATCCACACGACTCTCGGCAACGGATATCTCGGCTCTCGCATCGATGAAGAACGCAGC
>Avena_prostrata_ribotype_29-G-46_OM004638
AACCTTATCATTTAGAGGAAGGAGAAGTCGTAACAAGGTTTCCGTAGGTGAACCTGCGGAAGGATCATTGTCGTGACCCTGACCAAAACAGACCGAGCACGCGTTATCTATTCCTGCTGAGTGGCAGCACCAT-CGTCGCTCAGCCAAATCCTCGATAACCTCCTCTCCTTGGATTGGGGGCTTGGGGTAAAAGAACCCACGGCGCCGAAGGCGTCAAGGAACACTGTGCCTAGCTTGGGGACACGGCCGGCTTGCTGGCCGCTCCCCTTGCTGCAAAGCTATTTAATCCACACGACTCTCGGCAACGGATATCTCGGCTCTCGCATCGATGAAGAACGCAGC
>Avena_prostrata_ribotype_27-G-46_OM004639
AACCTTATCATTTAGAGGAAGGAGAAGTCGTAACAAGGTTTCCGTAGGTGAACCTGCGGAAGGATCATTGTCGTGACCCTGACCAAAACAGACCGAGCACGCATTATCTATTCCTGCTGAGTGGTGGCACCGT-TGTCGCTCAGCCAAATCCTCGATAACCTCCTCTCCTTGGAGTGGGGGCTTGGGGTAAAAGAACCCACGGCGCCGAAGGCGTCAAGGAACACTATGCCTAGCCTGGGGACAAGACTGGCTTGCTGGCCGCTCCCCTTGCTGCAAAGCTATTTAATCCATATGACTCTCGGCAACGGATATCTCGGCTCTTGCATCGATGAAGAACGCAGC
>Avena_prostrata_ribotype_25-G-46_OM004640
AACCTTATCATTTAGAGGAAGGAGAAGTCGTAACAAGGTTTCCGTAGGTGAACCTGCGGAAGGATCATTGTCGTGACCCTGACCAAAACAGACCGAGCACGCGTTATCTATTCCTGCTGAGTGGCGGCACCAT-CGTCGCTCAGCCAAATCCTCGATAACCTCCTCTCCTTGGATTGGGGGCTTGGGGTAAAAGAACCCACGGCGCCGAAGGCGTCAAGGAACACTGTGCCTAGCTTGGGGACACGGCCGGCTTGCTGGCCGCTCCCGTTGCTGCAAAGCTATTTAATCCACACGACTCTCGGCAACGGATATCTCGGCTCTCGCATCGATGAAGAACGCAGG
>Avena_prostrata_ribotype_24-G-46_OM004641
AACCTTATCATTTAGAGGAAGGAGAAGTCGTAACAAGGTTTCCGTAGGTGAACCTGCGGAAGGATCATTGTCGTGACCCTGACCAAAACAGACCGAGCACGCGTTATCTATTCCTGCTGAGTGGCGGCACCGT-CGTCGCTCAGCCAAATCCTCGATAACCTCCTCTCCTTGGATTGGGGGCTTGGGGTAAAAGAACCCACGGCGCCGAAGGCATCAAGGAACACTGTGCCTAGCTTGGGGACACGACTGGCTTGCTGGCCGCTCCCCTTGCTGCAAAGCTATTTAATCCACATGACTCTCGGCAACGGATATCTCGGCTCTCGCATCGATGAAGAACGCAGC
>Avena_prostrata_ribotype_23-G-46_OM004642
AACCTTATCATTTAGAGGAAGGAGAAGTCGTAACAAGGTTTCCGTAGGTGAACCTGCGGAAGGATCATTGTCGTGACCCTGACCAAAACAGACCGAGCACGCGTTATCTATTCCTGCTGAGTGGCGGCACCGT-CGTCGCTCAGCCAAATCCTCGATAACCTCCTCTCCTTGGATTGGGGGCTTGGGGTAAAAGAACCCACGGCGCCGAAGGCTTCAAGGAACACTGTGCCTAGCTTGGGGACACGACTGGCTTGCTGGCCGCTCCCCTTGCTGCAAAGCTATTTAATCCACATGACTCTCGGCAACGGATATCTCGGCTCTCGCATCGATGAAGAACGCAGC
>Avena_prostrata_ribotype_21-G-46_OM004643
AACCTTATCATTTAGAGGAAGGAGAAGTCGTAACAAGGTTTCCGTAGGTGAACCTGCGGAAGGATCATTGTCGTGACCCTGACCAAAACAGACCGAGCACGCGTTATCTATTCCTGCTGAGTGGCGGCACCAT-CGTCGCTCAGCCAAATCCTCGATAACCTCCTCTCCTTGGATTGGGGGCTTGGGGTAAAAGAACCCACGGCGCCGAAGGCGTCAAGGAACACTGTGCCTAGCTTGGGGACACGGCCGGCTTGCTGGCCGCTCCCCTTGCTGCAAAGCTATTTAATCCACACGACTCTCGGCAACGGATATCTCGGCTCTCGAATCGATGAAGAACGCAGC
>Avena_prostrata_ribotype_21-G-46(2)_OM004644
AACCTTATCATTTAGAGGAAGGAGAAGTCGTAACAAGGTTTCCGTAGGTGAACCTGCGGAAGGATCATTGTCGTGACCCTGACCAAAACAGACCGAGCACGCGTTATCTATTCCTGCTGAGTGGTGGCACCGT-CGTCGCTCAGCCAAATCCTCGATAACCTCCTCTCCTTGGATTGGGGGCTTGGGGTAAAAGAACCCACGGCGCCGAAGGCGTCAAGGAACACTGTGCCTAGCTTGGGGACACGGCCGGCTTGCTGGCCGCTCCCCTTGCTGCAAAGCTATTTAATCCACACGACTCTCGGCAACGGATATCTCGGCTCTCGCATCGATGAAGAACGCAGC
>Avena_prostrata_ribotype_21-G-46(3)_OM004645
AACCTTATCATTTAGAGGAAGGAGAAGTCGTAACAAGGTTTCCGTAGGTGAACCTGCGGAAGGATCATTGTCGTGACCCTGACCAAAACAGACCGAGCACGCGTTATCTATTCCTGCTGAGTGGTGGCACCGT-CGTCGCTCAGCCAAATCCTCGATAACCTCCTCTCCTTGGATTGGGGGCTTGGGGTAAAAGAACCCACGGCGCCGAAGGCATCAAGGAACACTGTGCCTAGCTTGGGGACACGACTGGCTTGCTGGCCGCTCCCCTTGCTGCAAAGCTATTTAATCCACACGACTCTCGGCAACGGATATCTCGGCTCTCGCATCGATGAAGAACGCAGC
>Avena_prostrata_ribotype_21-G-46(4)_OM004646
AACCTTATCATTTAGAGGAAGGAGAAGTCGTAACAAGGTTTCCGTAGGTGAACCTGCGGAAGGATCATTGTCGTGACCCTGACCAAAACAGACCGAGCACGTGTTATCTATTCCTGCTGAGTGGCGGCACCGT-CGTCGCTCAGCCAAATCCTCGATAACCTCCTCTCCTTGGATTGGGGGCTTGGGGTAAAAGAACCCACGGCGCCGAAGGCGTCAAGGAACACTGTGCCTAGCTTGGGGACACGACTGGCTTGCTGGCCGCTCCCCTTGCTGCAAAGCTATTTAATCCACACGACTCTCGGCAACGGATATCTCGGCTCTCGCATCGATGAAGAACGCAGC
>Avena_prostrata_ribotype_21-G-46(5)_OM004647
AACCTTATCATTTAGAGGAAGGAGAAGTCGTAACAAGGTTTCCGTAGGTGAACCTGCGGAAGGATCATTGTCGTGACCCTGACCAAAACAGACCGAGCACGCGTTATCTATTCCTGCTGAGTGGCGGCACCGT-CGTCGCTCAGCCAAATCCTCGATAACCTCCTCTCCTTGGATTGGGGGCTTGGGGTAAAAGAACCCACGGCGCCGAAGTTGTCAAGGAACACTGTGCCTAGCTTGGGGACACGACTGGCTTGCTGGCCGCTCCCCTTGCTGCAAAGCTATTTAATCCACATGACTCTCGGCAACGGATATCTCGGCTCTCGCATCGATGAAGAACGCAGC
>Avena_prostrata_ribotype_21-G-46(6)_OM004648
AACCTTATCATTTAGAGGAAGGAGAAGTCGTAACAAGGTTTCCGTAGGTGAACCTGCGGAAGGATCATTGTCGTGACCCTGACCAAAACAGACCGAGCACGCGTTATCTATTCCTGCTGAGTGGTGGCACCGT-CGTCGCTCAGCCAAATCCTCGATAACCTCCTCTCCTTGGATTGGGGGCTTGGGGTAAAAGAACCCACGGCGCCGAAGGCGTCAAGGAACACTGTGCCTAGCTTGGGGACACGGCCGGCTTGCTGGCCGCTCCCGTTGCTGCAAAGCTATTTAATCCACACGACTCTCGGCAACGGATATCTCGGCTCTCGCATCGATGAAGAACGCAGC
>Avena_prostrata_ribotype_20-G-46_OM004649
AACCTTATCATTTAGAGGAAGGAGAAGTCGTAACAAGGTTTCCGTAGGTGAACCTGCGGAAGGATCATTGTCGTGACACTGACCAAAACAGACCGAGCACGCGTTATCTATTCCTGCTGAGTGGCGGCACCAT-CGTCGCTCAGCCAAATCCTCGATAACCTCCTCTCCTTGGATTGGGGGCTTGGGGTAAAAGAACCCACGGCGCCGAAGGCGTCAAGGAACACTGTGCCTAGCTTGGGGACACGGCCGGCTTGCTGGCCGCTCCCCTTGCTGCAAAGCTATTTAATCCACACGACTCTCGGCAACGGATATCTCGGCTCTCGCATCGATGAAGAACGCAGC
>Avena_prostrata_ribotype_20-G-46(2)_OM004650
AACCTTATCATTTAGAGGAAGGAGAAGTCGTAACAAGGTTTCCGTAGGTGAACCTGCGGAAGGATCATTGTCGTGACCCTGACCAAAACAGACCGAGCACGCGTTATCTATTCCTGCTGAGTGGCGGCACCGT-CGTCGCTCAGCCAAATCCTCGATAACCTCCTCTCCTTGGATTGGGGGCTTGGGGTAAAAGAACCCACGGCGCCGAAGGCGTCAAGGAACACTGTGCCTAGCTTGGGGACACGACTGGCTTGCTGGCCGCTCCCCTTGCTGCAAAGCTATTTAATCCACATGACTCTCGGCAACGGATATCTCGGCTCTCGCATCGATGAAGAACGCAGG
>Avena_wiestii_ribotype_4005-G-10_OM004651
AACCTTATCATTTAGAGGAAGGAGAAGTCGTAACAAGGTTTCCGTAGGTGAACCTGCGGAAGGATCATTGTCGTGACCCTGACCAAAACAGACCGAGCACGCGTTATCTATTCCTGCTGAGTGGCGGCAACGT-CGTCGCTCAGCCAAATCCTCGATAACCTCCTCTCCTTGGAGTGGGGGCTTGGGGTAAAAGAACCCACGGCGCCGAAGGCGTCAAGGAACACTGTGCCTAGCTTGGGGACACGACTGGCTTGCTGGCCGCTCCCCTTGCTGCAAAGCTATTTAATCCACACGACTCTCGGCAACGGATATCTCGGCTCTCGCATCGATGAAGAACGCAGC
>Avena_wiestii_ribotype_2901-G-10_OM004652
AACCTTATCATTTAGAGGAAGGAGAAGTCGTAACAAGGTTTCCGTAGGTGAACCTGCGGAAGGATCATTGTCGTGACCCTGACCAAAACAGACCGAGCACGCGTTATCTATTCCTGCTGAGTGGCGGCACCGT-CGTCGCTCAGCCAAATCCTCGATAACCTCCTCTCCTTGGAGTGGGGGCTTGGGGTAAAAGAACCCACGGCGCCGAAGGCGTCAAGGAACACTGTGCCTAGCTTGGGGACACGACTGGCTTGCTGGCCGCTCCCCTTGCTGCAAAGCTATTTAATCCACACGACTCTCGGCAACGGATATCTCGGCTCTCGCATCGATGAAGAACGCAGC
>Avena_wiestii_ribotype_2598-G-10_OM004653
AACCTTATCATTTAGAGGAAGGAGAAGTCGTAACAAGGTTTCCGTAGGTGAACCTGCGGAAGGATCATTGTCGTGACCCTGACCAAAACAGACCGAGCACGCGTTATCTATTCCTGCTGAGTGGCGGCACCGT-CGTCGCTCAGCCAAATCCTCGATAACCTCCTCTCCTTGGATTGGGGGCTTGGGGTAAAAGAACCCACGGCGCCGAAGGCGTCAAGGAACACTGTGCCTAGCTTGGGGACACGACTGGCTTGCTGGCCGCTCCCCTTGCTGCAAAGCTATTTAATCCACACGACTCTCGGCAACGGATATCTCGGCTCTCGCATCGATGAAGAACGCAGC
>Avena_wiestii_ribotype_1974-G-10_OM004654
AACCTTATCATTTAGAGGAAGGAGAAGTCGTAACAAGGTTTCCGTAGGTGAACCTGCGGAAGGATCATTGTCGTGACCCTGACCAAAACAGACCGAGCACGCGTTATCTATTCCTGCTGAGTGGCGGCATCGT-CGTCGCTCAGCCAAATCCTCGATAACCTCCTCTCCTTGGAGTGGGGGCTTGGGGTAAAAGAACCCACGGCGCCGAAGGCGTCAAGGAACACTGTGCCTAGCTTGGGGACACGACTGGCTTGCTGGCCGCTCCCCTTGCTGCAAAGCTATTTAATCCACACGACTCTCGGCAACGGATATCTCGGCTCTCGCATCGATGAAGAACGCAGC
>Avena_wiestii_ribotype_200-G-10_OM004655
AACCTTATCATTTAGAGGAAGGAGAAGTCGTAACAAGGTTTCCGTAGGTGAACCTGCGGAAGGATCATTGTCGTGACCCTGACCAAAACAGACCGAGCACGCGTTATCTATTCCCGCTGAGTGGCGGCACCGT-CGTCGCTCAGCCAAATCCTCGATAACCTCCTCTCCTTGGAGTGGGGGCTTGGGGTAAAAGAACCCACGACGCCGAAGGCGTCAAGGAACACTGTGCCTAGCTTGGGGACACGACTGGCTTGCTGGCCGCTCCCCTTGCTGCAAAGCTATTTAATCCACACGACTCTCGGCAACGGATATCTCGGCTCTCGCATCGATGAAGAACGCAGC
>Avena_wiestii_ribotype_126-G-10_OM004656
AACCTTATCATTTAGAGGAAGGAGAAGTCGTAACAAGGTTTCCGTAGGTGAACCTGCGGAAGGATCATTGTCGTGACCCTGACCAAAACAGACCGAGCACGCGTTATCTATTCCTGCTGAGTGGCGGCAACGT-CGTCGCTCAGCCAAATCCTCGATAACCTCCTCTCCTTGGATTGGGGGCTTGGGGTAAAAGAACCCACGGCGCCGAAGGCGTCAAGGAACACTGTGCCTAGCTTGGGGACACGACTGGCTTGCTGGCCGCTCCCCTTGCTGCAAAGCTATTTAATCCACACGACTCTCGGCAACGGATATCTCGGCTCTCGCATCGATGAAGAACGCAGC
>Avena_wiestii_ribotype_72-G-10_OM004657
AACCTTATCATTTAGAGGAAGGAGAAGTCGTAACAAGGTTTCCGTAGGTGAACCTGCGGAAGGATCATTGTCGTGACCCTGACCAAAACAGACCGAGCACGCGTTATCTATTCCTGCTGAGTGGCGGCATCGT-CGTCGCTCAGCCAAATCCTCGATAACCTCCTCTCCTTGGATTGGGGGCTTGGGGTAAAAGAACCCACGGCGCCGAAGGCGTCAAGGAACACTGTGCCTAGCTTGGGGACACGACTGGCTTGCTGGCCGCTCCCCTTGCTGCAAAGCTATTTAATCCACACGACTCTCGGCAACGGATATCTCGGCTCTCGCATCGATGAAGAACGCAGC
>Avena_wiestii_ribotype_52-G-10_OM004658
AACCTTATCATTTAGAGGAAGGAGAAGTCGTAACAAGGTTTCCGTAGGTGAACCTGCGGAAGGATCATTGTCGTGACCCTGACCAAAACAGACCGAGCACGCGTTATCTATTCCTGCTGAGTGGCGGCACCGT-CGTCGCTCAGCCAAATCCTCGATAACCTCCTCTCCTTGGAGTGGGGGCTTGGGGTAAAAGAACCCACGACGCCGAAGGCGTCAAGGAACACTGTGCCTAGCTTGGGGACACGACTGGCTTGCTGGCCGCTCCCCTTGCTGCAAAGCTATTTAATCCACACGACTCTCGGCAACGGATATCTCGGCTCTCGCATCGATGAAGAACGCAGC
>Avena_wiestii_ribotype_49-G-10_OM004659
AACCTTATCATTTAGAGGAAGGAGAAGTCGTAACAAGGTTTCCGTAGGTGAACCTGCGGAAGGATCATTGTCGTGACCCTGACCAAAACAGACCGAGCACGCGTTATCTATTCCCGCTGAGTGGCGGCACCGT-CGTCGCTCAGCCAAATCCTCGATAACCTCCTCTCCTTGGAGTGGGGGCTTGGGGTAAAAGAACCCACGGCGCCGAAGGCGTCAAGGAACACTGTGCCTAGCTTGGGGACACGACTGGCTTGCTGGCCGCTCCCCTTGCTGCAAAGCTATTTAATCCACACGACTCTCGGCAACGGATATCTCGGCTCTCGCATCGATGAAGAACGCAGC
>Avena_wiestii_ribotype_37-G-10_OM004660
AACCTTATCATTTAGAGGAAGGAGAAGTCGTAACAAGGTTTCCGTAGGTGAACCTGCGGAAGGATCATTGTCGTGACCCTGACCAAAACAGACCGAGCACGCGTTATCTATTCCTGCTGAGTGGCGGCAACGT-TGTCGCTCAGCCAAATCCTCGATAACCTCCTCTCCTTGGAGTGGGGGCTTGGGGTAAAAGAACCCACGGCGCCGAAGGCGTCAAGGAACACTGTGCCTAGCTTGGGGACACGACTGGCTTGCTGGCCGCTCCCCTTGCTGCAAAGCTATTTAATCCACACGACTCTCGGCAACGGATATCTCGGCTCTCGCATCGATGAAGAACGCAGC
>Avena_wiestii_ribotype_28-G-10_OM004661
AACCTTATCATTTAGAGGAAGGAGAAGTCGTAACAAGGTTTCCGTAGGTGAACCTGCGGAAGGATCATTGTCGTGACCCTGACCAAAACAGACCGAGCACGCGTTATCTATTCCTGCTGAGTGGCGGCAACAT-CGTCGCTCAGCCAAATCCTCGATAACCTCCTCTCCTTGGAGTGGGGGCTTGGGGTAAAAGAACCCACGGCGCCGAAGGCGTCAAGGAACACTGTGCCTAGCTTGGGGACACGACTGGCTTGCTGGCCGCTCCCCTTGCTGCAAAGCTATTTAATCCACACGACTCTCGGCAACGGATATCTCGGCTCTCGCATCGATGAAGAACGCAGC
>Avena_wiestii_ribotype_28-G-10(2)_OM004662
AACCTTATCATTTAGAGGAAGGAGAAGTCGTAACAAGGTTTCCGTAGGTGAACCTGCGGAAGGATCATTGTCGTGACCCTGACCAAAACAGACCGAGCACGCGTTATCTATTCCTGCTGAGTGGCGGCAACGT-CGTCGCTCAGCCAAATCCTCGATAACCTCCTCTCCTTGGAGTGGGGGCTTGGGGTAAAAGAACCCACGACGCCGAAGGCGTCAAGGAACACTGTGCCTAGCTTGGGGACACGACTGGCTTGCTGGCCGCTCCCCTTGCTGCAAAGCTATTTAATCCACACGACTCTCGGCAACGGATATCTCGGCTCTCGCATCGATGAAGAACGCAGC
>Avena_wiestii_ribotype_27-G-10_OM004663
AACCTTATCATTTAGAGGAAGGAGAAGTCGTAACAAGGTTTCCGTAGGTGAACCTGCGGAAGGATCATTGTCGTGACCCTGACCAAAACAGACCGAGCACGCGTTATCTATTCCTGCTGAGTGGCGGCAACGT-CATCGCTCAGCCAAATCCTCGATAACCTCCTCTCCTTGGAGTGGGGGCTTGGGGTAAAAGAACCCACGGCGCCGAAGGCGTCAAGGAACACTGTGCCTAGCTTGGGGACACGACTGGCTTGCTGGCCGCTCCCCTTGCTGCAAAGCTATTTAATCCACACGACTCTCGGCAACGGATATCTCGGCTCTCGCATCGATGAAGAACGCAGC
>Avena_wiestii_ribotype_22-G-10_OM004664
AACCTTATCATTTAGAGGAAGGAGAAGTCGTAACAAGGTTTCCGTAGGTGAACCTGCGGAAGGATCATTGTCGTGACCCTGACCAAAACAGACCGAGCACGCGTTATCTATTCCTGCTGAGTGGCGGCAACGT-CGTCGCTCAGCCAAATCCTTGATAACCTCCTCTCCTTGGAGTGGGGGCTTGGGGTAAAAGAACCCACGGCGCCGAAGGCGTCAAGGAACACTGTGCCTAGCTTGGGGACACGACTGGCTTGCTGGCCGCTCCCCTTGCTGCAAAGCTATTTAATCCACACGACTCTCGGCAACGGATATCTCGGCTCTCGCATCGATGAAGAACGCAGC
>Avena_wiestii_ribotype_21-G-10_OM004665
AACCTTATCATTTAGAGGAAGGAGAAGTCATAACAAGGTTTCCGTAGGTGAACCTGCGGAAGGATCATTGTCGTGACCCTGACCAAAACAGACCGAGCACGCGTTATCTATTCCTGCTGAGTGGCGGCAACGT-CGTCGCTCAGCCAAATCCTCGATAACCTCCTCTCCTTGGAGTGGGGGCTTGGGGTAAAAGAACCCACGGCGCCGAAGGCGTCAAGGAACACTGTGCCTAGCTTGGGGACACGACTGGCTTGCTGGCCGCTCCCCTTGCTGCAAAGCTATTTAATCCACACGACTCTCGGCAACGGATATCTCGGCTCTCGCATCGATGAAGAACGCAGC
>Avena_wiestii_ribotype_20-G-10_OM004666
AACCTTATCATTTAGAGGAAGGAGAAGTCGTAACAAGGTTTCCGTAGGTGAACCTGCGGAAGGATCATTGTCGTGACCCTGACCAAAACAGACCGAGCATGCGTTATCTATTCCTGCTGAGTGGCGGCAACGT-CGTCGCTCAGCCAAATCCTCGATAACCTCCTCTCCTTGGAGTGGGGGCTTGGGGTAAAAGAACCCACGGCGCCGAAGGCGTCAAGGAACACTGTGCCTAGCTTGGGGACACGACTGGCTTGCTGGCCGCTCCCCTTGCTGCAAAGCTATTTAATCCACACGACTCTCGGCAACGGATATCTCGGCTCTCGCATCGATGAAGAACGCAGC
>Avena_wiestii_ribotype_20-G-10(2)_OM004667
AACCTTATCATTTAGAGGAAGGAGAAGTCGTAACAAGGTTTCCGTAGGTGAACCTGCGGAAGGATCATTGTCGTGACCCTGACCAAAACAGACCGAGCACGCGTTATCTATTCCTGCTGAGTGGCGGCAACGT-CGTCGCTCAGCCAAATCCTCGATAACCTCCTCTCCTTGGAGTGGGGGCTTGGGGTAAAAGAACCCACGGCGCCGAAGGCGTCAAGGAACACTGTGCCTAGCTTGGGGACACGACTGGCTTGCTGGCCGCTCCCCTTGCTGCAAAGCTATTTAATCCACACGACTCTCGGCAACGGATATCTCGGCTCTCGCATAGATGAAGAACGCAGC
>Avena_hirtula_ribotype_A12_1size_12605_OM004668
AACCTTATCATTTAGAGGAAGGAGAAGTCGTAACAAGGTTTCCGTAGGTGAACCTGCGGAAGGATCATTGTCGTGACCCTGACCAAAACAGACCGAGCACGCGTTATCTATTCCTGCTGAGTGGCGGCAACGT-CGTTGCTCAGCCAAATCCTCGATAACCTCCTCTCCTTGGAGTGGGGGCTTGGGGTAAAAGAACCCACGGCGCCGAAGGCGTCAAGGAACACTGTGCCTAGCTTGGGGACACGACTGGCTTGCTGGCCGCTCCCCTTGCTGCAAAGCTATTTAATCCACACGACTCTCGGCAACGGATATCTCGGCTCTCGCATCGATGAAGAACGCAGC
>Avena_hirtula_ribotype_A12_2size_3587_OM004669
AACCTTATCATTTAGAGGAAGGAGAAGTCGTAACAAGGTTTCCGTAGGTGAACCTGCGGAAGGATCATTGTCGTGACCCTGACCAAAACAGACCGAGCACGCGTTATCTATTCCTGCTGAGTGGCGGCACCGT-CGTCGCTCAGCCAAATCCTCGATAACCTCCTCTCCTTGGATTGGGGGCTTGGGGTAAAAGAACCCACGGCGCCGAAGGCGTCAAGGAACACTGTGCCTAGCTTGGGGACACGACTGGCTTGCTGGCCGCTCCCCTTGCTGCAAAGCTATTTAATCCACACGACTCTCGGCAACGGATATCTCGGCTCTCGCATCGATGAAGAACGCAGC
>Avena_hirtula_ribotype_A12_3size_957_OM004670
AACCTTATCATTTAGAGGAAGGAGAAGTCGTAACAAGGTTTCCGTAGGTGAACCTGCGGAAGGATCATTGTCGTGACCCTGACCAAAACAGACCGAGCACGCGTTATCTATTCCTGCTGAGTGGCGGCAACGT-CGTTGCTCAGCCAAATCCTCGATAACCTCCTCTCCTTGGAGTGGGGGCTTGGGGTAAAAGAACCCACGGCGCCGAAGGCGTCAAGGAACACTGTGCCTAGCTTGGGGACACGACTGGCTTGCTGGCCGCTCCCCTTGCTGCAAAGCTATTTAATCCACACGACTCTCGGCAACGGATATCTCGGCTCTCGCATCGAGGAAGAACGCAGC
>Avena_hirtula_ribotype_A12_4size_709_OM004671
AACCTTATCATTTCGAGGAAGGAGAAGTCGTAACAAGGTTTCCGTAGGTGAACCTGCGGAAGGATCATTGTCGTGACCCTGACCAAAACAGACCGAGCACGCGTTATCTATTCCTGCTGAGTGGCGGCAACGT-CGTTGCTCAGCCAAATCCTCGATAACCTCCTCTCCTTGGAGTGGGGGCTTGGGGTAAAAGAACCCACGGCGCCGAAGGCGTCAAGGAACACTGTGCCTAGCTTGGGGACACGACTGGCTTGCTGGCCGCTCCCCTTGCTGCAAAGCTATTTAATCCACACGACTCTCGGCAACGGATATCTCGGCTCTCGCATCGATGAAGAACGCAGC
>Avena_hirtula_ribotype_A12_5size_595_OM004672
AACCTTATCATTTCGAGGAAGGAGAAGTCGTAACAAGGTTTCCGTAGGTGAACCTGCGGAAGGATCATTGTCGTGACCCTGACCAAAACAGACCGAGCACGCGTTATCTATTCCTGCTGAGTGGCGGCAACGT-CGTTGCTCAGCCAAATCCTCGATAACCTCCTCTCCTTGGAGTGGGGGCTTGGGGTAAAAGAACCCACGGCGCCGAAGGCGTCAAGGAACACTGTGCCTAGCTTGGGGACACGACTGGCTTGCTGGCCGCTCCCCTTGCTGCAAAGCTATTTAATCCACACGACTCTCGGCAACGGATATCTCGGCTCTCGCATCGAGGAAGAACGCAGC
>Avena_hirtula_ribotype_A12_6size_579_OM004673
AACCTTATCATTTAGAGGAAGGAGAAGTCGTAACAAGGTTTCCGTAGGTGAACCTGCGGAAGGATCATTGTCGTGACCCTGACCAAAACAGACCGAGCACGCGTTATCTATTCCTGCTGAGTGGCGGCACCGT-CGTCGCTCAGCCAAATCCTCGATAACCTCCTCTCCTTGGAGTGGGGGCTTGGGGTAAAAGAACCCACGGCGCCGAAGGCGTCAAGGAACACTGTGCCTAGCTTGGGGACACGACTGGCTTGCTGGCCGCTCCCCTTGCTGCAAAGCTATTTAATCCACACGACTCTCGGCAACGGATATCTCGGCTCTCGCATCGATGAAGAACGCAGC
>Avena_hirtula_ribotype_A12_7size_491_OM004674
ACCCTTATCATTTAGAGGAAGGAGAAGTCGTAACAAGGTTTCCGTAGGTGAACCTGCGGAAGGATCATTGTCGTGACCCTGACCAAAACAGACCGAGCACGCGTTATCTATTCCTGCTGAGTGGCGGCAACGT-CGTTGCTCAGCCAAATCCTCGATAACCTCCTCTCCTTGGAGTGGGGGCTTGGGGTAAAAGAACCCACGGCGCCGAAGGCGTCAAGGAACACTGTGCCTAGCTTGGGGACACGACTGGCTTGCTGGCCGCTCCCCTTGCTGCAAAGCTATTTAATCCACACGACTCTCGGCAACGGATATCTCGGCTCTCGCATCGATGAAGAACGCAGC
>Avena_hirtula_ribotype_A12_8size_456_OM004675
AACCTTATCATTTAGAGGAAGGAGAAGTCGTAACAAGGTTTCCGTAGGTGAACCTGCGGAAGGATCATTGTCGTGACCCTGACCAAAACAGACCGAGCACGCGTTATCTATTCCTGCTGAGTGGCGGCAACGT-CGTTGCTCAGCCAAATCCTCGATAACCTCCTCTCCTTGGATTGGGGGCTTGGGGTAAAAGAACCCACGGCGCCGAAGGCGTCAAGGAACACTGTGCCTAGCTTGGGGACACGACTGGCTTGCTGGCCGCTCCCCTTGCTGCAAAGCTATTTAATCCACACGACTCTCGGCAACGGATATCTCGGCTCTCGCATCGATGAAGAACGCAGC
>Avena_hirtula_ribotype_A12_9size_382_OM004676
AACCTGATCATTTAGAGGAAGGAGAAGTCGTAACAAGGTTTCCGTAGGTGAACCTGCGGAAGGATCATTGTCGTGACCCTGACCAAAACAGACCGAGCACGCGTTATCTATTCCTGCTGAGTGGCGGCAACGT-CGTTGCTCAGCCAAATCCTCGATAACCTCCTCTCCTTGGAGTGGGGGCTTGGGGTAAAAGAACCCACGGCGCCGAAGGCGTCAAGGAACACTGTGCCTAGCTTGGGGACACGACTGGCTTGCTGGCCGCTCCCCTTGCTGCAAAGCTATTTAATCCACACGACTCTCGGCAACGGATATCTCGGCTCTCGCATCGATGAAGAACGCAGC
>Avena_hirtula_ribotype_A12_10size_340_OM004677
AACCTTATCATTTAGAGGAAGGAGAAGTCGTAACAAGGTTTCCGTAGGTGAACCTGCGGAAGGATCATTGTCGTGACCCTGACCAAAACAGACCGAGCACGCGTTATCTATTCCTGCTGAGTGGCGGCAACGT-CGTCGCTCAGCCAAATCCTCGATAACCTCCTCTCCTTGGAGTGGGGGCTTGGGGTAAAAGAACCCACGGCGCCGAAGGCGTCAAGGAACACTGTGCCTAGCTTGGGGACACGACTGGCTTGCTGGCCGCTCCCCTTGCTGCAAAGCTATTTAATCCACACGACTCTCGGCAACGGATATCTCGGCTCTCGCATCGATGAAGAACGCAGC
>Avena_hirtula_ribotype_A12_11size_279_OM004678
ACCCTTATCATTTCGAGGAAGGAGAAGTCGTAACAAGGTTTCCGTAGGTGAACCTGCGGAAGGATCATTGTCGTGACCCTGACCAAAACAGACCGAGCACGCGTTATCTATTCCTGCTGAGTGGCGGCAACGT-CGTTGCTCAGCCAAATCCTCGATAACCTCCTCTCCTTGGAGTGGGGGCTTGGGGTAAAAGAACCCACGGCGCCGAAGGCGTCAAGGAACACTGTGCCTAGCTTGGGGACACGACTGGCTTGCTGGCCGCTCCCCTTGCTGCAAAGCTATTTAATCCACACGACTCTCGGCAACGGATATCTCGGCTCTCGCATCGAGGAAGAACGCAGC
>Avena_hirtula_ribotype_A12_12size_253_OM004679
AACCTTATCATTTAGAGGAAGGAGAAGTCGTAACAAGGTTTCCGTAGGTGAACCTGCGGAAGGATCATTGTCGTGACCCTGACCAAAACAGACCGAGCACGCGTTATCTATTCCTGCTGAGTGGCGGCACCGT-CGTCGCTCAGCCAAATCCTCGATAACCTCCTCTCCTTGGATTGGGGGCTTGGGGTAAAAGAACCCACGGCGCCGAAGGCGTCAAGGAACACTGTGCCTAGCTTGGGGACACGACTGGCTTGCTGGCCGCTCCCCTTGCTGCAAAGCTATTTAATCCACACGACTCTCGGCAACGGATATCTCGGCTCTCGCATCGAGGAAGAACGCAGC
>Avena_hirtula_ribotype_A12_13size_203_OM004680
ACCCTTATCATTTAGAGGAAGGAGAAGTCGTAACAAGGTTTCCGTAGGTGAACCTGCGGAAGGATCATTGTCGTGACCCTGACCAAAACAGACCGAGCACGCGTTATCTATTCCTGCTGAGTGGCGGCAACGT-CGTTGCTCAGCCAAATCCTCGATAACCTCCTCTCCTTGGAGTGGGGGCTTGGGGTAAAAGAACCCACGGCGCCGAAGGCGTCAAGGAACACTGTGCCTAGCTTGGGGACACGACTGGCTTGCTGGCCGCTCCCCTTGCTGCAAAGCTATTTAATCCACACGACTCTCGGCAACGGATATCTCGGCTCTCGCATCGAGGAAGAACGCAGC
>Avena_hirtula_ribotype_A12_14size_191_OM004681
AACCTTATCATTTCGAGGAAGGAGAAGTCGTAACAAGGTTTCCGTAGGTGAACCTGCGGAAGGATCATTGTCGTGACCCTGACCAAAACAGACCGAGCACGCGTTATCTATTCCTGCTGAGTGGCGGCACCGT-CGTCGCTCAGCCAAATCCTCGATAACCTCCTCTCCTTGGATTGGGGGCTTGGGGTAAAAGAACCCACGGCGCCGAAGGCGTCAAGGAACACTGTGCCTAGCTTGGGGACACGACTGGCTTGCTGGCCGCTCCCCTTGCTGCAAAGCTATTTAATCCACACGACTCTCGGCAACGGATATCTCGGCTCTCGCATCGAGGAAGAACGCAGC
>Avena_hirtula_ribotype_A12_15size_190_OM004682
AACCTTATCATTTCGAGGAAGGAGAAGTCGTAACAAGGTTTCCGTAGGTGAACCTGCGGAAGGATCATTGTCGTGACCCTGACCAAAACAGACCGAGCACGCGTTATCTATTCCTGCTGAGTGGCGGCACCGT-CGTCGCTCAGCCAAATCCTCGATAACCTCCTCTCCTTGGATTGGGGGCTTGGGGTAAAAGAACCCACGGCGCCGAAGGCGTCAAGGAACACTGTGCCTAGCTTGGGGACACGACTGGCTTGCTGGCCGCTCCCCTTGCTGCAAAGCTATTTAATCCACACGACTCTCGGCAACGGATATCTCGGCTCTCGCATCGATGAAGAACGCAGC
>Avena_hirtula_ribotype_A12_16size_137_OM004683
ACCCTTATCATTTAGAGGAAGGAGAAGTCGTAACAAGGTTTCCGTAGGTGAACCTGCGGAAGGATCATTGTCGTGACCCTGACCAAAACAGACCGAGCACGCGTTATCTATTCCTGCTGAGTGGCGGCACCGT-CGTCGCTCAGCCAAATCCTCGATAACCTCCTCTCCTTGGATTGGGGGCTTGGGGTAAAAGAACCCACGGCGCCGAAGGCGTCAAGGAACACTGTGCCTAGCTTGGGGACACGACTGGCTTGCTGGCCGCTCCCCTTGCTGCAAAGCTATTTAATCCACACGACTCTCGGCAACGGATATCTCGGCTCTCGCATCGATGAAGAACGCAGC
>Avena_hirtula_ribotype_A12_17size_115_OM004684
AACCTGATCATTTAGAGGAAGGAGAAGTCGTAACAAGGTTTCCGTAGGTGAACCTGCGGAAGGATCATTGTCGTGACCCTGACCAAAACAGACCGAGCACGCGTTATCTATTCCTGCTGAGTGGCGGCACCGT-CGTCGCTCAGCCAAATCCTCGATAACCTCCTCTCCTTGGATTGGGGGCTTGGGGTAAAAGAACCCACGGCGCCGAAGGCGTCAAGGAACACTGTGCCTAGCTTGGGGACACGACTGGCTTGCTGGCCGCTCCCCTTGCTGCAAAGCTATTTAATCCACACGACTCTCGGCAACGGATATCTCGGCTCTCGCATCGATGAAGAACGCAGC
>Avena_hirtula_ribotype_A12_18size_111_OM004685
AACCTTATCATTTAGAGGAAGGAGAAGTCGTAACAAGGTTTCCGTAGGTGAACCTGCGGAAGGATCATTGTCGTGACCCTGACCAAAACAGACCGAGCACGCGTTATCTATTCCTGCTGAGTGGCGGCACCGT-CGTTGCTCAGCCAAATCCTCGATAACCTCCTCTCCTTGGAGTGGGGGCTTGGGGTAAAAGAACCCACGGCGCCGAAGGCGTCAAGGAACACTGTGCCTAGCTTGGGGACACGACTGGCTTGCTGGCCGCTCCCCTTGCTGCAAAGCTATTTAATCCACACGACTCTCGGCAACGGATATCTCGGCTCTCGCATCGATGAAGAACGCAGC
>Avena_hirtula_ribotype_A12_19size_107_OM004686
ACCCTTATCATTTCGAGGAAGGAGAAGTCGTAACAAGGTTTCCGTAGGTGAACCTGCGGAAGGATCATTGTCGTGACCCTGACCAAAACAGACCGAGCACGCGTTATCTATTCCTGCTGAGTGGCGGCAACGT-CGTTGCTCAGCCAAATCCTCGATAACCTCCTCTCCTTGGAGTGGGGGCTTGGGGTAAAAGAACCCACGGCGCCGAAGGCGTCAAGGAACACTGTGCCTAGCTTGGGGACACGACTGGCTTGCTGGCCGCTCCCCTTGCTGCAAAGCTATTTAATCCACACGACTCTCGGCAACGGATATCTCGGCTCTCGCATCGATGAAGAACGCAGC
>Avena_hirtula_ribotype_A12_20size_82_OM004687
AACCTTATCATTTAGAGGAAGGAGAAGTCGTAACAAGGTTTCCGTAGGTGAACCTGCGGAAGGATCATTGTCGTGACCCTGACCAAAACAGACCGAGCACGCGTTATCTATTCCTGCTGAGTGGCGGCAACGT-CGTCGCTCAGCCAAATCCTCGATAACCTCCTCTCCTTGGATTGGGGGCTTGGGGTAAAAGAACCCACGGCGCCGAAGGCGTCAAGGAACACTGTGCCTAGCTTGGGGACACGACTGGCTTGCTGGCCGCTCCCCTTGCTGCAAAGCTATTTAATCCACACGACTCTCGGCAACGGATATCTCGGCTCTCGCATCGATGAAGAACGCAGC
>Avena_hirtula_ribotype_A12_21size_72_OM004688
ACCCTTATCATTTCGAGGAAGGAGAAGTCGTAACAAGGTTTCCGTAGGTGAACCTGCGGAAGGATCATTGTCGTGACCCTGACCAAAACAGACCGAGCACGCGTTATCTATTCCTGCTGAGTGGCGGCACCGT-CGTCGCTCAGCCAAATCCTCGATAACCTCCTCTCCTTGGATTGGGGGCTTGGGGTAAAAGAACCCACGGCGCCGAAGGCGTCAAGGAACACTGTGCCTAGCTTGGGGACACGACTGGCTTGCTGGCCGCTCCCCTTGCTGCAAAGCTATTTAATCCACACGACTCTCGGCAACGGATATCTCGGCTCTCGCATCGAGGAAGAACGCAGC
>Avena_hirtula_ribotype_A12_22size_72_OM004689
AACCTTATCATTTAGAGGAAGGAGAAGTCGTAACAAGGTTTCCGTAGGTGAACCTGCGGAAGGATCATTGTCGTGACCCTCACCAAAACAGACCGAGCACGCGTTATCTATTCCTGCTGAGTGGCGGCACCGT-CGTCGCTCAGCCAAATCCTCGATAACCTCCTCTCCTTGGATTGGGGGCTTGGGGTAAAAGAACCCACGGCGCCGAAGGCGTCAAGGAACACTGTGCCTAGCTTGGGGACACGACTGGCTTGCTGGCCGCTCCCCTTGCTGCAAAGCTATTTAATCCACACGACTCTCGGCAACGGATATCTCGGCTCTCGCATCGATGAAGAACGCAGC
>Avena_hirtula_ribotype_A12_23size_58_OM004690
ACCCTTATCATTTAGAGGAAGGAGAAGTCGTAACAAGGTTTCCGTAGGTGAACCTGCGGAAGGATCATTGTCGTGACCCTGACCAAAACAGACCGAGCACGCGTTATCTATTCCTGCTGAGTGGCGGCACCGT-CGTCGCTCAGCCAAATCCTCGATAACCTCCTCTCCTTGGATTGGGGGCTTGGGGTAAAAGAACCCACGGCGCCGAAGGCGTCAAGGAACACTGTGCCTAGCTTGGGGACACGACTGGCTTGCTGGCCGCTCCCCTTGCTGCAAAGCTATTTAATCCACACGACTCTCGGCAACGGATATCTCGGCTCTCGCATCGAGGAAGAACGCAGC
>Avena_hirtula_ribotype_A12_24size_55_OM004691
AACCTTATCATTTAGAGGAAGGAGAAGTCGTAACAAGGTTTCCGTAGGTGAACCTGCGGAAGGATCATTGTCGTGACCCTGACCAAAACAGACCGAGCACGCGTTATCTATTCCTGCTGAGTGGCGGCACCGT-CGTCGCTCAGCCAAATCCTCGATAACCTCCTCTCCTTGGAGTGGGGGCTTGGGGTAAAAGAACCCACGGCGCCGAAGGCGTCAAGGAACACTGTGCCTAGCTTGGGGACACGACTGGCTTGCTGGCCGCTCCCCTTGCTGCAAAGCTATTTAATCCACACGACTCTCGGCAACGGATATCTCGGCTCTCGCATCGAGGAAGAACGCAGC
>Avena_hirtula_ribotype_A12_25size_42_OM004692
AACCTGATCATTTAGAGGAAGGAGAAGTCGTAACAAGGTTTCCGTAGGTGAACCTGCGGAAGGATCATTGTCGTGACCCTGACCAAAACAGACCGAGCACGCGTTATCTATTCCTGCTGAGTGGCGGCAACGT-CGTTGCTCAGCCAAATCCTCGATAACCTCCTCTCCTTGGAGTGGGGGCTTGGGGTAAAAGAACCCACGGCGCCGAAGGCGTCAAGGAACACTGTGCCTAGCTTGGGGACACGACTGGCTTGCTGGCCGCTCCCCTTGCTGCAAAGCTATTTAATCCACACGACTCTCGGCAACGGATATCTCGGCTCTCGCATCGATGAAGACCGCAGC
>Avena_hirtula_ribotype_A12_26size_39_OM004693
AACCTTATCATTTAGAGGAAGGAGAAGTCGTAACAAGGTTTCCGTAGGTGAACCTGCGGAAGGATCATTGTCGTGACCCTGACCAAAACAGACCGAGCATGCGTTATCTATTCCTGCTGAGTGGCGGCAACGT-CGTCGCTCAGCCAAATCCTCGATAACCTCCTCTCCTTGGAGTGGGGGCTTGGGGTAAAAGAACCCACGGCGCCGAAGGCGTCAAGGAACACTGTGCCTAGCTTGGGGACACGACTGGCTTGCTGGCCGCTCCCCTTGCTGCAAAGCTATTTAATCCACACGACTCTCGGCAACGGATATCTCGGCTCTCGCATCGATGAAGAACGCAGC
>Avena_hirtula_ribotype_A12_27size_39_OM004694
AACCTTATCATTTAGAGGAAGGAGAAGTCGTAACAAGGTTTCCGTAGGTGAACCTGCGGAAGGATCATTGTCGTGACCCTGACCAAAACAGACCGAGCACGCGTTATCTATTCCTGCTGAGTGGCGGCAACGT-CGTTGCTCAGCCAAATCCTCGATAACCTCCTCTCCTTGGAGTGGGGGCTTGGGGTAAAAGAACCCACGGCGCCGAAGGCGTCAAGGAACACTGTGCCTAGCTTGGGGACACGACTGGCTTGCTGGCCGCTCCCCTTGCTGCAAAGCTATTTAATCCACACGACTCTCGGCAACGGATATCTCGGCTCGCGCATCGATGAAGAACGCAGC
>Avena_hirtula_ribotype_A12_28size_38_OM004695
AACCTTATCATTTAGAGGAAGGAGAAGTCGTAACAAGGTTTCCGTAGGTGAACCTGCGGAAGGATCATTGTCGTGACCCTGACCAAAACAGACCGAGCACGCGTTATCTATTCCTGCTGAGTGGCGGCAACGT-CGTTGCTCAGCCAAATCCTCGATAACCTCCTCTCCTTGGAGTGGGGGCTTGGGGTAAAAGAACCCACGGCGCCGAAGGCGTCAAGGAACACTGTGCCTAGCTTGGGGACACGACTGGCTTGCTGGCCGCTCCCCTTGCTGCAAAGCTATTTAATCCACACGACTCTCGGCAACGGATATCTCGGCTCTCGCATCGATGAAGAACGAAGC
>Avena_hirtula_ribotype_A12_29size_36_OM004696
AACCTTATCATTTCGAGGAAGGAGAAGTCGTAACAAGGTTTCCGTAGGTGAACCTGCGGAAGGATCATTGTCGTGACCCTGACCAAAACAGACCGAGCACGCGTTATCTATTCCTGCTGAGTGGCGGCACCGT-CGTCGCTCAGCCAAATCCTCGATAACCTCCTCTCCTTGGAGTGGGGGCTTGGGGTAAAAGAACCCACGGCGCCGAAGGCGTCAAGGAACACTGTGCCTAGCTTGGGGACACGACTGGCTTGCTGGCCGCTCCCCTTGCTGCAAAGCTATTTAATCCACACGACTCTCGGCAACGGATATCTCGGCTCTCGCATCGATGAAGAACGCAGC
>Avena_hirtula_ribotype_A12_30size_34_OM004697
AACCTTATCATTTAGAGGAAGGAGAAGTCGTAACAAGGTTTCCGTAGGTGAACCTGCGGAAGGATCATTGTCGTGACCCTGACCAAAACAGACCGAGCACGCGTTATCTATTCCTGCTGAGTGGCGGCAACGT-CGTTGCTCAGCCAAATCCTCGATAACCTCCTCTCCTTGGATTGGGGGCTTGGGGTAAAAGAACCCACGGCGCCGAAGGCGTCAAGGAACACTGTGCCTAGCTTGGGGACACGACTGGCTTGCTGGCCGCTCCCCTTGCTGCAAAGCTATTTAATCCACACGACTCTCGGCAACGGATATCTCGGCTCTCGCATCGAGGAAGAACGCAGC
>Avena_hirtula_ribotype_A12_31size_32_OM004698
AACCTTATCATTTAGAGGAAGGCGAAGTCGTAACAAGGTTTCCGTAGGTGAACCTGCGGAAGGATCATTGTCGTGACCCTGACCAAAACAGACCGAGCACGCGTTATCTATTCCTGCTGAGTGGCGGCAACGT-CGTTGCTCAGCCAAATCCTCGATAACCTCCTCTCCTTGGAGTGGGGGCTTGGGGTAAAAGAACCCACGGCGCCGAAGGCGTCAAGGAACACTGTGCCTAGCTTGGGGACACGACTGGCTTGCTGGCCGCTCCCCTTGCTGCAAAGCTATTTAATCCACACGACTCTCGGCAACGGATATCTCGGCTCTCGCATCGATGAAGAACGCAGC
>Avena_hirtula_ribotype_A12_32size_32_OM004699
AACCTTATCATTTCGAGGAAGGAGAAGTCGTAACAAGGTTTCCGTAGGTGAACCTGCGGAAGGATCATTGTCGTGACCCTGACCAAAACAGACCGAGCACGCGTTATCTATTCCTGCTGAGTGGCGGCAACGT-CGTTGCTCAGCCAAATCCTCGATAACCTCCTCTCCTTGGATTGGGGGCTTGGGGTAAAAGAACCCACGGCGCCGAAGGCGTCAAGGAACACTGTGCCTAGCTTGGGGACACGACTGGCTTGCTGGCCGCTCCCCTTGCTGCAAAGCTATTTAATCCACACGACTCTCGGCAACGGATATCTCGGCTCTCGCATCGATGAAGAACGCAGC
>Avena_hirtula_ribotype_A12_33size_32_OM004700
AACCTTATCCTTTAGAGGAAGGAGAAGTCGTAACAAGGTTTCCGTAGGTGAACCTGCGGAAGGATCATTGTCGTGACCCTGACCAAAACAGACCGAGCACGCGTTATCTATTCCTGCTGAGTGGCGGCAACGT-CGTTGCTCAGCCAAATCCTCGATAACCTCCTCTCCTTGGAGTGGGGGCTTGGGGTAAAAGAACCCACGGCGCCGAAGGCGTCAAGGAACACTGTGCCTAGCTTGGGGACACGACTGGCTTGCTGGCCGCTCCCCTTGCTGCAAAGCTATTTAATCCACACGACTCTCGGCAACGGATATCTCGGCTCTCGCATCGATGAAGAACGCAGC
>Avena_hirtula_ribotype_A12_34size_31_OM004701
AACCTTATCATTTAGAGGAAGGAGAAGTCGTAACAAGGTTTCCGTAGGTGAACCTGCGGAAGGATCATTGTCGTGACCCTGACCAAAACAGACCGAGCACGCGTTATCTATTCCTGCTGAGTGGCGGCACCGT-CGTCGCTCAGCCAAATCCTCGATAACCTCCTCTCCTTGGATTGGGGGCTTGGGGTAAAAGAACCCACGGCGCTGAAGGCGTCAAGGAACACTGTGCCTAGCTTGGGGACACGACTGGCTTGCTGGCCGCTCCCCTTGCTGCAAAGCTATTTAATCCACACGACTCTCGGCAACGGATATCTCGGCTCTCGCATCGATGAAGAACGCAGC
>Avena_hirtula_ribotype_A12_35size_28_OM004702
ACCCTTATCATTTCGAGGAAGGAGAAGTCGTAACAAGGTTTCCGTAGGTGAACCTGCGGAAGGATCATTGTCGTGACCCTGACCAAAACAGACCGAGCACGCGTTATCTATTCCTGCTGAGTGGCGGCACCGT-CGTCGCTCAGCCAAATCCTCGATAACCTCCTCTCCTTGGATTGGGGGCTTGGGGTAAAAGAACCCACGGCGCCGAAGGCGTCAAGGAACACTGTGCCTAGCTTGGGGACACGACTGGCTTGCTGGCCGCTCCCCTTGCTGCAAAGCTATTTAATCCACACGACTCTCGGCAACGGATATCTCGGCTCTCGCATCGATGAAGAACGCAGC
>Avena_hirtula_ribotype_A12_36size_28_OM004703
AACCTTATCATTTAGAGGAAGGAGAAGTCGTAACAAGGTTTCCGTAGGTGAACCTGCGGAAGGATCATTGTCGTGACCCTGACCAAAACAGACCGAGCATGCGTTATCTATTCCTGCTGAGTGGCGGCACCGT-CGTCGCTCAGCCAAATCCTCGATAACCTCCTCTCCTTGGATTGGGGGCTTGGGGTAAAAGAACCCACGGCGCCGAAGGCGTCAAGGAACACTGTGCCTAGCTTGGGGACACGACTGGCTTGCTGGCCGCTCCCCTTGCTGCAAAGCTATTTAATCCACACGACTCTCGGCAACGGATATCTCGGCTCTCGCATCGATGAAGAACGCAGC
>Avena_hirtula_ribotype_A12_37size_25_OM004704
AACCTGATCATTTAGAGGAAGGAGAAGTCGTAACAAGGTTTCCGTAGGTGAACCTGCGGAAGGATCATTGTCGTGACCCTGACCAAAACAGACCGAGCACGCGTTATCTATTCCTGCTGAGTGGCGGCACCGT-CGTCGCTCAGCCAAATCCTCGATAACCTCCTCTCCTTGGAGTGGGGGCTTGGGGTAAAAGAACCCACGGCGCCGAAGGCGTCAAGGAACACTGTGCCTAGCTTGGGGACACGACTGGCTTGCTGGCCGCTCCCCTTGCTGCAAAGCTATTTAATCCACACGACTCTCGGCAACGGATATCTCGGCTCTCGCATCGATGAAGAACGCAGC
>Avena_hirtula_ribotype_A12_38size_25_OM004705
AACCTTATCATTTAGAGGAAGGAGAAGTCGTAACAAGGTTTCCGTAGGTGAACCTGCGGAAGGATCATTGTCATGACCCTGACCAAAACAGACCGAGCACGCGTTATCTATTCCTGCTGAGTGGCGGCACCGT-CGTCGCTCAGCCAAATCCTCGATAACCTCCTCTCCTTGGATTGGGGGCTTGGGGTAAAAGAACCCACGGCGCCGAAGGCGTCAAGGAACACTGTGCCTAGCTTGGGGACACGACTGGCTTGCTGGCCGCTCCCCTTGCTGCAAAGCTATTTAATCCACACGACTCTCGGCAACGGATATCTCGGCTCTCGCATCGATGAAGAACGCAGC
>Avena_hirtula_ribotype_A12_39size_25_OM004706
AACCTTATCATTTAGAGGAAGGAGAAGTCGTAACAAGGTTTCCGTAGGTGAACCTGCGGAAGGATCATTGTCGTGACCCTGACCAAAACAGACCGAGCACGCGTTATCTATTCCTGCTGAGTGGCGGCAACGT-CGTCGCTCAGCCAAATCCTCGATAACCTCCTCTCCTTGGAGTGGGGGCTTGGGGTAAAAGAACCCACGGCGCCGAAGGCGTCAAGGAACACTGTGCCTAGCTTGGGGACACGACTGGCTTGCTGGCCGCTCCCCTTGCTGCAAAGCTATTTAATCCACACGACTCTCGGCAACGGATATCTCGGCTCTCGCATCGAGGAAGAACGCAGC
>Avena_hirtula_ribotype_A12_40size_25_OM004707
AACCTTATCATTTCGAGGAAGGAGAAGTCGTAACAAGGTTTCCGTAGGTGAACCTGCGGAAGGATCATTGTCGTGACCCTGACCAAAACAGACCGAGCACGCGTTATCTATTCCTGCTGAGTGGCGGCACCGT-CGTCGCTCAGCCAAATCCTCGATAACCTCCTCTCCTTGGAGTGGGGGCTTGGGGTAAAAGAACCCACGGCGCCGAAGGCGTCAAGGAACACTGTGCCTAGCTTGGGGACACGACTGGCTTGCTGGCCGCTCCCCTTGCTGCAAAGCTATTTAATCCACACGACTCTCGGCAACGGATATCTCGGCTCTCGCATCGAGGAAGAACGCAGC
>Avena_hirtula_ribotype_A12_41size_24_OM004708
AACCTTATCATTTCGAGGAAGGAGAAGTCGTAACAAGGTTTCCGTAGGTGAACCTGCGGAAGGATCATTGTCGTGACCCTGACCAAAACAGACCGAGCACGCGTTATCTATTCCTGCTGAGTGGCGGCAACGT-CGTCGCTCAGCCAAATCCTCGATAACCTCCTCTCCTTGGAGTGGGGGCTTGGGGTAAAAGAACCCACGGCGCCGAAGGCGTCAAGGAACACTGTGCCTAGCTTGGGGACACGACTGGCTTGCTGGCCGCTCCCCTTGCTGCAAAGCTATTTAATCCACACGACTCTCGGCAACGGATATCTCGGCTCTCGCATCGATGAAGAACGCAGC
>Avena_hirtula_ribotype_A12_42size_24_OM004709
AACCTTATCATTTAGAGGAAGGAGAAGTCGTAACAAGGTTTCCGTAGGTGAACCTGCGGAAGGATCATTGTCGTGACCCTGACCAAAACAGACCGAGCACGCGTTATCTATTCCCGCTGAGTGGCGGCACCGT-CGTCGCTCAACCAAATCCTCGATAACCTCCTCTCCTTGGAGTGGGGGCTTGGGGTAAAAGAACCCACGGCGCCGAAGGCGTCAAGGAACACTGTGCCTAGCTTGGGGACACGACTGGCTTGCTGGCCGCTCCCCTTGCTGCAAAGCTATTTAATCCACACGACTCTCGGCAACGGATATCTCGGCTCTCGCATCGATGAAGAACGCAGC
>Avena_hirtula_ribotype_A12_43size_23_OM004710
AACCTTATCATTTCGAGGAAGGAGAAGTCGTAACAAGGTTTCCGTAGGTGAACCTGCGGAAGGATCATTGTCGTGACCCTGACCAAAACAGACCGAGCACGCGTTATCTATTCCTGCTGAGTGGCGGCAACGT-CGTTGCTCAGCCAAATCCTCGATAACCTCCTCTCCTTGGATTGGGGGCTTGGGGTAAAAGAACCCACGGCGCCGAAGGCGTCAAGGAACACTGTGCCTAGCTTGGGGACACGACTGGCTTGCTGGCCGCTCCCCTTGCTGCAAAGCTATTTAATCCACACGACTCTCGGCAACGGATATCTCGGCTCTCGCATCGAGGAAGAACGCAGC
>Avena_hirtula_ribotype_A12_44size_23_OM004711
ACCCTTATCATTTAGAGGAAGGAGAAGTCGTAACAAGGTTTCCGTAGGTGAACCTGCGGAAGGATCATTGTCGTGACCCTGACCAAAACAGACCGAGCACGCGTTATCTATTCCTGCTGAGTGGCGGCACCGT-CGTCGCTCAGCCAAATCCTCGATAACCTCCTCTCCTTGGAGTGGGGGCTTGGGGTAAAAGAACCCACGGCGCCGAAGGCGTCAAGGAACACTGTGCCTAGCTTGGGGACACGACTGGCTTGCTGGCCGCTCCCCTTGCTGCAAAGCTATTTAATCCACACGACTCTCGGCAACGGATATCTCGGCTCTCGCATCGATGAAGAACGCAGC
>Avena_hirtula_ribotype_A12_45size_22_OM004712
AACCTTATCATTTAGAGGAAGGAGAAGTCGTAACAAGGTTTCCGTAGGTGAACCTGCGGAAGGATCATTGTCGTGACCCTCACCAAAACAGACCGAGCACGCGTTATCTATTCCTGCTGAGTGGCGGCAACGT-CGTTGCTCAGCCAAATCCTCGATAACCTCCTCTCCTTGGAGTGGGGGCTTGGGGTAAAAGAACCCACGGCGCCGAAGGCGTCAAGGAACACTGTGCCTAGCTTGGGGACACGACTGGCTTGCTGGCCGCTCCCCTTGCTGCAAAGCTATTTAATCCACACGACTCTCGGCAACGGATATCTCGGCTCTCGCATCGATGAAGAACGCAGC
>Avena_hirtula_ribotype_A12_46size_22_OM004713
AACCTTATCATTTAGAGGAAGGAGAAGTCGTAACAAGGTTTCCGTAGGTGAACCTGCGGAAGGATCATTGTCGTGACCCTGACCAAAACAGACCGAGCACGCGTTATCTATTCCTGCTGAGTGGCGGCAACGT-CGTTGCTCAGCCAAATCCTCGATAACCTCCTCTCCTTGGAGTGGGGGCTTGGGGTAAAAGAACCCACGGCGCCGAAGGCGTCAAGGAACACTGTGCCTAGCTTGGGGACACGACTGGCTTGCTGGCCGCTCCCCTTGCTGCAAAGCTATTTAATCCACACGACGCTCGGCAACGGATATCTCGGCTCTCGCATCGATGAAGAACGCAGC
>Avena_hirtula_ribotype_A12_47size_21_OM004714
AACCTTATCATTTCGAGGAAGGAGAAGTCGTAACAAGGTTTCCGTAGGTGAACCTGCGGAAGGATCATTGTCGTGACCCTGACCAAAACAGACCGAGCACGCGTTATCTATTCCTGCTGAGTGGCGGCAACGT-CGTCGCTCAGCCAAATCCTCGATAACCTCCTCTCCTTGGAGTGGGGGCTTGGGGTAAAAGAACCCACGGCGCCGAAGGCGTCAAGGAACACTGTGCCTAGCTTGGGGACACGACTGGCTTGCTGGCCGCTCCCCTTGCTGCAAAGCTATTTAATCCACACGACTCTCGGCAACGGATATCTCGGCTCTCGCATCGAGGAAGAACGCAGC
>Avena_hirtula_ribotype_A12_48size_21_OM004715
AACCTTATCATTTAGAGGAAGGAGAAGTCGTAACAAGGTTTCCGTAGGTGAACCTGCGGAAGGATCATTGTCGTGACCCTGACCAAAACAGACCGAGCACGCGTTATCTATTCCTGCTGAGTGGCGGGACTGT-CGTCGCTCAGACAAATCCCCGATAACCTCCTCTCCTTGGAGTGGGGGCTTGGGGTAAAAGAACCCACGGCGCCGAAGGCGTCAAGGAACACTGTGCCTAGCTTGGGGACACGACTGGCTTGCTGGCCGCTCCCCTTGCTGCAAAGCTATTTAATCCACACGACTCTCGGCAACGGATATCTCGGCTCTCGCATCGATGAAGAACGCAGC
>Avena_hirtula_ribotype_A12_49size_21_OM004716
AACCTTATCATTTAGAGGAAGGAGAAGTCGTAACAAGGTTTCCGTAGGTGAACCTGCGGAAGGATCATTGTCGTGACCCTGACCAAAACAGACCGAGCACGCGTTATCTATTCCTGCTGAGTGGCGGCAACGT-CGTTGCTCAGCCAAATCCTCGATAACCTCCTCTCCTTGGAGTGGGGGCTTGGGGTAAAAGAACCCACGGCGCCGAAGGCGTCAAGGAACACTGTGCCTAGCTTGGGGACACGACTGGCTTGCTGGCCGCTCCCCTTGCTGCAAAGCTATTTAATCCACACGACTCTCGGCAACGGATATCTCGGCTCTCGCATCGATG-AGAACGCAGC
>Avena_atlantica_ribotype_6353-G-2_OM004717
AACCTTATCATTTAGAGGAAGGAGAAGTCGTAACAAGGTTTCCGTAGGTGAACCTGCGGAAGGATCATTGTCGTGACCCTGACCAAAACAGACCGAGCACGCGTTATCTATTCCTGCTGAGTGGCGGCAACGT-CGTCGCTCAGCCAAATCCTCGATAACCTCCTCTCCTTGGAGTGGGGGCTTGGGGTAAAAGAACCCACGGCGCCGAAGGCGTCAAGGAACACTGTGCCTAGCTTGGGGACACGACTGGCTTGCTGGCCGCTCCCCTTGCTGCAAAGCTATTTAATCCACACGACTCTCGGCAACGGATATCTCGGCTCTCGCATCGATGAAGAACGCAGC
>Avena_atlantica_ribotype_4571-G-2_OM004718
AACCTTATCATTTAGAGGAAGGAGAAGTCGTAACAAGGTTTCCGTAGGTGAACCTGCGGAAGGATCATTGTCGTGACCCTGACCAAAACAGACCGAGCACGCGTTATCTATTCCTGCTGAGTGGCGGCACCGT-CGTCGCTCAGCCAAATCCTCGATAACCTCCTCTCCTTGGAGTGGGGGCTTGGGGTAAAAGAACCCACGGCGCCGAAGGCGTCAAGGAACACTGTGCCTAGCTTGGGGACACGACTGGCTTGCTGGCCGCTCCCCTTGCTGCAAAGCTATTTAATCCACACGACTCTCGGCAACGGATATCTCGGCTCTCGCATCGATGAAGAACGCAGC
>Avena_atlantica_ribotype_102-G-2_OM004719
AACCTTATCATTTAGAGGAAGGAGAAGTCGTAACAAGGTTTCCGTAGGTGAACCTGCGGAAGGATCATTGTCGTGACCCTGACCAAAACAGACCGAGCACGCGTTATCTATTCCTGCTGAGTGGCGGCAACGT-CGTCGCTCAGCCAAATCCTCGATAACCTCCTCTCCTTGGAGTGGGGGCTTGGGGTAAAAGAACCCACGGCGCCGAAGGCGTCAAGGAACACTGTGCCTAGCTTGGGGACACGAC------------------CCTTGCTGCAAAGCTATTTAATCCACACGACTCTCGGCAACGGATATCTCGGCTCTCGCATCGATGAAGAACGCAGC
>Avena_atlantica_ribotype_21-G-2_OM004720
AACCTTATCATTTAGAGGAAGGAGAAGTCGTAACAAGGTTTCCGTAGGTGAACCTGCGGAAGGATCATTGTCGTGACCCTGACCAAAACAGACCGAGCACGCGTTATCTATTCCTGCTGAGTGGCGGCACCGT-CGTCGCTCAGCCAAATCCTCGATAACCTCCTCTCCTTGGAGTGGGGGCTTGGGGTAAAAGAACCCACGGCGCCGAAGGCGTCAAGGAACACTGTGCCTAGCTTGGGGACACGAC------------------CCTTGCTGCAAAGCTATTTAATCCACACGACTCTCGGCAACGGATATCTCGGCTCTCGCATCGATGAAGAACGCAGC
>Avena_atlantica_ribotype_43-G-2_OM004721
AACCTTATCATTTAGAGGAAGGAGAAGTCGTAACAAGGTTTCCGTAGGTGAACCTGCGGAAGGATCATTGTCGTGACCCTGACCAAAACAGACCGAGCACGCGTTATCTATTCCTGCTGAGTGGCGGCAACGT-CGTCGCTCAGCCAAATCCTCGATAACCTCCTCTCCTTGGAGTGGGGGCTTGGGGTAAAAGAACCCACGGCGCCGAAGGCGTCAAGGAACACTGTGCCTAGCTTGGGGACACGACTGGCTTGCTGGCCGCTCCCCTTGCTGCAAAGCTATTTAATCCACACGACTCTCGGCAACGGATATCTCGGCTCTCACATCGATGAAGAACGCAGC
>Avena_atlantica_ribotype_33-G-2_OM004722
AACCTTATCATTTAGAGGAAGGAGAAGTCGTAACAAGGTTTCCGTAGGTGAACCTGCGGAAGGATCATTGTCGTGACCCTGACCAAAACAGACCGAGCACGCGTTATCTATTCCTGCTGAGTGGCGGCAACAT-CGTCGCTCAGCCAAATCCTCGATAACCTCCTCTCCTTGGAGTGGGGGCTTGGGGTAAAAGAACCCACGGCGCCGAAGGCGTCAAGGAACACTGTGCCTAGCTTGGGGACACGACTGGCTTGCTGGCCGCTCCCCTTGCTGCAAAGCTATTTAATCCACACGACTCTCGGCAACGGATATCTCGGCTCTCGCATCGATGAAGAACGCAGC
>Avena_atlantica_ribotype_32-G-2_OM004723
AACCTTATCATTTAGAGGAAGGAGAAGTCGTAACAAGGTTTCCGTAGGTGAACCTGCGGAAGGATCATTGTCGTGACCCTGACCAAAACAGACCGAGCACGCGTTATCTATTCCTGCTGAGTGGCGGCAACGT-CGTCGCTCAGCCAAATCCTCGATAACCTCCTCTCCTTGGAGTGGGGGCTTGGGGTAAAAGAACCCACGGCGCCGAAGGCGTCAAGGAACACTGTGCCTAGCTTGGGGACACGACTGGCTTGATGGCCGCTCCCCTTGCTGCAAAGCTATTTAATCCACACGACTCTCGGCAACGGATATCTCGGCTCTCGCATCGATGAAGAACGCAGC
>Avena_atlantica_ribotype_29-G-2_OM004724
AACCTTATCATTTAGAGGAAGGAGAAGTCGTAACAAGGTTTCCGTAGGTGAACCTGCGGAAGGATCATTGTCGTGACCCTGACCAAAACAGACCGAGCACGCGTTATCTATTCCTGCTGAGTGGCGGCAACGT-CGTCGCTCAGCCAAATCCTCGATAACCTCCTCTCCTTGGAGTGGGGGCTTGGGGTAAAAGAACCCACGGCGCCGAAGGCGTCAAGGAACACTGTGCCTAGCTTGGGGACACGACTGGCTTGCTGGCCGCTCCCCTTGCTGCAAAGCTATTTAATCCACACGACTCTCGGCAACGGATATCTCGGCTCTCGCATCGATGAAGAACGCAGA
>Avena_atlantica_ribotype_24-G-2_OM004725
AACCTTATCATTTAGAGGAAGGAGAAGTCGTAACAAGGTTTCCGTAGGTGAACCTGCGGAAGGATCATTGTCGTGACCCTGACCAAAACAGACCGAGCACGCGTTATCTATTCCTGCTGAGTGGCGGCAACGT-CGTCGCTCAGCCAAATCCTCGATAACCTCCTCTCCTTGGAGTGGGGGCTTGGGGTAAAAGAACCCACGGCGCCGAAGGCGTCAAGGAACACTGTGCCTAGCTTGGGGACACGACTGGCTTGCTGGCTGCTCCCCTTGCTGCAAAGCTATTTAATCCACACGACTCTCGGCAACGGATATCTCGGCTCTCGCATCGATGAAGAACGCAGC
>Avena_atlantica_ribotype_23-G-2_OM004726
AACCTTATCATTTAGAGGAAGGAGAAGTCGTAACAAGGTTTCCGTAGGTGAACCTGCGGAAGGATCATTGTCGTGACCCTGACCAAAACAGACCGAGCACGCGTTATCTATTCCTGCTGAGTGGCGGCAACGT-CGTCGCTCAGCCAAATCCTCGATAACCTCCTCTCCTTGGAGTGGGGGCTTGGGGTAAAAGAACCCACGGCGCCGAAGGCGTCAAGGAACACTGTGCCTAGCTTGGGGACACGACTGGCTTGCTGGCCGCTCCCCTTGCTGCAAAGCTATTTAATCCACATGACTCTCGGCAACGGATATCTCGGCTCTCGCATCGATGAAGAACGCAGC
>Avena_atlantica_ribotype_23-G-2(2)_OM004727
AACCTTATCATTTAGAGGAAGGAGAAGTCATAACAAGGTTTCCGTAGGTGAACCTGCGGAAGGATCATTGTCGTGACCCTGACCAAAACAGACCGAGCACGCGTTATCTATTCCTGCTGAGTGGCGGCAACGT-CGTCGCTCAGCCAAATCCTCGATAACCTCCTCTCCTTGGAGTGGGGGCTTGGGGTAAAAGAACCCACGGCGCCGAAGGCGTCAAGGAACACTGTGCCTAGCTTGGGGACACGACTGGCTTGCTGGCCGCTCCCCTTGCTGCAAAGCTATTTAATCCACACGACTCTCGGCAACGGATATCTCGGCTCTCGCATCGATGAAGAACGCAGC
>Avena_atlantica_ribotype_21-G-2(2)_OM004728
AACCTTATCATTTAGAGGAAGGAGAAGTCGTAACAAGGTTTCCGTAGGTGAACCTGCGGAAGGATCATTGTCGTGACCCTGACCAAAACAGACCGAGCACGCGTTATCTATTCCTGCTGAGTGGCGGCAACGT-CGTCGCTCAGCCAAATCCTCGATAACCTCCTCTCCTTGGAGTGGGGGCTTGGGGTAAAAGAACCCACGGCGCCGAAGGCGTCAAGGAACACTGTGCCTAGCTTGGGGACACGACTGGCTTGCTGGCCGCTCCCCTTGCTGCAAAGCTATTTAATCCACACGACTCTCGGCAACGGATATCTCGGCTCTCGTATCGATGAAGAACGCAGC
>Avena_atlantica_ribotype_20-G-2(2)_OM004729
AACCTTATCATTTAGAGGAAGGAGAAGTCGTAACAAGGTTTCCGTAGGTGAACCTGCGGAAGGATCATTGTCGTGACCCTGACCAAAACAGACCGAGCACGCGTTATCTATTCCTGCTGAGTGGCGGCAACGT-CGTCGCTCAGCCAAATCCTCGATAACCTCCTCTCCTTGGAGTGGGGGCTTGGGGTAAAAGAACCCACGGCGCCGAAGGCGTCAAGGAACACTGTGCCTAGCTTGGGGACACGACTGGCTTGCTGGCCGCTCCCCTTGCTGCAAAGCTATTTAATCCACACGACTCTCGGCAACGGATATCTCGGCTCTCGAATCGATGAAGAACGCAGC
>Avena_atlantica_ribotype_20-G-2(3)_OM004730
AACCTTATCATTTAGAGGAAGGAGAAGTCGTAACAAGGTTTCCGTAGGTGAACCTGCGGAAGGATCATTGTCGTGACCCTGACCAAAACAGACCGAGCACGCGTTATCTATTCCTGCTGAGTGGCGGCAACGT-CGTCGCTCAGCCAAATCCTCGATAACCTCCTCTCCTTGGAGTGAGGGCTTGGGGTAAAAGAACCCACGGCGCCGAAGGCGTCAAGGAACACTGTGCCTAGCTTGGGGACACGACTGGCTTGCTGGCCGCTCCCCTTGCTGCAAAGCTATTTAATCCACACGACTCTCGGCAACGGATATCTCGGCTCTCGCATCGATGAAGAACGCAGC
>Avena_atlantica_ribotype_20-G-2(4)_OM004731
AACCTTATCATTTAGAGGAAGGAGAAGTCGTAACAAGGTTTCCGTAGGTGAACCTGCGGAAGGATCATTGTCGTGACCCTGACCAAAACAGACCGAGCACGCGTTATCTATTCCTGCTGAGTGGCGGCAACGT-CGTCGCTCAGCCAAATCCTCGATAACCTCCTCTCCTTGGAGTGGGGGCTTGGGGTAAAAGAACCCACGGCGCCGAAGGTGTCAAGGAACACTGTGCCTAGCTTGGGGACACGACTGGCTTGCTGGCCGCTCCCCTTGCTGCAAAGCTATTTAATCCACACGACTCTCGGCAACGGATATCTCGGCTCTCGCATCGATGAAGAACGCAGC
>Avena_damascena_ribotype_4910-G-27_OM004732
AACCTTATCATTTAGAGGAAGGAGAAGTCGTAACAAGGTTTCCGTAGGTGAACCTGCGGAAGGATCATTGTCGTGACCCTGACCAAAACAGACCGAGCACGCGTTATCCATTCCTGCTGAGTGGCGGCACCGT-CGTCGCTCAGCCAAATCCTCGATAACCTCCTCTCCTTGGATTGGGGGCTTGGGGTAAAAGAACCCACGGCGCCGAAGGCGTCAAGGAACACTGTGCCTAGCTTGGGGACACGACTGGCTTGCTGGCCGCTCCCCTTGCTGCAAAGCTATTTAATCCACACGACTCTCGGCAACGGATATCTCGGCTCTCGCATCGATGAAGAACGCAGC
>Avena_damascena_ribotype_3936-G-27_OM004733
AACCTTATCATTTAGAGGAAGGAGAAGTCGTAACAAGGTTTCCGTAGGTGAACCTGCGGAAGGATCATTGTCGTGACCCTGACCAAAACAGACCGAGCACGCGTTATCTATTCCTGCTGAGTGGCGGCACCGT-CGTCGCTCAGCCAAATCCTCGATAACCTCCTCTCCTTGGATTGGGGGCTTGGGGTAAAAGAACCCACGGCGCCGAAGGCGTCAAGGAACACTGTGCCTAGCTTGGGGACACGACTGGCTTGCTGGCCGCTCCCCTTGCTGCAAAGCTATTTAATCCACACGACTCTCGGCAACGGATATCTCGGCTCTCGCATCGATGAAGAACGCAGC
>Avena_damascena_ribotype_24-G-27_OM004734
AACCTTATCATTTAGAGGAAGGAGAAGTCGTAACAAGGTTTCCGTAGGTGAACCTGCGGAAGGATCATTGTCGTGACCCTGACCAAAACAGACCGAGCATGCGTTATCCATTCCTGCTGAGTGGCGGCACCGT-CGTCGCTCAGCCAAATCCTCGATAACCTCCTCTCCTTGGATTGGGGGCTTGGGGTAAAAGAACCCACGGCGCCGAAGGCGTCAAGGAACACTGTGCCTAGCTTGGGGACACGACTGGCTTGCTGGCCGCTCCCCTTGCTGCAAAGCTATTTAATCCACACGACTCTCGGCAACGGATATCTCGGCTCTCGCATCGATGAAGAACGCAGC
>Avena_damascena_ribotype_20-G-27_OM004735
AACCTTATCATTTAGAGGAAGGAGAAGTCGTAACAAGGTTTCCGTAGGTGAACCTGCGGAAGGATCATTGTCGTGACCCTGACCAAAATAGACCGAGCACGCGTTATCCATTCCTGCTGAGTGGCGGCACCGT-CGTCGCTCAGCCAAATCCTCGATAACCTCCTCTCCTTGGATTGGGGGCTTGGGGTAAAAGAACCCACGGCGCCGAAGGCGTCAAGGAACACTGTGCCTAGCTTGGGGACACGACTGGCTTGCTGGCCGCTCCCCTTGCTGCAAAGCTATTTAATCCACACGACTCTCGGCAACGGATATCTCGGCTCTCGCATCGATGAAGAACGCAGC
>Avena_clauda_ribotype_A13_1size_5320_OK273905
AACCTTATCATTTAGAGGAAGGAGAAGTCGTAACAAGGTTTCCGTAGGTGAACCTGCGGAAGGATCATTGTCGTGACCCTGACCAAAACAGACCGCGCACGCGTTATCTAT--CCGCTGAGCGGCGGCACCGTCCGTTGCTCGGCCAAGTCCTCGATAACCTCCTCTCCTCGGGATGGGGGATCGGGGTAAAAGAACCCACGACGCCAAAGGCGTCAAGGAACACTGTGCCTAGCTCGGTGATGCGGCTGGCTTGCCGGTCGCTTCCCGTGCTGCAAAGCTATTTAATCCACACGACTCTCGGCAACGGATATCTCGGCTCTCGCATCGATGAAGAACGCAGC
>Avena_clauda_ribotype_A13_2size_3195_OK273906
AACCTTATCATTTAGAGGAAGGAGAAGTCGTAACAAGGTTTCCGTAGGTGAACCTGCGGAAGGATCATTGTCGTGACCCTGACCAAAACAGACCGAGCACGCGTTATCTATTCCTGCTGAGTGGCGGCACCGT-CGTTGCTCAGCCAAATCCTCGATAACCTCCTCTCCTTGGAGTGGGGGCTTGGGGTAAAAGAACCCACGGCGCCGAAGGCGTCAAGGAACACTGTGCCTAGCTTGGGGACACGACTGGCTTGCTGGCCGCTCCCCTTGCTGCAAAGCTATTTAATCCACACGACTCTCGGCAACGGATATCTCGGCTCTCGCATCGATGAAGAACGCAGC
>Avena_clauda_ribotype_A13_3size_2695_OK273907
AACCTTATCATTTAGAGGAAGGAGAAGTCGTAACAAGGTTTCCGTAGGTGAACCTGCGGAAGGATCATTGTCGTGACCCTGACCAAAACAGACCGCGCACGCGTTATCTAT--CCGCCGAGCGGCGGCACCGTCCGTTGCTCGGCCAAGTCCTCGATAACCTCCTCTCCTCGGGATGGGGGCTCGGGGTAAAAGAACCCACGACGCCAAAGGCGTCAAGGAACACTGTGCCTAGCTCGGTGATGCGGCTGGCTTGCCGGTCGCTTCCCTTGCTGCAAAGCTATTTAATCCACACGACTCTCGGCAACGGATATCTCGGCTCTCGCATCGATGAAGAACGCAGC
>Avena_clauda_ribotype_A13_4size_1777_OK273908
AACCTTATCATTTAGAGGAAGGAGAAGTCGTAACAAGGTTTCCGTAGGTGAACCTGCGGAAGGATCATTGTCGTGACCCTGACCAAAACAGACCGAGCACGCGTTATGTATTCCTGCTGAGTGGCGGCACCGT-CGTCGCTCAGCCAAATCCTCGATAACCTCCTCTCCTTGGAGTTGGGGCTTGGGGTAAAAGAACCCACGGCGCCGAAGGCGTCAAGGAACACTGTGCCTAGCTTGGGGACACGACTGGCTTGCTGGCCGCTCCCCTTGCTGCAAAGCTATTTAATCCACACGACTCTCGGCAACGGATATCTCGGCTCTCGCATCGATGAAGAACGCAGC
>Avena_clauda_ribotype_A13_5size_1305_OK273909
AACCTTATCATTTAGAGGAAGGAGAAGTCGTAACAAGGTTTCCGTAGGTGAACCTGCGGAAGGATCATTGTCGTGACCCTGACCAAAACAGACCGAGCACGCGTTATCTATTCCTACTGAGTGGCGGCACCGT-CGTCGCTCAGCCAAATCCTCGATAACCTCCTCTCCTCGGAGTGGGGGCTTGGGGTAAAAGAACCCACGGCGCCGAAGGCGTCAAGGAACACTGTGCCTAGCTTGGGGACACGACTGGCTTGCTGGCCGCTCCCCTTGCTGCAAAGCTATTTAATCCACACGACTCTCGGCAACGGATATCTCGGCTCTCGCATCGATGAAGAACGCAGC
>Avena_clauda_ribotype_A13_6size_563_OK273910
AACCTTATCATTTAGAGGAAGGAGAAGTCGTAACAAGGTTTCCGTAGGTGAACCTGCGGAAGGATCATTGTCGTGACCCTGACCAAAACAGACCGCGCACGCGTTATCTAT--CCGCCGAGCGGCGGCACCGTCCGTTGCTCGGCCAAGTCCTCGATAACCTCCTCTCCTCGGGATGGGGGCTCGGGGTAAAAGAACCCACGACGCCAAAGGCGTCAAGGAACACTGTGCCTAGCTCGGTGATGCGGCTGGCTTGCCGGTCGCTTCCCGTGCTGCAAAGCTATTTAATCCACACGACTCTCGGCAACGGATATCTCGGCTCTCGCATCGATGAAGAACGCAGC
>Avena_clauda_ribotype_A13_7size_496_OK273911
AACCTTATCATTTAGAGGAAGGAGAAGTCGTAACAAGGTTTCCGTAGGTGAACCTGCGGAAGGATCATTGTCGTGACCCTGACCAAAACAGACCGCGCACGCGTTATCTAT--CCGCTGAGCGGCGGCACCGTCCGTTGCTCGGCCAAGTCCTCGATAACCTCCTCTCCTCGGGATGGGGGATCGGGGTAAAAGAACCCACGACGCCAAAGGCGTCAAGGAACACTGTGCCTAGCTCGGTGATGCGGCTGGCTTGCCGGTCGCTTCCCTTGCTGCAAAGCTATTTAATCCACACGACTCTCGGCAACGGATATCTCGGCTCTCGCATCGATGAAGAACGCAGC
>Avena_clauda_ribotype_A13_8size_388_OK273912
AACCTTATCATTTAGAGGAAGGAGAAGTCGTAACAAGGTTTCCGTAGGTGAACCTGCGGAAGGATCATTGTCGTGACCCTGACCAAAACAGACCGCGCACGCGTTATCTAT--CCGCTGAGCGGCGGCACCGTCCGTTGCTCGGCCAAGTCCTCGATAACCTCCTCTCCTCGGGATGGGGGATCGGGGTAAAAGAACCCACGACGCCAAAGGCGTCAAGGAACACTGTGCCTAGCTCGGTGATGCGGCTGGCTTGCCGGTCGCTTCCCGTGCTGCAAAGCTATTTAATCCACACGACTCTCGGCAACGGATATCTCGGCTCTCGCATCGAGGAAGAACGCAGC
>Avena_clauda_ribotype_A13_9size_368_OK273913
AACCTTATCATTTAGAGGAAGGAGAAGTCGTAACAAGGTTTCCGTAGGTGAACCTGCGGAAGGATCATTGTCGTGACCCTGACCAAAACAGACCGCGCACGCGTTATCTAT--CCGCCGAGCGGCGGCACCGTCCGTTGCTCGGCCAAGTCCTCGATAACCTCCTCTCCTCGGGATGGGGGATCGGGGTAAAAGAACCCACGACGCCAAAGGCGTCAAGGAACACTGTGCCTAGCTCGGTGATGCGGCTGGCTTGCCGGTCGCTTCCCGTGCTGCAAAGCTATTTAATCCACACGACTCTCGGCAACGGATATCTCGGCTCTCGCATCGATGAAGAACGCAGC
>Avena_clauda_ribotype_A13_10size_291_OK273914
AACCTTATCATTTCGAGGAAGGAGAAGTCGTAACAAGGTTTCCGTAGGTGAACCTGCGGAAGGATCATTGTCGTGACCCTGACCAAAACAGACCGCGCACGCGTTATCTAT--CCGCTGAGCGGCGGCACCGTCCGTTGCTCGGCCAAGTCCTCGATAACCTCCTCTCCTCGGGATGGGGGATCGGGGTAAAAGAACCCACGACGCCAAAGGCGTCAAGGAACACTGTGCCTAGCTCGGTGATGCGGCTGGCTTGCCGGTCGCTTCCCGTGCTGCAAAGCTATTTAATCCACACGACTCTCGGCAACGGATATCTCGGCTCTCGCATCGATGAAGAACGCAGC
>Avena_clauda_ribotype_A13_11size_250_OK273915
AACCTTATCATTTAGAGGAAGGAGAAGTCGTAACAAGGTTTCCGTAGGTGAACCTGCGGAAGGATCATTGTCGTGACCCTGACCAAAACAGACCGAGCACGCGTTATCTATTCCTGCTGAGTGGCGGCACCGT-CGTTGCTCAGCCAAATCCTCGATAACCTCCTCTCCTTGGAGTGGGGGCTTGGGGTAAAAGAACCCACGGCGCCGAAGGCGTCAAGGAACACTGTGCCTAGCTTGGGGACACGACTGGCTTGCTGGCCGCTCCCCTTGCTGCAAAGCTATTTAATCCACACGACTCTCGGCAACGGATATCTCGGCTCTCGCATCGAGGAAGAACGCAGC
>Avena_clauda_ribotype_A13_12size_244_OK273916
AACCTTATCATTTAGAGGAAGGAGAAGTCGTAACAAGGTTTCCGTAGGTGAACCTGCGGAAGGATCATTGTCGTGACCCTGACCAAAACAGACCGCGCACGCGTTATCTAT--CCGCTGAGCGGCGGCACCGTCCGTTGCTCGGCCAAGTCCTCGATAACCTCCTCTCCTCGGGATGGGGGCTCGGGGTAAAAGAACCCACGACGCCAAAGGCGTCAAGGAACACTGTGCCTAGCTCGGTGATGCGGCTGGCTTGCCGGTCGCTTCCCTTGCTGCAAAGCTATTTAATCCACACGACTCTCGGCAACGGATATCTCGGCTCTCGCATCGATGAAGAACGCAGC
>Avena_clauda_ribotype_A13_13size_241_OK273917
AACCTTATCATTTCGAGGAAGGAGAAGTCGTAACAAGGTTTCCGTAGGTGAACCTGCGGAAGGATCATTGTCGTGACCCTGACCAAAACAGACCGCGCACGCGTTATCTAT--CCGCTGAGCGGCGGCACCGTCCGTTGCTCGGCCAAGTCCTCGATAACCTCCTCTCCTCGGGATGGGGGATCGGGGTAAAAGAACCCACGACGCCAAAGGCGTCAAGGAACACTGTGCCTAGCTCGGTGATGCGGCTGGCTTGCCGGTCGCTTCCCGTGCTGCAAAGCTATTTAATCCACACGACTCTCGGCAACGGATATCTCGGCTCTCGCATCGAGGAAGAACGCAGC
>Avena_clauda_ribotype_A13_14size_205_OK273918
ACCCTTATCATTTAGAGGAAGGAGAAGTCGTAACAAGGTTTCCGTAGGTGAACCTGCGGAAGGATCATTGTCGTGACCCTGACCAAAACAGACCGCGCACGCGTTATCTAT--CCGCTGAGCGGCGGCACCGTCCGTTGCTCGGCCAAGTCCTCGATAACCTCCTCTCCTCGGGATGGGGGATCGGGGTAAAAGAACCCACGACGCCAAAGGCGTCAAGGAACACTGTGCCTAGCTCGGTGATGCGGCTGGCTTGCCGGTCGCTTCCCGTGCTGCAAAGCTATTTAATCCACACGACTCTCGGCAACGGATATCTCGGCTCTCGCATCGATGAAGAACGCAGC
>Avena_clauda_ribotype_A13_15size_204_OK273919
AACCTTATCATTTAGAGGAAGGAGAAGTCGTAACAAGGTTTCCGTAGGTGAACCTGCGGAAGGATCATTGTCGTGACCCTGACCAAAACAGACCGCGCACGCGTTATCTAT--CCGCTGAGCGGCGGCACCGTCCGTTGCTCGGCCAAGTCCTCGATAACCTCCTCTCCTCGGGATGGGGGATCGGGGTAAAAGAACCCACGACGCCAAAGGCGTCAAGGAACACTGTGCCTAGCTTGGGGACACGACTGGCTTGCTGGCCGCTCCCCTTGCTGCAAAGCTATTTAATCCACACGACTCTCGGCAACGGATATCTCGGCTCTCGCATCGATGAAGAACGCAGC
>Avena_clauda_ribotype_A13_16size_196_OK273920
AACCTTATCATTTAGAGGAAGGAGAAGTCGTAACAAGGTTTCCGTAGGTGAACCTGCGGAAGGATCATTGTCGTGACCCTGACCAAAACAGACCGCGCACGCGTTATCTAT--CCGCCGAGCGGCGGCACCGTCCGTTGCTCGGCCAAGTCCTCGATAACCTCCTCTCCTCGGGATGGGGGCTCGGGGTAAAAGAACCCACGACGCCAAAGGCGTCAAGGAACACTGTGCCTAGCTCGGTGATGCGGCTGGCTTGCCGGTCGCTTCCCTTGCTGCAAAGCTATTTAATCCACACGACTCTCGGCAACGGATATCTCGGCTCTCGCATCGAGGAAGAACGCAGC
>Avena_clauda_ribotype_A13_17size_193_OK273921
AACCTTATCATTTCGAGGAAGGAGAAGTCGTAACAAGGTTTCCGTAGGTGAACCTGCGGAAGGATCATTGTCGTGACCCTGACCAAAACAGACCGAGCACGCGTTATCTATTCCTGCTGAGTGGCGGCACCGT-CGTTGCTCAGCCAAATCCTCGATAACCTCCTCTCCTTGGAGTGGGGGCTTGGGGTAAAAGAACCCACGGCGCCGAAGGCGTCAAGGAACACTGTGCCTAGCTTGGGGACACGACTGGCTTGCTGGCCGCTCCCCTTGCTGCAAAGCTATTTAATCCACACGACTCTCGGCAACGGATATCTCGGCTCTCGCATCGATGAAGAACGCAGC
>Avena_clauda_ribotype_A13_18size_185_OK273922
AACCTTATCATTTAGAGGAAGGAGAAGTCGTAACAAGGTTTCCGTAGGTGAACCTGCGGAAGGATCATTGTCGTGACCCTGACCAAAACAGACCGCGCACGCGTTATCTAT--CCGCTGAGCGGCGGCACCGTCCGTTGCTCGGCCAAGTCCTCGATAACCTCCTCTCCTCGGGATGGGGGATCGGGGTAAAAGAACCCACGGCGCCGAAGGCGTCAAGGAACACTGTGCCTAGCTTGGGGACACGACTGGCTTGCTGGCCGCTCCCCTTGCTGCAAAGCTATTTAATCCACACGACTCTCGGCAACGGATATCTCGGCTCTCGCATCGATGAAGAACGCAGC
>Avena_clauda_ribotype_A13_19size_174_OK273923
AACCTTATCATTTAGAGGAAGGAGAAGTCGTAACAAGGTTTCCGTAGGTGAACCTGCGGAAGGATCATTGTCGTGACCCTGACCAAAACAGACCGCGCACGCGTTATCTATTCCTGCTGAGTGGCGGCACCGT-CGTTGCTCAGCCAAATCCTCGATAACCTCCTCTCCTTGGAGTGGGGGCTTGGGGTAAAAGAACCCACGGCGCCGAAGGCGTCAAGGAACACTGTGCCTAGCTTGGGGACACGACTGGCTTGCTGGCCGCTCCCCTTGCTGCAAAGCTATTTAATCCACACGACTCTCGGCAACGGATATCTCGGCTCTCGCATCGATGAAGAACGCAGC
>Avena_clauda_ribotype_A13_20size_164_OK273924
AACCTTATCATTTCGAGGAAGGAGAAGTCGTAACAAGGTTTCCGTAGGTGAACCTGCGGAAGGATCATTGTCGTGACCCTGACCAAAACAGACCGCGCACGCGTTATCTAT--CCGCCGAGCGGCGGCACCGTCCGTTGCTCGGCCAAGTCCTCGATAACCTCCTCTCCTCGGGATGGGGGCTCGGGGTAAAAGAACCCACGACGCCAAAGGCGTCAAGGAACACTGTGCCTAGCTCGGTGATGCGGCTGGCTTGCCGGTCGCTTCCCTTGCTGCAAAGCTATTTAATCCACACGACTCTCGGCAACGGATATCTCGGCTCTCGCATCGATGAAGAACGCAGC
>Avena_clauda_ribotype_A13_21size_163_OK273925
AACCTGATCATTTAGAGGAAGGAGAAGTCGTAACAAGGTTTCCGTAGGTGAACCTGCGGAAGGATCATTGTCGTGACCCTGACCAAAACAGACCGCGCACGCGTTATCTAT--CCGCTGAGCGGCGGCACCGTCCGTTGCTCGGCCAAGTCCTCGATAACCTCCTCTCCTCGGGATGGGGGATCGGGGTAAAAGAACCCACGACGCCAAAGGCGTCAAGGAACACTGTGCCTAGCTCGGTGATGCGGCTGGCTTGCCGGTCGCTTCCCGTGCTGCAAAGCTATTTAATCCACACGACTCTCGGCAACGGATATCTCGGCTCTCGCATCGATGAAGAACGCAGC
>Avena_clauda_ribotype_A13_22size_159_OK273926
AACCTTATCATTTAGAGGAAGGAGAAGTCGTAACAAGGTTTCCGTAGGTGAACCTGCGGAAGGATCATTGTCGTGACCCTGACCAAAACAGACCGAGCACGCGTTATGTATTCCTGCTGAGTGGCGGCACCGT-CGTCGCTCAGCCAAATCCTCGATAACCTCCTCTCCTTGGAGTTGGGGCTTGGGGTAAAAGAACCCACGGCGCCGAAGGCGTCAAGGAACACTGTGCCTAGCTTGGGGACACGACTGGCTTGCTGGCCGCTCCCCTTGCTGCAAAGCTATTTAATCCACACGACTCTCGGCAACGGATATCTCGGCTCTCGCATCGAGGAAGAACGCAGC
>Avena_clauda_ribotype_A13_23size_136_OK273927
AACCTTATCATTTCGAGGAAGGAGAAGTCGTAACAAGGTTTCCGTAGGTGAACCTGCGGAAGGATCATTGTCGTGACCCTGACCAAAACAGACCGAGCACGCGTTATCTATTCCTGCTGAGTGGCGGCACCGT-CGTTGCTCAGCCAAATCCTCGATAACCTCCTCTCCTTGGAGTGGGGGCTTGGGGTAAAAGAACCCACGGCGCCGAAGGCGTCAAGGAACACTGTGCCTAGCTTGGGGACACGACTGGCTTGCTGGCCGCTCCCCTTGCTGCAAAGCTATTTAATCCACACGACTCTCGGCAACGGATATCTCGGCTCTCGCATCGAGGAAGAACGCAGC
>Avena_clauda_ribotype_A13_24size_128_OK273928
AACCTTATCATTTAGAGGAAGGAGAAGTCGTAACAAGGTTTCCGTAGGTGAACCTGCGGAAGGATCATTGTCGTGACCCTGACCAAAACAGACCGAGCACGCGTTATCTAT--CCGCTGAGCGGCGGCACCGTCCGTTGCTCGGCCAAGTCCTCGATAACCTCCTCTCCTCGGGATGGGGGATCGGGGTAAAAGAACCCACGACGCCAAAGGCGTCAAGGAACACTGTGCCTAGCTCGGTGATGCGGCTGGCTTGCCGGTCGCTTCCCGTGCTGCAAAGCTATTTAATCCACACGACTCTCGGCAACGGATATCTCGGCTCTCGCATCGATGAAGAACGCAGC
>Avena_clauda_ribotype_A13_25size_128_OK273929
AACCTTATCATTTAGAGGAAGGAGAAGTCGTAACAAGGTTTCCGTAGGTGAACCTGCGGAAGGATCATTGTCGTGACCCTGACCAAAACAGACCGCGCACGCGTTATCTAT--CCGCCGAGCGGCGGCACCGTCCGTTGCTCGGCCAAGTCCTCGATAACCTCCTCTCCTCGGGATGGGGGCTCGGGGTAAAAGAACCCACGACGCCAAAGGCGTCAAGGAACACTGTGCCTAGCTTGGGGACACGACTGGCTTGCTGGCCGCTCCCCTTGCTGCAAAGCTATTTAATCCACACGACTCTCGGCAACGGATATCTCGGCTCTCGCATCGATGAAGAACGCAGC
>Avena_clauda_ribotype_A13_26size_125_OK273930
AACCTTATCATTTCGAGGAAGGAGAAGTCGTAACAAGGTTTCCGTAGGTGAACCTGCGGAAGGATCATTGTCGTGACCCTGACCAAAACAGACCGCGCACGCGTTATCTAT--CCGCCGAGCGGCGGCACCGTCCGTTGCTCGGCCAAGTCCTCGATAACCTCCTCTCCTCGGGATGGGGGCTCGGGGTAAAAGAACCCACGACGCCAAAGGCGTCAAGGAACACTGTGCCTAGCTCGGTGATGCGGCTGGCTTGCCGGTCGCTTCCCTTGCTGCAAAGCTATTTAATCCACACGACTCTCGGCAACGGATATCTCGGCTCTCGCATCGAGGAAGAACGCAGC
>Avena_clauda_ribotype_A13_27size_117_OK273931
AACCTTATCATTTAGAGGAAGGAGAAGTCGTAACAAGGTTTCCGTAGGTGAACCTGCGGAAGGATCATTGTCGTGACCCTGACCAAAACAGACCGAGCACGCGTTATCTATTCCTGCTGAGTGGCGGCACCGT-CGTCGCTCAGCCAAATCCTCGATAACCTCCTCTCCTTGGAGTTGGGGCTTGGGGTAAAAGAACCCACGGCGCCGAAGGCGTCAAGGAACACTGTGCCTAGCTTGGGGACACGACTGGCTTGCTGGCCGCTCCCCTTGCTGCAAAGCTATTTAATCCACACGACTCTCGGCAACGGATATCTCGGCTCTCGCATCGATGAAGAACGCAGC
>Avena_clauda_ribotype_A13_28size_113_OK273932
AACCTTATCATTTAGAGGAAGGAGAAGTCGTAACAAGGTTTCCGTAGGTGAACCTGCGGAAGGATCATTGTCGTGACCCTGACCAAAACAGACCGAGCACGCGTTATCTATTCCTGCTGAGTGGCGGCACCGT-CGTTGCTCAGCCAAATCCTCGATAACCTCCTCTCCTTGGAGTGGGGGCTTGGGGTAAAAGAACCCACGGCGCCGAAGGCGTCAAGGAACACTGTGCCTAGCTCGGTGATGCGGCTGGCTTGCCGGTCGCTTCCCGTGCTGCAAAGCTATTTAATCCACACGACTCTCGGCAACGGATATCTCGGCTCTCGCATCGATGAAGAACGCAGC
>Avena_clauda_ribotype_A13_29size_112_OK273933
ACCCTTATCATTTAGAGGAAGGAGAAGTCGTAACAAGGTTTCCGTAGGTGAACCTGCGGAAGGATCATTGTCGTGACCCTGACCAAAACAGACCGAGCACGCGTTATCTATTCCTGCTGAGTGGCGGCACCGT-CGTTGCTCAGCCAAATCCTCGATAACCTCCTCTCCTTGGAGTGGGGGCTTGGGGTAAAAGAACCCACGGCGCCGAAGGCGTCAAGGAACACTGTGCCTAGCTTGGGGACACGACTGGCTTGCTGGCCGCTCCCCTTGCTGCAAAGCTATTTAATCCACACGACTCTCGGCAACGGATATCTCGGCTCTCGCATCGATGAAGAACGCAGC
>Avena_clauda_ribotype_A13_30size_112_OK273934
AACCTTATCATTTCGAGGAAGGAGAAGTCGTAACAAGGTTTCCGTAGGTGAACCTGCGGAAGGATCATTGTCGTGACCCTGACCAAAACAGACCGAGCACGCGTTATGTATTCCTGCTGAGTGGCGGCACCGT-CGTCGCTCAGCCAAATCCTCGATAACCTCCTCTCCTTGGAGTTGGGGCTTGGGGTAAAAGAACCCACGGCGCCGAAGGCGTCAAGGAACACTGTGCCTAGCTTGGGGACACGACTGGCTTGCTGGCCGCTCCCCTTGCTGCAAAGCTATTTAATCCACACGACTCTCGGCAACGGATATCTCGGCTCTCGCATCGATGAAGAACGCAGC
>Avena_clauda_ribotype_A13_31size_109_OK273935
AACCTTATCATTTAGAGGAAGGAGAAGTCGTAACAAGGTTTCCGTAGGTGAACCTGCGGAAGGATCATTGTCGTGACCCTGACCAAAACAGACCGCGCACGCGTTATCTAT--CCGCCGAGCGGCGGCACCGTCCGTTGCTCGGCCAAGTCCTCGATAACCTCCTCTCCTCGGGATGGGGGCTCGGGGTAAAAGAACCCACGGCGCCGAAGGCGTCAAGGAACACTGTGCCTAGCTTGGGGACACGACTGGCTTGCTGGCCGCTCCCCTTGCTGCAAAGCTATTTAATCCACACGACTCTCGGCAACGGATATCTCGGCTCTCGCATCGATGAAGAACGCAGC
>Avena_clauda_ribotype_A13_32size_105_OK273936
AACCTTATCATTTAGAGGAAGGAGAAGTCGTAACAAGGTTTCCGTAGGTGAACCTGCGGAAGGATCATTGTCGTGACCCTGACCAAAACAGACCGAGCACGCGTTATGTATTCCTGCTGAGTGGCGGCACCGT-CGTCGCTCAGCCAAATCCTCGATAACCTCCTCTCCTTGGAGTGGGGGCTTGGGGTAAAAGAACCCACGGCGCCGAAGGCGTCAAGGAACACTGTGCCTAGCTTGGGGACACGACTGGCTTGCTGGCCGCTCCCCTTGCTGCAAAGCTATTTAATCCACACGACTCTCGGCAACGGATATCTCGGCTCTCGCATCGATGAAGAACGCAGC
>Avena_clauda_ribotype_A13_33size_101_OK273937
ACCCTTATCATTTCGAGGAAGGAGAAGTCGTAACAAGGTTTCCGTAGGTGAACCTGCGGAAGGATCATTGTCGTGACCCTGACCAAAACAGACCGCGCACGCGTTATCTAT--CCGCTGAGCGGCGGCACCGTCCGTTGCTCGGCCAAGTCCTCGATAACCTCCTCTCCTCGGGATGGGGGATCGGGGTAAAAGAACCCACGACGCCAAAGGCGTCAAGGAACACTGTGCCTAGCTCGGTGATGCGGCTGGCTTGCCGGTCGCTTCCCGTGCTGCAAAGCTATTTAATCCACACGACTCTCGGCAACGGATATCTCGGCTCTCGCATCGAGGAAGAACGCAGC
>Avena_clauda_ribotype_A13_34size_99_OK273938
AACCTTATCATTTAGAGGAAGGAGAAGTCGTAACAAGGTTTCCGTAGGTGAACCTGCGGAAGGATCATTGTCGTGACCCTGACCAAAACAGACCGCGCACGCGTTATCTAT--CCGCTGAGCGGCGGCACCGTCCGTTGCTCGGCCAAGTCCTCGATAACCTCCTCTCCTTGGAGTGGGGGCTTGGGGTAAAAGAACCCACGGCGCCGAAGGCGTCAAGGAACACTGTGCCTAGCTTGGGGACACGACTGGCTTGCTGGCCGCTCCCCTTGCTGCAAAGCTATTTAATCCACACGACTCTCGGCAACGGATATCTCGGCTCTCGCATCGATGAAGAACGCAGC
>Avena_clauda_ribotype_A13_35size_97_OK273939
AACCTTATCATTTAGAGGAAGGAGAAGTCGTAACAAGGTTTCCGTAGGTGAACCTGCGGAAGGATCATTGTCGTGACCCTGACCAAAACAGACCGAGCACGCGTTATCTATTCCTGCTGAGTGGCGGCACCGT-CGTTGCTCAGCCAAATCCTCGATAACCTCCTCTCCTTGGAGTTGGGGCTTGGGGTAAAAGAACCCACGGCGCCGAAGGCGTCAAGGAACACTGTGCCTAGCTTGGGGACACGACTGGCTTGCTGGCCGCTCCCCTTGCTGCAAAGCTATTTAATCCACACGACTCTCGGCAACGGATATCTCGGCTCTCGCATCGATGAAGAACGCAGC
>Avena_clauda_ribotype_A13_36size_96_OK273940
AACCTGATCATTTAGAGGAAGGAGAAGTCGTAACAAGGTTTCCGTAGGTGAACCTGCGGAAGGATCATTGTCGTGACCCTGACCAAAACAGACCGAGCACGCGTTATCTATTCCTGCTGAGTGGCGGCACCGT-CGTTGCTCAGCCAAATCCTCGATAACCTCCTCTCCTTGGAGTGGGGGCTTGGGGTAAAAGAACCCACGGCGCCGAAGGCGTCAAGGAACACTGTGCCTAGCTTGGGGACACGACTGGCTTGCTGGCCGCTCCCCTTGCTGCAAAGCTATTTAATCCACACGACTCTCGGCAACGGATATCTCGGCTCTCGCATCGATGAAGAACGCAGC
>Avena_clauda_ribotype_A13_37size_94_OK273941
ACCCTTATCATTTAGAGGAAGGAGAAGTCGTAACAAGGTTTCCGTAGGTGAACCTGCGGAAGGATCATTGTCGTGACCCTGACCAAAACAGACCGCGCACGCGTTATCTAT--CCGCCGAGCGGCGGCACCGTCCGTTGCTCGGCCAAGTCCTCGATAACCTCCTCTCCTCGGGATGGGGGCTCGGGGTAAAAGAACCCACGACGCCAAAGGCGTCAAGGAACACTGTGCCTAGCTCGGTGATGCGGCTGGCTTGCCGGTCGCTTCCCTTGCTGCAAAGCTATTTAATCCACACGACTCTCGGCAACGGATATCTCGGCTCTCGCATCGATGAAGAACGCAGC
>Avena_clauda_ribotype_A13_38size_92_OK273942
AACCTTATCATTTCGAGGAAGGAGAAGTCGTAACAAGGTTTCCGTAGGTGAACCTGCGGAAGGATCATTGTCGTGACCCTGACCAAAACAGACCGAGCACGCGTTATCTATTCCTACTGAGTGGCGGCACCGT-CGTCGCTCAGCCAAATCCTCGATAACCTCCTCTCCTCGGAGTGGGGGCTTGGGGTAAAAGAACCCACGGCGCCGAAGGCGTCAAGGAACACTGTGCCTAGCTTGGGGACACGACTGGCTTGCTGGCCGCTCCCCTTGCTGCAAAGCTATTTAATCCACACGACTCTCGGCAACGGATATCTCGGCTCTCGCATCGATGAAGAACGCAGC
>Avena_clauda_ribotype_A13_39size_92_OK273943
AACCTTATCATTTAGAGGAAGGAGAAGTCGTAACAAGGTTTCCGTAGGTGAACCTGCGGAAGGATCATTGTCGTGACCCTGACCAAAACAGACCGAGCACGCGTTATCTATTCCTACTGAGTGGCGGCACCGT-CGTCGCTCAGCCAAATCCTCGATAACCTCCTCTCCTCGGAGTGGGGGCTTGGGGTAAAAGAACCCACGGCGCCGAAGGCGTCAAGGAACACTGTGCCTAGCTTGGGGACACGACTGGCTTGCTGGCCGCTCCCCTTGCTGCAAAGCTATTTAATCCACACGACTCTCGGCAACGGATATCTCGGCTCTCGCATCGAGGAAGAACGCAGC
>Avena_clauda_ribotype_A13_40size_91_OK273944
AACCTTATCATTTCGAGGAAGGAGAAGTCGTAACAAGGTTTCCGTAGGTGAACCTGCGGAAGGATCATTGTCGTGACCCTGACCAAAACAGACCGAGCACGCGTTATGTATTCCTGCTGAGTGGCGGCACCGT-CGTCGCTCAGCCAAATCCTCGATAACCTCCTCTCCTTGGAGTTGGGGCTTGGGGTAAAAGAACCCACGGCGCCGAAGGCGTCAAGGAACACTGTGCCTAGCTTGGGGACACGACTGGCTTGCTGGCCGCTCCCCTTGCTGCAAAGCTATTTAATCCACACGACTCTCGGCAACGGATATCTCGGCTCTCGCATCGAGGAAGAACGCAGC
>Avena_clauda_ribotype_A13_41size_91_OK273945
AACCTTATCATTTAGAGGAAGGAGAAGTCGTAACAAGGTTTCCGTAGGTGAACCTGCGGAAGGATCATTGTCGTGACCCTGACCAAAACAGACCGCGCACGCGTTATGTATTCCTGCTGAGTGGCGGCACCGT-CGTCGCTCAGCCAAATCCTCGATAACCTCCTCTCCTTGGAGTTGGGGCTTGGGGTAAAAGAACCCACGGCGCCGAAGGCGTCAAGGAACACTGTGCCTAGCTTGGGGACACGACTGGCTTGCTGGCCGCTCCCCTTGCTGCAAAGCTATTTAATCCACACGACTCTCGGCAACGGATATCTCGGCTCTCGCATCGATGAAGAACGCAGC
>Avena_clauda_ribotype_A13_42size_86_OK273946
AACCTTATCATTTAGAGGAAGGAGAAGTCGTAACAAGGTTTCCGTAGGTGAACCTGCGGAAGGATCATTGTCGTGACCCTGACCAAAACAGACCGCGCACGCGTTATCTAT--CCGCCGAGCGGCGGCACCGTCCGTTGCTCGGCCAAGTCCTCGATAACCTCCTCTCCTTGGAGTGGGGGCTTGGGGTAAAAGAACCCACGGCGCCGAAGGCGTCAAGGAACACTGTGCCTAGCTTGGGGACACGACTGGCTTGCTGGCCGCTCCCCTTGCTGCAAAGCTATTTAATCCACACGACTCTCGGCAACGGATATCTCGGCTCTCGCATCGATGAAGAACGCAGC
>Avena_clauda_ribotype_A13_43size_84_OK273947
AACCTTATCATTTAGAGGAAGGAGAAGTCGTAACAAGGTTTCCGTAGGTGAACCTGCGGAAGGATCATTGTCGTGACCCTGACCAAAACAGACCGCGCACGCGTTATCTAT--CCGCTGAGCGGCGGCACCGTCCGTTGCTCGGCCAAGTCCTCGATAACCTCCTCTCCTCGGGATGGGGGCTCGGGGTAAAAGAACCCACGACGCCAAAGGCGTCAAGGAACACTGTGCCTAGCTCGGTGATGCGGCTGGCTTGCCGGTCGCTTCCCGTGCTGCAAAGCTATTTAATCCACACGACTCTCGGCAACGGATATCTCGGCTCTCGCATCGATGAAGAACGCAGC
>Avena_clauda_ribotype_A13_44size_84_OK273948
ACCCTTATCATTTAGAGGAAGGAGAAGTCGTAACAAGGTTTCCGTAGGTGAACCTGCGGAAGGATCATTGTCGTGACCCTGACCAAAACAGACCGCGCACGCGTTATCTAT--CCGCTGAGCGGCGGCACCGTCCGTTGCTCGGCCAAGTCCTCGATAACCTCCTCTCCTCGGGATGGGGGATCGGGGTAAAAGAACCCACGACGCCAAAGGCGTCAAGGAACACTGTGCCTAGCTCGGTGATGCGGCTGGCTTGCCGGTCGCTTCCCGTGCTGCAAAGCTATTTAATCCACACGACTCTCGGCAACGGATATCTCGGCTCTCGCATCGAGGAAGAACGCAGC
>Avena_clauda_ribotype_A13_45size_83_OK273949
AACCTGATCATTTAGAGGAAGGAGAAGTCGTAACAAGGTTTCCGTAGGTGAACCTGCGGAAGGATCATTGTCGTGACCCTGACCAAAACAGACCGCGCACGCGTTATCTAT--CCGCCGAGCGGCGGCACCGTCCGTTGCTCGGCCAAGTCCTCGATAACCTCCTCTCCTCGGGATGGGGGCTCGGGGTAAAAGAACCCACGACGCCAAAGGCGTCAAGGAACACTGTGCCTAGCTCGGTGATGCGGCTGGCTTGCCGGTCGCTTCCCTTGCTGCAAAGCTATTTAATCCACACGACTCTCGGCAACGGATATCTCGGCTCTCGCATCGATGAAGAACGCAGC
>Avena_clauda_ribotype_A13_46size_81_OK273950
ACCCTTATCATTTAGAGGAAGGAGAAGTCGTAACAAGGTTTCCGTAGGTGAACCTGCGGAAGGATCATTGTCGTGACCCTGACCAAAACAGACCGAGCACGCGTTATGTATTCCTGCTGAGTGGCGGCACCGT-CGTCGCTCAGCCAAATCCTCGATAACCTCCTCTCCTTGGAGTTGGGGCTTGGGGTAAAAGAACCCACGGCGCCGAAGGCGTCAAGGAACACTGTGCCTAGCTTGGGGACACGACTGGCTTGCTGGCCGCTCCCCTTGCTGCAAAGCTATTTAATCCACACGACTCTCGGCAACGGATATCTCGGCTCTCGCATCGATGAAGAACGCAGC
>Avena_clauda_ribotype_A13_47size_78_OK273951
AACCTTATCATTTAGAGGAAGGAGAAGTCGTAACAAGGTTTCCGTAGGTGAACCTGCGGAAGGATCATTGTCGTGACCCTGACCAAAACAGACCGAGCACGCGTTATCTATTCCTGCTGAGTGGCGGCACCGT-CGTTGCTCAGCCAAATCCTCGATAACCTCCTCTCCTTGGAGTGGGGGCTTGGGGTAAAAGAACCCACGACGCCAAAGGCGTCAAGGAACACTGTGCCTAGCTCGGTGATGCGGCTGGCTTGCCGGTCGCTTCCCGTGCTGCAAAGCTATTTAATCCACACGACTCTCGGCAACGGATATCTCGGCTCTCGCATCGATGAAGAACGCAGC
>Avena_clauda_ribotype_A13_48size_75_OK273952
AACCTTATCATTTAGAGGAAGGAGAAGTCGTAACAAGGTTTCCGTAGGTGAACCTGCGGAAGGATCATTGTCGTGACCCTGACCAAAACAGACCGAGCACGCGTTATGTATTCCTGCTGAGTGGCGGCACCGT-CGTCGCTCAGCCAAATCCTCGATAACCTCCTCTCCTTGGAGTTGGGGCTTGGGGTAAAAGAACCCACGGCGCCGAAGGCGTCAAGGAACACTGTGCCTAGCTCGGTGATGCGGCTGGCTTGCCGGTCGCTTCCCGTGCTGCAAAGCTATTTAATCCACACGACTCTCGGCAACGGATATCTCGGCTCTCGCATCGATGAAGAACGCAGC
>Avena_clauda_ribotype_A13_49size_74_OK273953
AACCTTATCATTTAGAGGAAGGAGAAGTCGTAACAAGGTTTCCGTAGGTGAACCTGCGGAAGGATCATTGTCGTGACCCTGACCAAAACAGACCGCGCACGCGTTATCTAT--CCGCCGAGCGGCGGCACCGTCCGTTGCTCGGCCAAGTCCTCGATAACCTCCTCTCCTCGGGATGGGGGCTCGGGGTAAAAGAACACACGACGCCAAAGGCGTCAAGGAACACTGTGCCTAGCTCGGTGATGCGGCTGGCTTGCCGGTCGCTTCCCTTGCTGCAAAGCTATTTAATCCACACGACTCTCGGCAACGGATATCTCGGCTCTCGCATCGATGAAGAACGCAGC
>Avena_clauda_ribotype_A13_50size_71_OK273954
AACCTTATCATTTAGAGGAAGGAGAAGTCGTAACAAGGTTTCCGTAGGTGAACCTGCGGAAGGATCATTGTCGTGACCCTGACCAAAACAGACCGAGCACGCGTTATCTATTCCTGCTGAGTGGCGGCACCGT-CGTTGCTCAGCCAAATCCTCGATAACCTCCTCTCCTCGGGATGGGGGATCGGGGTAAAAGAACCCACGACGCCAAAGGCGTCAAGGAACACTGTGCCTAGCTCGGTGATGCGGCTGGCTTGCCGGTCGCTTCCCGTGCTGCAAAGCTATTTAATCCACACGACTCTCGGCAACGGATATCTCGGCTCTCGCATCGATGAAGAACGCAGC
>Avena_clauda_ribotype_A13_51size_71_OK273955
AACCTTATCATTTAGAGGAAGGAGAAGTCGTAACAAGGTTTCCGTAGGTGAACCTGCGGAAGGATCATTGTCGTGACCCTGACCAAAACAGACCGAGCACGCGTTATCTAT--CCGCCGAGCGGCGGCACCGTCCGTTGCTCGGCCAAGTCCTCGATAACCTCCTCTCCTCGGGATGGGGGCTCGGGGTAAAAGAACCCACGACGCCAAAGGCGTCAAGGAACACTGTGCCTAGCTCGGTGATGCGGCTGGCTTGCCGGTCGCTTCCCTTGCTGCAAAGCTATTTAATCCACACGACTCTCGGCAACGGATATCTCGGCTCTCGCATCGATGAAGAACGCAGC
>Avena_clauda_ribotype_A13_52size_66_OK273956
AACCTTATCATTTCGAGGAAGGAGAAGTCGTAACAAGGTTTCCGTAGGTGAACCTGCGGAAGGATCATTGTCGTGACCCTGACCAAAACAGACCGAGCACGCGTTATCTATTCCTACTGAGTGGCGGCACCGT-CGTCGCTCAGCCAAATCCTCGATAACCTCCTCTCCTCGGAGTGGGGGCTTGGGGTAAAAGAACCCACGGCGCCGAAGGCGTCAAGGAACACTGTGCCTAGCTTGGGGACACGACTGGCTTGCTGGCCGCTCCCCTTGCTGCAAAGCTATTTAATCCACACGACTCTCGGCAACGGATATCTCGGCTCTCGCATCGAGGAAGAACGCAGC
>Avena_clauda_ribotype_A13_53size_64_OK273957
AACCTTATCATTTAGAGGAAGGAGAAGTCGTAACAAGGTTTCCGTAGGTGAACCTGCGGAAGGATCATTGTCGTGACCCTGACCAAAACAGACCGAGCACGCGTTATCTATTCCTGCTGAGTGGCGGCACCGT-CGTTGCTCAGCCAAATCCTCGATAACCTCCTCTCCTTGGAGTGGGGGCTTGGGGTAAAAGAACCCACGGCGCCGAAGGCGTCAAGGAACACTGTGCCTAGCTCGGTGATGCGGCTGGCTTGCCGGTCGCTTCCCTTGCTGCAAAGCTATTTAATCCACACGACTCTCGGCAACGGATATCTCGGCTCTCGCATCGATGAAGAACGCAGC
>Avena_clauda_ribotype_A13_54size_63_OK273958
ACCCTTATCATTTCGAGGAAGGAGAAGTCGTAACAAGGTTTCCGTAGGTGAACCTGCGGAAGGATCATTGTCGTGACCCTGACCAAAACAGACCGAGCACGCGTTATCTATTCCTGCTGAGTGGCGGCACCGT-CGTTGCTCAGCCAAATCCTCGATAACCTCCTCTCCTTGGAGTGGGGGCTTGGGGTAAAAGAACCCACGGCGCCGAAGGCGTCAAGGAACACTGTGCCTAGCTTGGGGACACGACTGGCTTGCTGGCCGCTCCCCTTGCTGCAAAGCTATTTAATCCACACGACTCTCGGCAACGGATATCTCGGCTCTCGCATCGAGGAAGAACGCAGC
>Avena_clauda_ribotype_A13_55size_63_OK273959
ACCCTTATCATTTCGAGGAAGGAGAAGTCGTAACAAGGTTTCCGTAGGTGAACCTGCGGAAGGATCATTGTCGTGACCCTGACCAAAACAGACCGCGCACGCGTTATCTAT--CCGCCGAGCGGCGGCACCGTCCGTTGCTCGGCCAAGTCCTCGATAACCTCCTCTCCTCGGGATGGGGGCTCGGGGTAAAAGAACCCACGACGCCAAAGGCGTCAAGGAACACTGTGCCTAGCTCGGTGATGCGGCTGGCTTGCCGGTCGCTTCCCTTGCTGCAAAGCTATTTAATCCACACGACTCTCGGCAACGGATATCTCGGCTCTCGCATCGAGGAAGAACGCAGC
>Avena_clauda_ribotype_A13_56size_61_OK273960
AACCTTATCATTTAGAGGAAGGAGAAGTCGTAACAAGGTTTCCGTAGGTGAACCTGCGGAAGGATCATTGTCGTGACCCTGACCAAAACAGACCGAGCACGCGTTATGTATTCCTGCTGAGTGGCGGCACCGT-CGTTGCTCAGCCAAATCCTCGATAACCTCCTCTCCTTGGAGTGGGGGCTTGGGGTAAAAGAACCCACGGCGCCGAAGGCGTCAAGGAACACTGTGCCTAGCTTGGGGACACGACTGGCTTGCTGGCCGCTCCCCTTGCTGCAAAGCTATTTAATCCACACGACTCTCGGCAACGGATATCTCGGCTCTCGCATCGATGAAGAACGCAGC
>Avena_clauda_ribotype_A13_57size_60_OK273961
AACCTTATCATTTAGAGGAAGGAGAAGTCGTAACAAGGTTTCCGTAGGTGAACCTGCGGAAGGATCATTGTCGTGACCCTGACCAAAACAGACCGCGCACGCGTTATCTAT--CCGCTGAGCGGCGGCACCGTCCGTTGCTCGGCCAAGTCCTCGATAACCTCCTCTCCTTGGAGTTGGGGCTTGGGGTAAAAGAACCCACGGCGCCGAAGGCGTCAAGGAACACTGTGCCTAGCTTGGGGACACGACTGGCTTGCTGGCCGCTCCCCTTGCTGCAAAGCTATTTAATCCACACGACTCTCGGCAACGGATATCTCGGCTCTCGCATCGATGAAGAACGCAGC
>Avena_clauda_ribotype_A13_58size_60_OK273962
AACCTTATCATTTAGAGGAAGGAGAAGTCGTAACAAGGTTTCCGTAGGTGAACCTGCGGAAGGATCATTGTCGTGACCCTGACCAAAACAGACCGCGCACGCGTTATCTATTCCTACTGAGTGGCGGCACCGT-CGTCGCTCAGCCAAATCCTCGATAACCTCCTCTCCTCGGAGTGGGGGCTTGGGGTAAAAGAACCCACGGCGCCGAAGGCGTCAAGGAACACTGTGCCTAGCTTGGGGACACGACTGGCTTGCTGGCCGCTCCCCTTGCTGCAAAGCTATTTAATCCACACGACTCTCGGCAACGGATATCTCGGCTCTCGCATCGATGAAGAACGCAGC
>Avena_clauda_ribotype_A13_59size_58_OK273963
ACCCTTATCATTTCGAGGAAGGAGAAGTCGTAACAAGGTTTCCGTAGGTGAACCTGCGGAAGGATCATTGTCGTGACCCTGACCAAAACAGACCGAGCACGCGTTATGTATTCCTGCTGAGTGGCGGCACCGT-CGTCGCTCAGCCAAATCCTCGATAACCTCCTCTCCTTGGAGTTGGGGCTTGGGGTAAAAGAACCCACGGCGCCGAAGGCGTCAAGGAACACTGTGCCTAGCTTGGGGACACGACTGGCTTGCTGGCCGCTCCCCTTGCTGCAAAGCTATTTAATCCACACGACTCTCGGCAACGGATATCTCGGCTCTCGCATCGAGGAAGAACGCAGC
>Avena_clauda_ribotype_A13_60size_56_OK273964
AACCTTATCATTTAGAGGAAGGAGAAGTCGTAACAAGGTTTCCGTAGGTGAACCTGCGGAAGGATCATTGTCGTGACCCTGACCAAAACAGACCGAGCACGCGTTATCTATTCCTGCTGAGTGGCGGCACCGT-CGTTGCTCAGCCAAATCCTCGATAACCTCCTCTCCTCGGAGTGGGGGCTTGGGGTAAAAGAACCCACGGCGCCGAAGGCGTCAAGGAACACTGTGCCTAGCTTGGGGACACGACTGGCTTGCTGGCCGCTCCCCTTGCTGCAAAGCTATTTAATCCACACGACTCTCGGCAACGGATATCTCGGCTCTCGCATCGATGAAGAACGCAGC
>Avena_clauda_ribotype_A13_61size_56_OK273965
AACCTTATCATTTAGAGGAAGGAGAAGTCGTAACAAGGTTTCCGTAGGTGAACCTGCGGAAGGATCATTGTCGTGACCCTGACCAAAACAGACCGCGCACGCGTTATCTAT--CCGCTGAGCGGCGGCACCGTCCGTTGCTCGGCCAAGTCCTCGATAACCTCCTCTCCTCGGAGTGGGGGCTTGGGGTAAAAGAACCCACGGCGCCGAAGGCGTCAAGGAACACTGTGCCTAGCTTGGGGACACGACTGGCTTGCTGGCCGCTCCCCTTGCTGCAAAGCTATTTAATCCACACGACTCTCGGCAACGGATATCTCGGCTCTCGCATCGATGAAGAACGCAGC
>Avena_clauda_ribotype_A13_62size_56_OK273966
AACCTTATCATTTAGAGGAAGGAGAAGTCGTAACAAGGTTTCCGTAGGTGAACCTGCGGAAGGATCATTGTCGTGACCCTGACCAAAACAGACCGAGCACGCGTTATCTATTCCTGCTGAGTGGCGGCACCGT-CGTTGCTCAGCCAAATCCTCGATAACCTCCTCTCCTTGGAGTGGGGGCTTGGGGTAAAAGAACCCACGACGCCAAAGGCGTCAAGGAACACTGTGCCTAGCTCGGTGATGCGGCTGGCTTGCCGGTCGCTTCCCTTGCTGCAAAGCTATTTAATCCACACGACTCTCGGCAACGGATATCTCGGCTCTCGCATCGATGAAGAACGCAGC
>Avena_clauda_ribotype_A13_63size_54_OK273967
AACCTGATCATTTAGAGGAAGGAGAAGTCGTAACAAGGTTTCCGTAGGTGAACCTGCGGAAGGATCATTGTCGTGACCCTGACCAAAACAGACCGAGCACGCGTTATGTATTCCTGCTGAGTGGCGGCACCGT-CGTCGCTCAGCCAAATCCTCGATAACCTCCTCTCCTTGGAGTTGGGGCTTGGGGTAAAAGAACCCACGGCGCCGAAGGCGTCAAGGAACACTGTGCCTAGCTTGGGGACACGACTGGCTTGCTGGCCGCTCCCCTTGCTGCAAAGCTATTTAATCCACACGACTCTCGGCAACGGATATCTCGGCTCTCGCATCGATGAAGAACGCAGC
>Avena_clauda_ribotype_A13_64size_54_OK273968
ACCCTTATCATTTAGAGGAAGGAGAAGTCGTAACAAGGTTTCCGTAGGTGAACCTGCGGAAGGATCATTGTCGTGACCCTGACCAAAACAGACCGAGCACGCGTTATCTATTCCTGCTGAGTGGCGGCACCGT-CGTTGCTCAGCCAAATCCTCGATAACCTCCTCTCCTTGGAGTGGGGGCTTGGGGTAAAAGAACCCACGGCGCCGAAGGCGTCAAGGAACACTGTGCCTAGCTTGGGGACACGACTGGCTTGCTGGCCGCTCCCCTTGCTGCAAAGCTATTTAATCCACACGACTCTCGGCAACGGATATCTCGGCTCTCGCATCGAGGAAGAACGCAGC
>Avena_clauda_ribotype_A13_65size_51_OK273969
AACCTTATCATTTAGAGGAAGGAGAAGTCGTAACAAGGTTTCCGTAGGTGAACCTGCGGAAGGATCATTGTCGTGACCCTGACCAAAACAGACCGCGCACGCGTTATCTAT--CCGCTGAGCGGCGGCACCGTCCGTTGCTCGGCCAAGTCCTCGATAACCTCCTCTCCTCGGGATGGGGGATCGGGGTAAAAGAACCCACGACGCCAAAGGCGTCAAGGAACACTGTGCCTAGCTCGGTGATGCGGCTGGCTTGCCGGTCGCTTCCCGTGCTGCAAAGCTATTTAATCCACACGACTCTCGGCAACGGATATCTCGGCTCGCGCATCGATGAAGAACGCAGC
>Avena_clauda_ribotype_A13_66size_50_OK273970
AACCTTATCATTTAGAGGAAGGAGAAGTCGTAACAAGGTTTCCGTAGGTGAACCTGCGGAAGGATCATTGTCGTGACCCTGACCAAAACAGACCGAGCACGCGTTATCTATTCCTACTGAGTGGCGGCACCGT-CGTCGCTCAGCCAAATCCTCGATAACCTCCTCTCCTTGGAGTTGGGGCTTGGGGTAAAAGAACCCACGGCGCCGAAGGCGTCAAGGAACACTGTGCCTAGCTTGGGGACACGACTGGCTTGCTGGCCGCTCCCCTTGCTGCAAAGCTATTTAATCCACACGACTCTCGGCAACGGATATCTCGGCTCTCGCATCGATGAAGAACGCAGC
>Avena_clauda_ribotype_A13_67size_50_OK273971
AACCTTATCATTTAGAGGAAGGAGAAGTCGTAACAAGGTTTCCGTAGGTGAACCTGCGGAAGGATCATTGTCGTGACCCTGACCAAAACAGACCGCGCACGCGTTATCTAT--CCGCCGAGCGGCGGCACCGTCCGTTGCTCGGCCAAGTCCTCGATAACCTCCTCTCCTCGGGATGGGGGATCGGGGTAAAAGAACCCACGACGCCAAAGGCGTCAAGGAACACTGTGCCTAGCTCGGTGATGCGGCTGGCTTGCCGGTCGCTTCCCTTGCTGCAAAGCTATTTAATCCACACGACTCTCGGCAACGGATATCTCGGCTCTCGCATCGATGAAGAACGCAGC
>Avena_clauda_ribotype_A13_68size_48_OK273972
AACCTTATCATTTAGAGGAAGGAGAAGTCGTAACAAGGTTTCCGTAGGTGAACCTGCGGAAGGATCATTGTCGTGACCCTGACCAAAACAGACCGAGCACGCGTTATGTATTCCTGCTGAGTGGCGGCACCGT-CGTCGCTCAGCCAAATCCTCGATAACCTCCTCTCCTCGGAGTGGGGGCTTGGGGTAAAAGAACCCACGGCGCCGAAGGCGTCAAGGAACACTGTGCCTAGCTTGGGGACACGACTGGCTTGCTGGCCGCTCCCCTTGCTGCAAAGCTATTTAATCCACACGACTCTCGGCAACGGATATCTCGGCTCTCGCATCGATGAAGAACGCAGC
>Avena_clauda_ribotype_A13_69size_48_OK273973
AACCTTATCATTTAGAGGAAGGAGAAGTCGTAACAAGGTTTCCGTAGGTGAACCTGCGGAAGGATCATTGTCGTGACCCTGACCAAAACAGACCGAGCACGCGTTATCTATTCCTACTGAGTGGCGGCACCGT-CGTCGCTCAGCCAAATCCTCGATAACCTCCTCTCCTCGGAGTGGGGGCTTGGGGTAAAAGAACCCACGGCGCCGAAGGCGTCAAGGAACACTGTGCCTAGCTCGGTGATGCGGCTGGCTTGCCGGTCGCTTCCCGTGCTGCAAAGCTATTTAATCCACACGACTCTCGGCAACGGATATCTCGGCTCTCGCATCGATGAAGAACGCAGC
>Avena_clauda_ribotype_A13_70size_48_OK273974
AACCTTATCATTTAGAGGAAGGAGAAGTCGTAACAAGGTTTCCGTAGGTGAACCTGCGGAAGGATCATTGTCGTGACCCTGACCAAAACAGACCGAGCACGCGTTATCTATTCCTACTGAGTGGCGGCACCGT-CGTCGCTCAGCCAAATCCTCGATAACCTCCTCTCCTTGGAGTGGGGGCTTGGGGTAAAAGAACCCACGGCGCCGAAGGCGTCAAGGAACACTGTGCCTAGCTTGGGGACACGACTGGCTTGCTGGCCGCTCCCCTTGCTGCAAAGCTATTTAATCCACACGACTCTCGGCAACGGATATCTCGGCTCTCGCATCGATGAAGAACGCAGC
>Avena_clauda_ribotype_A13_71size_47_OK273975
ACCCTTATCATTTAGAGGAAGGAGAAGTCGTAACAAGGTTTCCGTAGGTGAACCTGCGGAAGGATCATTGTCGTGACCCTGACCAAAACAGACCGAGCACGCGTTATCTATTCCTACTGAGTGGCGGCACCGT-CGTCGCTCAGCCAAATCCTCGATAACCTCCTCTCCTCGGAGTGGGGGCTTGGGGTAAAAGAACCCACGGCGCCGAAGGCGTCAAGGAACACTGTGCCTAGCTTGGGGACACGACTGGCTTGCTGGCCGCTCCCCTTGCTGCAAAGCTATTTAATCCACACGACTCTCGGCAACGGATATCTCGGCTCTCGCATCGATGAAGAACGCAGC
>Avena_clauda_ribotype_A13_72size_45_OK273976
AACCTTATCATTTAGAGGAAGGAGAAGTCGTAACAAGGTTTCCGTAGGTGAACCTGCGGAAGGATCATTGTCGTGACCCTGACCAAAACAGACCGCGCACGCGTTATCTAT--CCGCCGAGCGGCGGCACCGTCCGTTGCTCGGCCAAGTCCTCGATAACCTCCTCTCCTTGGAGTTGGGGCTTGGGGTAAAAGAACCCACGGCGCCGAAGGCGTCAAGGAACACTGTGCCTAGCTTGGGGACACGACTGGCTTGCTGGCCGCTCCCCTTGCTGCAAAGCTATTTAATCCACACGACTCTCGGCAACGGATATCTCGGCTCTCGCATCGATGAAGAACGCAGC
>Avena_clauda_ribotype_A13_73size_44_OK273977
AACCTTATCATTTAGAGGAAGGAGAAGTCGTAACAAGGTTTCCGTAGGTGAACCTGCGGAAGGATCATTGTCGTGACCCTGACCAAAACAGACCGCGCACGCGTTATCTAT--CCGCCGAGCGGCGGCACCGTCCGTTGCTCGGCCAAGTCCTCGATAACCTCCTCTCCTCGGAGTGGGGGCTTGGGGTAAAAGAACCCACGGCGCCGAAGGCGTCAAGGAACACTGTGCCTAGCTTGGGGACACGACTGGCTTGCTGGCCGCTCCCCTTGCTGCAAAGCTATTTAATCCACACGACTCTCGGCAACGGATATCTCGGCTCTCGCATCGATGAAGAACGCAGC
>Avena_clauda_ribotype_A13_74size_44_OK273978
AACCTTATCATTTAGAGGAAGGAGAAGTCGTAACAAGGTTTCCGTAGGTGAACCTGCGGAAGGATCATTGTCGTGACCCTGACCAAAACAGACCGCGCACGCGTTATCTAT--CCGCTGAGCGGCGGCACCGTCCGTTGCTCGGCCAAGTCCTCGATAACCTCCTCTCCTCGGGATGGGGGATCGGGGTAAAAGAACCCACGACGCCAAAGGCGTCAAGGAACACTGTGCCTAGCTCGGTGATGCGGCTGGCTTGCTGGCCGCTCCCCTTGCTGCAAAGCTATTTAATCCACACGACTCTCGGCAACGGATATCTCGGCTCTCGCATCGATGAAGAACGCAGC
>Avena_clauda_ribotype_A13_75size_43_OK273979
AACCTTATCATTTAGAGGAAGGAGAAGTCGTAACAAGGTTTCCGTAGGTGAACCTGCGGAAGGATCATTGTCGTGACCCTGACCAAAACAGACCGAGCACGCGTTATCTATTCCTACTGAGTGGCGGCACCGT-CGTTGCTCAGCCAAATCCTCGATAACCTCCTCTCCTTGGAGTGGGGGCTTGGGGTAAAAGAACCCACGGCGCCGAAGGCGTCAAGGAACACTGTGCCTAGCTTGGGGACACGACTGGCTTGCTGGCCGCTCCCCTTGCTGCAAAGCTATTTAATCCACACGACTCTCGGCAACGGATATCTCGGCTCTCGCATCGATGAAGAACGCAGC
>Avena_clauda_ribotype_A13_76size_43_OK273980
AACCTTATCATTTAGAGGAAGGAGAAGTCGTAACAAGGTTTCCGTAGGTGAACCTGCGGAAGGATCATTGTCGTGACCCTGACCAAAACAGACCGCGCACGCGTTATCTAT--CCGCTGAGCGGCGGCACCGTCCGTTGCTCGGCCAAGTCCTCGATAACCTCCTCTCCTCGGGATGGGGGATCGGGGTAAAAGAACCCACGACGCCAAAGGCGTCAAGGAACACTGTGCCTAGCTCGGTGATGCGGCTGGCTTGCCGGTCGCTTCCCTTGCTGCAAAGCTATTTAATCCACACGACTCTCGGCAACGGATATCTCGGCTCTCGCATCGAGGAAGAACGCAGC
>Avena_clauda_ribotype_A13_77size_42_OK273981
AACCTTATCATTTAGAGGAAGGAGAAGTCGTAACAAGGTTTCCGTAGGTGAACCTGCGGAAGGATCATTGTCGTGACCCTGACCAAAACAGACCGAGCACGCGTTATGTATTCCTGCTGAGTGGCGGCACCGT-CGTCGCTCAGCCAAATCCTCGATAACCTCCTCTCCTCGGGATGGGGGATCGGGGTAAAAGAACCCACGACGCCAAAGGCGTCAAGGAACACTGTGCCTAGCTCGGTGATGCGGCTGGCTTGCCGGTCGCTTCCCGTGCTGCAAAGCTATTTAATCCACACGACTCTCGGCAACGGATATCTCGGCTCTCGCATCGATGAAGAACGCAGC
>Avena_clauda_ribotype_A13_78size_41_OK273982
AACCTTATCATTTAGAGGAAGGAGAAGTCGTAACAAGGTTTCCGTAGGTGAACCTGCGGAAGGATCATTGTCGTGACCCTGACCAAAACAGACCGAGCACGCGTTATCTATTCCTACTGAGTGGCGGCACCGT-CGTCGCTCAGCCAAATCCTCGATAACCTCCTCTCCTCGGAGTGGGGGCTTGGGGTAAAAGAACCCACGGCGCCGAAGGCGTCAAGGAACACTGTGCCTAGCTCGGTGATGCGGCTGGCTTGCCGGTCGCTTCCCTTGCTGCAAAGCTATTTAATCCACACGACTCTCGGCAACGGATATCTCGGCTCTCGCATCGATGAAGAACGCAGC
>Avena_clauda_ribotype_A13_79size_41_OK273983
AACCTTATCATTTAGAGGAAGGAGAAGTCGTAACAAGGTTTCCGTAGGTGAACCTGCGGAAGGATCATTGTCGTGACCCTGACCAAAACAGACCGCGCACGCGTTATCTAT--CCGCCGAGCGGCGGCACCGTCCGTTGCTCGGCCAAGTCCTCGATAACCTCCTCTCCTCGGGATGGGGGCTCGGGGTAAAAGAACCCACGACGCCAAAGGCGTCAAGGAACACTGTGCCTAGCTCGGTGATGCGGCTGGCTTGCCGGTCGCTTCCCGTGCTGCAAAGCTATTTAATCCACACGACTCTCGGCAACGGATATCTCGGCTCTCGCATCGAGGAAGAACGCAGC
>Avena_clauda_ribotype_A13_80size_40_OK273984
AACCTTATCATTTCGAGGAAGGAGAAGTCGTAACAAGGTTTCCGTAGGTGAACCTGCGGAAGGATCATTGTCGTGACCCTGACCAAAACAGACCGCGCACGCGTTATCTAT--CCGCTGAGCGGCGGCACCGTCCGTTGCTCGGCCAAGTCCTCGATAACCTCCTCTCCTCGGGATGGGGGATCGGGGTAAAAGAACCCACGACGCCAAAGGCGTCAAGGAACACTGTGCCTAGCTCGGTGATGCGGCTGGCTTGCCGGTCGCTTCCCTTGCTGCAAAGCTATTTAATCCACACGACTCTCGGCAACGGATATCTCGGCTCTCGCATCGAGGAAGAACGCAGC
>Avena_clauda_ribotype_A13_81size_40_OK273985
AACCTTATCATTTAGAGGAAGGAGAAGTCGTAACAAGGTTTCCGTAGGTGAACCTGCGGAAGGATCATTGTCGTGACCCTGACCAAAACAGACCGAGCACGCGTTATGTATTCCTGCTGAGTGGCGGCACCGT-CGTCGCTCAGCCAAATCCTCGATAACCTCCTCTCCTTGGAGTTGGGGCTTGGGGTAAAAGAACCCACGACGCCAAAGGCGTCAAGGAACACTGTGCCTAGCTCGGTGATGCGGCTGGCTTGCCGGTCGCTTCCCGTGCTGCAAAGCTATTTAATCCACACGACTCTCGGCAACGGATATCTCGGCTCTCGCATCGATGAAGAACGCAGC
>Avena_clauda_ribotype_A13_82size_40_OK273986
AACCTTATCATTTAGAGGAAGGAGAAGTCGTAACAAGGTTTCCGTAGGTGAACCTGCGGAAGGATCATTGTCGTGACCCTGACCAAAACAGACCGCGCACGCGTTATCTAT--CCGCTGAGCGGCGGCACCGTCCGTTGCTCGGCCAAGTCCTCGATAACCTCCTCTCCTCGGGATGGGGGATCGGGGTAAAAGAACCCACGACGCCAAAGGCGTCAAGGAACACTGTGCCTAGCTCGGTGATGCGGCTGGCTTGCCGGTCGCTCCCCTTGCTGCAAAGCTATTTAATCCACACGACTCTCGGCAACGGATATCTCGGCTCTCGCATCGATGAAGAACGCAGC
>Avena_clauda_ribotype_A13_83size_38_OK273987
AACCTGATCATTTAGAGGAAGGAGAAGTCGTAACAAGGTTTCCGTAGGTGAACCTGCGGAAGGATCATTGTCGTGACCCTGACCAAAACAGACCGAGCACGCGTTATCTATTCCTACTGAGTGGCGGCACCGT-CGTCGCTCAGCCAAATCCTCGATAACCTCCTCTCCTCGGAGTGGGGGCTTGGGGTAAAAGAACCCACGGCGCCGAAGGCGTCAAGGAACACTGTGCCTAGCTTGGGGACACGACTGGCTTGCTGGCCGCTCCCCTTGCTGCAAAGCTATTTAATCCACACGACTCTCGGCAACGGATATCTCGGCTCTCGCATCGATGAAGAACGCAGC
>Avena_clauda_ribotype_A13_84size_38_OK273988
ACCCTTATCATTTCGAGGAAGGAGAAGTCGTAACAAGGTTTCCGTAGGTGAACCTGCGGAAGGATCATTGTCGTGACCCTGACCAAAACAGACCGCGCACGCGTTATCTAT--CCGCTGAGCGGCGGCACCGTCCGTTGCTCGGCCAAGTCCTCGATAACCTCCTCTCCTCGGGATGGGGGATCGGGGTAAAAGAACCCACGACGCCAAAGGCGTCAAGGAACACTGTGCCTAGCTCGGTGATGCGGCTGGCTTGCCGGTCGCTTCCCGTGCTGCAAAGCTATTTAATCCACACGACTCTCGGCAACGGATATCTCGGCTCTCGCATCGATGAAGAACGCAGC
>Avena_clauda_ribotype_A13_85size_38_OK273989
ACCCTTATCATTTAGAGGAAGGAGAAGTCGTAACAAGGTTTCCGTAGGTGAACCTGCGGAAGGATCATTGTCGTGACCCTGACCAAAACAGACCGAGCACGCGTTATGTATTCCTGCTGAGTGGCGGCACCGT-CGTCGCTCAGCCAAATCCTCGATAACCTCCTCTCCTTGGAGTTGGGGCTTGGGGTAAAAGAACCCACGGCGCCGAAGGCGTCAAGGAACACTGTGCCTAGCTTGGGGACACGACTGGCTTGCTGGCCGCTCCCCTTGCTGCAAAGCTATTTAATCCACACGACTCTCGGCAACGGATATCTCGGCTCTCGCATCGAGGAAGAACGCAGC
>Avena_clauda_ribotype_A13_86size_38_OK273990
ACCCTTATCATTTAGAGGAAGGAGAAGTCGTAACAAGGTTTCCGTAGGTGAACCTGCGGAAGGATCATTGTCGTGACCCTGACCAAAACAGACCGCGCACGCGTTATCTAT--CCGCCGAGCGGCGGCACCGTCCGTTGCTCGGCCAAGTCCTCGATAACCTCCTCTCCTCGGGATGGGGGCTCGGGGTAAAAGAACCCACGACGCCAAAGGCGTCAAGGAACACTGTGCCTAGCTCGGTGATGCGGCTGGCTTGCCGGTCGCTTCCCTTGCTGCAAAGCTATTTAATCCACACGACTCTCGGCAACGGATATCTCGGCTCTCGCATCGAGGAAGAACGCAGC
>Avena_clauda_ribotype_A13_87size_37_OK273991
AACCTTATCATTTAGAGGAAGGAGAAGTCGTAACAAGGTTTCCGTAGGTGAACCTGCGGAAGGATCATTGTCGTGACCCTGACCAAAACAGACCGCGCACGCGTTATCTAT--CCGCCGAGCGGCGGCACCGTCCGTTGCTCGGCCAAGTCCTCGATAACCTCCTCTCCTCGGGATGGGGGCTTGGGGTAAAAGAACCCACGGCGCCGAAGGCGTCAAGGAACACTGTGCCTAGCTTGGGGACACGACTGGCTTGCTGGCCGCTCCCCTTGCTGCAAAGCTATTTAATCCACACGACTCTCGGCAACGGATATCTCGGCTCTCGCATCGATGAAGAACGCAGC
>Avena_clauda_ribotype_A13_88size_36_OK273992
AACCTTATCATTTAGAGGAAGGAGAAGTCGTAACAAGGTTTCCGTAGGTGAACCTGCGGAAGGATCATTGTCGTGACCCTGACCAAAACAGACCGAGCACGCGTTATCTATTCCTACTGAGTGGCGGCACCGT-CGTCGCTCAGCCAAATCCTCGATAACCTCCTCTCCTCGGAGTGGGGGCTTGGGGTAAAAGAACCCACGACGCCAAAGGCGTCAAGGAACACTGTGCCTAGCTCGGTGATGCGGCTGGCTTGCCGGTCGCTTCCCGTGCTGCAAAGCTATTTAATCCACACGACTCTCGGCAACGGATATCTCGGCTCTCGCATCGATGAAGAACGCAGC
>Avena_clauda_ribotype_A13_89size_36_OK273993
AACCTTATCATTTCGAGGAAGGAGAAGTCGTAACAAGGTTTCCGTAGGTGAACCTGCGGAAGGATCATTGTCGTGACCCTGACCAAAACAGACCGCGCACGCGTTATCTAT--CCGCCGAGCGGCGGCACCGTCCGTTGCTCGGCCAAGTCCTCGATAACCTCCTCTCCTCGGGATGGGGGCTCGGGGTAAAAGAACCCACGACGCCAAAGGCGTCAAGGAACACTGTGCCTAGCTCGGTGATGCGGCTGGCTTGCCGGTCGCTTCCCGTGCTGCAAAGCTATTTAATCCACACGACTCTCGGCAACGGATATCTCGGCTCTCGCATCGATGAAGAACGCAGC
>Avena_clauda_ribotype_A13_90size_35_OK273994
AACCTTATCATTTAGAGGAAGGAGAAGTCGTAACAAGGTTTCCGTAGGTGAACCTGCGGAAGGATCATTGTCGTGACCCTGACCAAAACAGACCGAGCACGCGTTATCTATTCCTACTGAGTGGCGGCACCGT-CGTCGCTCAGCCAAATCCTCGATAACCTCCTCTCCTCGGGATGGGGGATCGGGGTAAAAGAACCCACGACGCCAAAGGCGTCAAGGAACACTGTGCCTAGCTCGGTGATGCGGCTGGCTTGCCGGTCGCTTCCCGTGCTGCAAAGCTATTTAATCCACACGACTCTCGGCAACGGATATCTCGGCTCTCGCATCGATGAAGAACGCAGC
>Avena_clauda_ribotype_A13_91size_35_OK273995
AACCTTATCATTTAGAGGAAGGAGAAGTCGTAACAAGGTTTCCGTAGGTGAACCTGCGGAAGGATCATTGTCGTGACCCTGACCAAAACAGACCGCGCACGCGTTTTCTAT--CCGCTGAGCGGCGGCACCGTCCGTTGCTCGGCCAAGTCCTCGATAACCTCCTCTCCTCGGGATGGGGGATCGGGGTAAAAGAACCCACGACGCCAAAGGCGTCAAGGAACACTGTGCCTAGCTCGGTGATGCGGCTGGCTTGCCGGTCGCTTCCCGTGCTGCAAAGCTATTTAATCCACACGACTCTCGGCAACGGATATCTCGGCTCTCGCATCGATGAAGAACGCAGC
>Avena_clauda_ribotype_A13_92size_34_OK273996
AACCTTATCATTTAGAGGAAGGAGAAGTCGTAACAAGGTTTCCGTAGGTGAACCTGCGGAAGGATCATTGTCGTGACCCTGACCAAAACAGACCGAGCACGCGTTATCTATTCCTGCTGAGTGGCGGCACCGT-CGTCGCTCAGCCAAATCCTCGATAACCTCCTCTCCTTGGAGTGGGGGCTTGGGGTAAAAGAACCCACGGCGCCGAAGGCGTCAAGGAACACTGTGCCTAGCTTGGGGACACGACTGGCTTGCTGGCCGCTCCCCTTGCTGCAAAGCTATTTAATCCACACGACTCTCGGCAACGGATATCTCGGCTCTCGCATCGATGAAGAACGCAGC
>Avena_clauda_ribotype_A13_93size_34_OK273997
AACCTTATCATTTAGAGGAAGGAGAAGTCGTAACAAGGTTTCCGTAGGTGAACCTGCGGAAGGATCATTGTCGTGACCCTGACCAAAACAGACCGAGCACGCGTTATGTATTCCTGCTGAGTGGCGGCACCGT-CGTCGCTCAGCCAAATCCTCGATAACCTCCTCTCCTTGGAGTTGGGGCTTGGGGTAAAAGAACCCACGGCGCCGAAGGCGTCAAGGAACACTGTGCCTAGCTCGGTGATGCGGCTGGCTTGCCGGTCGCTTCCCTTGCTGCAAAGCTATTTAATCCACACGACTCTCGGCAACGGATATCTCGGCTCTCGCATCGATGAAGAACGCAGC
>Avena_clauda_ribotype_A13_94size_31_OK273998
AACCTTATCATTTAGAGGAAGGAGAAGTCGTAACAAGGTTTCCGTAGGTGAACCTGCGGAAGGATCATTGTCGTGACCCTGACCAAAACAGACCGAGCACGCGTTATGTATTCCTGCTGAGTGGCGGCACCGT-CGTCGCTCAGCCAAATCCTCGATAACCTCCTCTCCTTGGAGTTGGGGCTTGGGGTAAAAGAACCCACGACGCCAAAGGCGTCAAGGAACACTGTGCCTAGCTCGGTGATGCGGCTGGCTTGCCGGTCGCTTCCCTTGCTGCAAAGCTATTTAATCCACACGACTCTCGGCAACGGATATCTCGGCTCTCGCATCGATGAAGAACGCAGC
>Avena_clauda_ribotype_A13_95size_31_OK273999
AACCTTATCATTTAGAGGAAGGAGAAGTCGTAACAAGGTTTCCGTAGGTGAACCTGCGGAAGGATCATTGTCGTGACCCTGACCAAAACAGACCGAGCACGCGTTATCTATTCCTGCTGAGTGGCGGCACCGT-CGTCGCTCAGCCAAATCCTCGATAACCTCCTCTCCTCGGAGTGGGGGCTTGGGGTAAAAGAACCCACGGCGCCGAAGGCGTCAAGGAACACTGTGCCTAGCTTGGGGACACGACTGGCTTGCTGGCCGCTCCCCTTGCTGCAAAGCTATTTAATCCACACGACTCTCGGCAACGGATATCTCGGCTCTCGCATCGATGAAGAACGCAGC
>Avena_clauda_ribotype_A13_96size_31_OK274000
AACCTTATCATTTAGAGGAAGGAGAAGTCGTAACAAGGTTTCCGTAGGTGAACCTGCGGAAGGATCATTGTCGTGACCCTGACCAAAACAGACCGCGCACGCGTTATCTAT--CCGCTGAGCGGCGGCACCGTCCGTTGCTCGGCCAAGTCCTCGATAACCTCCTCTCCTCGGGATGGGGGCTCGGGGTAAAAGAACCCACGACGCCAAAGGCGTCAAGGAACACTGTGCCTAGCTCGGTGATGCGGCTGGCTTGCCGGTCGCTTCCCTTGCTGCAAAGCTATTTAATCCACACGACTCTCGGCAACGGATATCTCGGCTCTCGCATCGAGGAAGAACGCAGC
>Avena_clauda_ribotype_A13_97size_30_OK274001
AACCTTATCATTTCGAGGAAGGAGAAGTCGTAACAAGGTTTCCGTAGGTGAACCTGCGGAAGGATCATTGTCGTGACCCTGACCAAAACAGACCGCGCACGCGTTATCTAT--CCGCCGAGCGGCGGCACCGTCCGTTGCTCGGCCAAGTCCTCGATAACCTCCTCTCCTCGGGATGGGGGCTCGGGGTAAAAGAACCCACGACGCCAAAGGCGTCAAGGAACACTGTGCCTAGCTCGGTGATGCGGCTGGCTTGCCGGTCGCTTCCCGTGCTGCAAAGCTATTTAATCCACACGACTCTCGGCAACGGATATCTCGGCTCTCGCATCGAGGAAGAACGCAGC
>Avena_clauda_ribotype_A13_98size_30_OK274002
AACCTTATCATTTAGAGGAAGGAGAAGTCGTAACAAGGTTTCCGTAGGTGAACCTGCGGAAGGATCATTGTCGTGACCCTGACCAAAACAGACCGCGCACGCGTTATCTAT--CCGCCGAGCGGCGGCACCGT-CGTTGCTCAGCCAAATCCTCGATAACCTCCTCTCCTTGGAGTGGGGGCTTGGGGTAAAAGAACCCACGGCGCCGAAGGCGTCAAGGAACACTGTGCCTAGCTTGGGGACACGACTGGCTTGCTGGCCGCTCCCCTTGCTGCAAAGCTATTTAATCCACACGACTCTCGGCAACGGATATCTCGGCTCTCGCATCGATGAAGAACGCAGC
>Avena_clauda_ribotype_A13_99size_30_OK274003
AACCTTATCATTTAGAGGAAGGAGAAGTCGTAACAAGGTTTCCGTAGGTGAACCTGCGGAAGGATCATTGTCGTGACCCTGACCAAAACAGACCGCGCACGCGTTATCTAT--CCGCCGAGCGGCGGCACCGTCCGTTGCTCGGCCAAGTCCTCGATAACCTCCTCTCCTCGGGATGGGGGCTCGGGGTAAAAGAACCCACGACGCCAAAGGCGTCAAGGAACACTGTGCCTAGCTCGGTGATGCGGCTGGCTTGCCGGTCGCTCCCCTTGCTGCAAAGCTATTTAATCCACACGACTCTCGGCAACGGATATCTCGGCTCTCGCATCGATGAAGAACGCAGC
>Avena_clauda_ribotype_A13_100size_29_OK274004
AACCTTATCATTTAGAGGAAGGAGAAGTCGTAACAAGGTTTCCGTAGGTGAACCTGCGGAAGGATCATTGTCGTGACCCTGACCAAAACAGACCGCGCACGCGTTATCTAT--CCGCCGAGCGGCGGCACCGTCCGTTGCTCGGCCAAGTCCTCGATAACCTCCTCTCCTCGGGATGGGGGCTCGGGGTAAAAGAACCCACGACGCCAAAGGCGTCAAGGAACACTGTGCCTAGCTCGGTGATGCGGCTGGCTTGCTGGCCGCTCCCCTTGCTGCAAAGCTATTTAATCCACACGACTCTCGGCAACGGATATCTCGGCTCTCGCATCGATGAAGAACGCAGC
>Avena_clauda_ribotype_A13_101size_28_OK274005
ACCCTTATCATTTCGAGGAAGGAGAAGTCGTAACAAGGTTTCCGTAGGTGAACCTGCGGAAGGATCATTGTCGTGACCCTGACCAAAACAGACCGCGCACGCGTTATCTAT--CCGCCGAGCGGCGGCACCGTCCGTTGCTCGGCCAAGTCCTCGATAACCTCCTCTCCTCGGGATGGGGGCTCGGGGTAAAAGAACCCACGACGCCAAAGGCGTCAAGGAACACTGTGCCTAGCTCGGTGATGCGGCTGGCTTGCCGGTCGCTTCCCTTGCTGCAAAGCTATTTAATCCACACGACTCTCGGCAACGGATATCTCGGCTCTCGCATCGATGAAGAACGCAGC
>Avena_clauda_ribotype_A13_102size_28_OK274006
AACCTTATCATTTCGAGGAAGGAGAAGTCGTAACAAGGTTTCCGTAGGTGAACCTGCGGAAGGATCATTGTCGTGACCCTGACCAAAACAGACCGCGCACGCGTTATCTAT--CCGCTGAGCGGCGGCACCGTCCGTTGCTCGGCCAAGTCCTCGATAACCTCCTCTCCTCGGGATGGGGGATCGGGGTAAAAGAACCCACGACGCCAAAGGCGTCAAGGAACACTGTGCCTAGCTCGGTGATGCGGCTGGCTTGCCGGTCGCTTCCCTTGCTGCAAAGCTATTTAATCCACACGACTCTCGGCAACGGATATCTCGGCTCTCGCATCGATGAAGAACGCAGC
>Avena_clauda_ribotype_A13_103size_28_OK274007
AACCTTATCATTTAGAGGAAGGAGAAGTCGTAACAAGGTTTCCGTAGGTGAACCTGCGGAAGGATCATTGTCGTGACCCTGACCAAAACAGACCGCGCACGCGTTATCTAT--CCGCCGAGCGGCGGCACCGTCCGTTGCTCGGCCAAGTCCTCGATAACCTCCTCTCCTCGGGATGGGGGATCGGGGTAAAAGAACCCACGACGCCAAAGGCGTCAAGGAACACTGTGCCTAGCTCGGTGATGCGGCTGGCTTGCCGGTCGCTTCCCGTGCTGCAAAGCTATTTAATCCACACGACTCTCGGCAACGGATATCTCGGCTCTCGCATCGAGGAAGAACGCAGC
>Avena_clauda_ribotype_A13_104size_27_OK274008
ACCCTTATCATTTAGAGGAAGGAGAAGTCGTAACAAGGTTTCCGTAGGTGAACCTGCGGAAGGATCATTGTCGTGACCCTGACCAAAACAGACCGCGCACGCGTTATCTAT--CCGCTGAGCGGCGGCACCGTCCGTTGCTCGGCCAAGTCCTCGATAACCTCCTCTCCTCGGGATGGGGGATCGGGGTAAAAGAACCCACGACGCCAAAGGCGTCAAGGAACACTGTGCCTAGCTCGGTGATGCGGCTGGCTTGCCGGTCGCTTCCCTTGCTGCAAAGCTATTTAATCCACACGACTCTCGGCAACGGATATCTCGGCTCTCGCATCGATGAAGAACGCAGC
>Avena_clauda_ribotype_A13_105size_27_OK274009
AACCTTATCATTTAGAGGAAGGAGAAGTCGTAACAAGGTTTCCGTAGGTGAACCTGCGGAAGGATCATTGTCGTGACCCTGACCAAAACAGACCGCGCACGCGTTATCTAT--CCGCTGAGCGGCGGCACCGT-CGTTGCTCAGCCAAATCCTCGATAACCTCCTCTCCTTGGAGTGGGGGCTTGGGGTAAAAGAACCCACGGCGCCGAAGGCGTCAAGGAACACTGTGCCTAGCTTGGGGACACGACTGGCTTGCTGGCCGCTCCCCTTGCTGCAAAGCTATTTAATCCACACGACTCTCGGCAACGGATATCTCGGCTCTCGCATCGATGAAGAACGCAGC
>Avena_clauda_ribotype_A13_106size_27_OK274010
AACCTGATCATTTAGAGGAAGGAGAAGTCGTAACAAGGTTTCCGTAGGTGAACCTGCGGAAGGATCATTGTCGTGACCCTGACCAAAACAGACCGCGCACGCGTTATCTAT--CCGCTGAGCGGCGGCACCGTCCGTTGCTCGGCCAAGTCCTCGATAACCTCCTCTCCTCGGGATGGGGGATCGGGGTAAAAGAACCCACGACGCCAAAGGCGTCAAGGAACACTGTGCCTAGCTCGGTGATGCGGCTGGCTTGCCGGTCGCTTCCCTTGCTGCAAAGCTATTTAATCCACACGACTCTCGGCAACGGATATCTCGGCTCTCGCATCGATGAAGAACGCAGC
>Avena_clauda_ribotype_A13_107size_26_OK274011
AACCTTATCATTTAGAGGAAGGAGAAGTCGTAACAAGGTTTCCGTAGGTGAACCTGCGGAAGGATCATTGTCGTGACCCTGACCAAAACAGACCGAGCACGCGTTATCTATTCCTGCTGAGTGGCGGCACCGTCCGTTGCTCGGCCAAGTCCTCGATAACCTCCTCTCCTCGGGATGGGGGATCGGGGTAAAAGAACCCACGACGCCAAAGGCGTCAAGGAACACTGTGCCTAGCTCGGTGATGCGGCTGGCTTGCCGGTCGCTTCCCGTGCTGCAAAGCTATTTAATCCACACGACTCTCGGCAACGGATATCTCGGCTCTCGCATCGATGAAGAACGCAGC
>Avena_clauda_ribotype_A13_108size_25_OK274012
AACCTTATCATTTAGAGGAAGGAGAAGTCGTAACAAGGTTTCCGTAGGTGAACCTGCGGAAGGATCATTGTCGTGACCCTGACCAAAACAGACCGCGCACGCGTTATCTAT--CCGCTGAGTGGCGGCACCGT-CGTTGCTCAGCCAAATCCTCGATAACCTCCTCTCCTTGGAGTGGGGGCTTGGGGTAAAAGAACCCACGGCGCCGAAGGCGTCAAGGAACACTGTGCCTAGCTTGGGGACACGACTGGCTTGCTGGCCGCTCCCCTTGCTGCAAAGCTATTTAATCCACACGACTCTCGGCAACGGATATCTCGGCTCTCGCATCGATGAAGAACGCAGC
>Avena_clauda_ribotype_A13_109size_25_OK274013
ACCCTTATCATTTCGAGGAAGGAGAAGTCGTAACAAGGTTTCCGTAGGTGAACCTGCGGAAGGATCATTGTCGTGACCCTGACCAAAACAGACCGAGCACGCGTTATCTATTCCTACTGAGTGGCGGCACCGT-CGTCGCTCAGCCAAATCCTCGATAACCTCCTCTCCTCGGAGTGGGGGCTTGGGGTAAAAGAACCCACGGCGCCGAAGGCGTCAAGGAACACTGTGCCTAGCTTGGGGACACGACTGGCTTGCTGGCCGCTCCCCTTGCTGCAAAGCTATTTAATCCACACGACTCTCGGCAACGGATATCTCGGCTCTCGCATCGAGGAAGAACGCAGC
>Avena_clauda_ribotype_A13_110size_24_OK274014
AACCTTATCATTTAGAGGAAGGAGAAGTCGTAACAAGGTTTCCGTAGGTGAACCTGCGGAAGGATCATTGTCGTGACCCTGACCAAAACAGACCGAGCACGCGTTATCTAT--CCGCCGAGCGGCGGCACCGTCCGTTGCTCGGCCAAGTCCTCGATAACCTCCTCTCCTCGGGATGGGGGCTCGGGGTAAAAGAACCCACGACGCCAAAGGCGTCAAGGAACACTGTGCCTAGCTCGGTGATGCGGCTGGCTTGCCGGTCGCTTCCCGTGCTGCAAAGCTATTTAATCCACACGACTCTCGGCAACGGATATCTCGGCTCTCGCATCGATGAAGAACGCAGC
>Avena_clauda_ribotype_A13_111size_24_OK274015
AACCTTATCATTTAGAGGAAGGAGAAGTCGTAACAAGGTTTCCGTAGGTGAACCTGCGGAAGGATCATTGTCGTGACCCTGACCAAAACAGACCGCGCACGCGTTATCTAT--CCGCCGAGCGGCGGCACCGTCCGTTGCTCGGCCAAGTCCTCGATAACCTCCTCTCCTCGGGATGGGGGCTCGGGGTAAAAGAACCCACGACGCCAAAGGCGTCAAGGAACACTGTGCCTAGCTCGGTGATGCGGCTGGCTTGCCGGTCGCTTTCCTTGCTGCAAAGCTATTTAATCCACACGACTCTCGGCAACGGATATCTCGGCTCTCGCATCGATGAAGAACGCAGC
>Avena_clauda_ribotype_A13_112size_24_OK274016
AACCTTATCATTTAGAGGAAGGAGAAGTCGTAACAAGGTTTCCGTAGGTGAACCTGCGGAAGGATCATTGTCGTGACCCTGACCAAAACAGACCGCGCACGCGTTATCTAT--CCGCTGAGCGGCGGCACCGTCCGTTGCTCGGCCAAGTCCTCGATAACCTCCTCTCCTCGGGATGGGGGATCGGGGTAAAAGAACCCACGACGCCGAAGGCGTCAAGGAACACTGTGCCTAGCTTGGGGACACGACTGGCTTGCTGGCCGCTCCCCTTGCTGCAAAGCTATTTAATCCACACGACTCTCGGCAACGGATATCTCGGCTCTCGCATCGATGAAGAACGCAGC
>Avena_clauda_ribotype_A13_113size_24_OK274017
AACCTTATCATTTAGAGGAAGGAGAAGTCGTAACAAGGTTTCCGTAGGTGAACCTGCGGAAGGATCATTGTCGTGACCCTGACCAAAACAGACCGAGCACGCGTTATCTATTCCTGCTGAGCGGCGGCACCGTCCGTTGCTCGGCCAAGTCCTCGATAACCTCCTCTCCTCGGGATGGGGGATCGGGGTAAAAGAACCCACGACGCCAAAGGCGTCAAGGAACACTGTGCCTAGCTCGGTGATGCGGCTGGCTTGCCGGTCGCTTCCCGTGCTGCAAAGCTATTTAATCCACACGACTCTCGGCAACGGATATCTCGGCTCTCGCATCGATGAAGAACGCAGC
>Avena_clauda_ribotype_A13_114size_23_OK274018
AACCTTATCATTTAGAGGAAGGAGAAGTCGTAACAAGGTTTCCGTAGGTGAACCTGCGGAAGGATCATTGTCGTGACCCTGACCAAAACAGACCGAGCACGCGTTATCTATTCCTGCTGAGTGGCGGCACCGT-CGTTGCTCAGCCAAATCCTCGATAACCTCCTCTCCTTGGAGTGGGGGCTTGGGGTAAAAGAACCCACGGCGCCGAAGGCGTCAAGGAACACTGTGCCTAGCTTGGGGACACGACTGGCTTGCTGGCCGCTCCCCTTGCTGCAAAGCTATTTAATCCACACGACTCTCGGCAACGGATATCTCGGCTCGCGCATCGATGAAGAACGCAGC
>Avena_clauda_ribotype_A13_115size_23_OK274019
AACCTTATCATTTAGAGGAAGGAGAAGTCGTAACAAGGTTTCCGTAGGTGAACCTGCGGAAGGATCATTGTCGTGACCCTGACCAAAACAGACCGCGCACGCGTTATCTAT--CCGCCGAGCGGCGGCACCGTCCGTTGCTCGGCCAAGTCCTCGATAACCTCCTCTCCTCGGGATGGGGGATCGGGGTAAAAGAACCCACGACGCCAAAGGCGTCAAGGAACACTGTGCCTAGCTTGGGGACACGACTGGCTTGCTGGCCGCTCCCCTTGCTGCAAAGCTATTTAATCCACACGACTCTCGGCAACGGATATCTCGGCTCTCGCATCGATGAAGAACGCAGC
>Avena_clauda_ribotype_A13_116size_23_OK274020
AACCTTATCATTTAGAGGAAGGAGAAGTCGTAACAAGGTTTCCGTAGGTGAACCTGCGGAAGGATCATTGTCGTGACCCTGACCAAAACAGACCGCGCACGCGTTATCTAT--CCGCTGAGCGGCGGCACCGTCCGTTGCTCGGCCAAGTCCTCGATAACCTCCTCTCCTCGGCATGGGGGATCGGGGTAAAAGAACCCACGACGCCAAAGGCGTCAAGGAACACTGTGCCTAGCTCGGTGATGCGGCTGGCTTGCCGGTCGCTTCCCGTGCTGCAAAGCTATTTAATCCACACGACTCTCGGCAACGGATATCTCGGCTCTCGCATCGATGAAGAACGCAGC
>Avena_clauda_ribotype_A13_117size_23_OK274021
AACCTTATCATTTAGAGGAAGGAGAAGTCGTAACAAGGTTTCCGTAGGTGAACCTGCGGAAGGATCATTGTCGTGACCCTGACCAAAACAGACCGCGCACGCGTTATCTAT--CCGCCGAGCGGCGGCACCGTCCGTTGCTCGGCCAAGTCCTCGATAACCTCCTCTCCTCGGGATGGGGGATCGGGGTAAAAGAACCCACGGCGCCGAAGGCGTCAAGGAACACTGTGCCTAGCTTGGGGACACGACTGGCTTGCTGGCCGCTCCCCTTGCTGCAAAGCTATTTAATCCACACGACTCTCGGCAACGGATATCTCGGCTCTCGCATCGATGAAGAACGCAGC
>Avena_clauda_ribotype_A13_118size_22_OK274022
ACCCTTATCATTTCGAGGAAGGAGAAGTCGTAACAAGGTTTCCGTAGGTGAACCTGCGGAAGGATCATTGTCGTGACCCTGACCAAAACAGACCGAGCACGCGTTATCTATTCCTGCTGAGTGGCGGCACCGT-CGTTGCTCAGCCAAATCCTCGATAACCTCCTCTCCTTGGAGTGGGGGCTTGGGGTAAAAGAACCCACGGCGCCGAAGGCGTCAAGGAACACTGTGCCTAGCTTGGGGACACGACTGGCTTGCTGGCCGCTCCCCTTGCTGCAAAGCTATTTAATCCACACGACTCTCGGCAACGGATATCTCGGCTCTCGCATCGATGAAGAACGCAGC
>Avena_clauda_ribotype_A13_119size_22_OK274023
AACCTTATCATTTAGAGGAAGGAGAAGTCGTAACAAGGTTTCCGTAGGTGAACCTGCGGAAGGATCATTGTCGTGACCCTGACCAAAACAGACCGAGCACGCGTTATCTATTCCTACTGAGTGGCGGCACCGT-CGTCGCTCAGCCAAATCCTCGATAACCTCCTCTCCTCGGGATGGGGGCTCGGGGTAAAAGAACCCACGACGCCAAAGGCGTCAAGGAACACTGTGCCTAGCTCGGTGATGCGGCTGGCTTGCCGGTCGCTTCCCTTGCTGCAAAGCTATTTAATCCACACGACTCTCGGCAACGGATATCTCGGCTCTCGCATCGATGAAGAACGCAGC
>Avena_clauda_ribotype_A13_120size_22_OK274024
AACCTTATCATTTAGAGGAAGGAGAAGTCGTAACAAGGTTTCCGTAGGTGAACCTGCGGAAGGATCATTGTCGTGACCCTGACCAAAACAGACCGAGCACGCGTTATGTATTCCTGCTGAGTGGCGGCACCGT-CGTCGCTCAGCCAAATCCTCGATAACCTCCTCTCCTCGGGATGGGGGCTCGGGGTAAAAGAACCCACGACGCCAAAGGCGTCAAGGAACACTGTGCCTAGCTCGGTGATGCGGCTGGCTTGCCGGTCGCTTCCCTTGCTGCAAAGCTATTTAATCCACACGACTCTCGGCAACGGATATCTCGGCTCTCGCATCGATGAAGAACGCAGC
>Avena_clauda_ribotype_A13_121size_21_OK274025
AACCTTATCATTTAGAGGAAGGAGAAGTCGTAACAAGGTTTCCGTAGGTGAACCTGCGGAAGGATCATTGTCGTGACCCTGACCAAAACAGACCGAGCACGCGTTATCTATTCCTACTGAGTGGCGGCACCGT-CGTCGCTCAGCCAAATCCTCGATAACCTCCTCTCCTCGGAGTGGGGGCTTGGGGTAAAAGAACCCACGACGCCAAAGGCGTCAAGGAACACTGTGCCTAGCTCGGTGATGCGGCTGGCTTGCCGGTCGCTTCCCTTGCTGCAAAGCTATTTAATCCACACGACTCTCGGCAACGGATATCTCGGCTCTCGCATCGATGAAGAACGCAGC
>Avena_clauda_ribotype_A13_122size_21_OK274026
AACCTTATCATTTAGAGGAAGGAGAAGTCGTAACAAGGTTTCCGTAGGTGAACCTGCGGAAGGATCATTGTCGTGACCCTGACCAAAACAGACCGCGCACGCGTTATCTAT--CCGCTGAGCGGCGGCACCGTCCGTTGCTCGGCCAAGTCCTCGATAACCTCCTCTCCTCGGGATGGGGGCTCGGGGTAAAAGAACCCACGACGCCAAAGGCGTCAAGGAACACTGTGCCTAGCTTGGGGACACGACTGGCTTGCTGGCCGCTCCCCTTGCTGCAAAGCTATTTAATCCACACGACTCTCGGCAACGGATATCTCGGCTCTCGCATCGATGAAGAACGCAGC
>Avena_clauda_ribotype_A13_123size_21_OK274027
AACCTTATCATTTAGAGGAAGGAGAAGTCGTAACAAGGTTTCCGTAGGTGAACCTGCGGAAGGATCATTGTCGTGACCCTGACCAAAACAGACCGAGCACGCGTTATCTATTCCTGCTGAGTGGCGGCACCGT-CGTTGCTCAGCCAAATCCTCGATAACCTCCTCTCCTCGGGATGGGGGCTCGGGGTAAAAGAACCCACGACGCCAAAGGCGTCAAGGAACACTGTGCCTAGCTCGGTGATGCGGCTGGCTTGCCGGTCGCTTCCCTTGCTGCAAAGCTATTTAATCCACACGACTCTCGGCAACGGATATCTCGGCTCTCGCATCGATGAAGAACGCAGC
>Avena_clauda_ribotype_A13_124size_20_OK274028
AACCTTATCATTTAGAGGAAGGAGAAGTCGTAACAAGGTTTCCGTAGGTGAACCTGCGGAAGGATCATTGTCGTGACCCTGACCAAAACAGACCGTGCACGCGTTATCTAT--CCGCTGAGCGGCGGCACCGTCCGTTGCTCGGCCAAGTCCTCGATAACCTCCTCTCCTCGGGATGGGGGATCGGGGTAAAAGAACCCACGACGCCAAAGGCGTCAAGGAACACTGTGCCTAGCTCGGTGATGCGGCTGGCTTGCCGGTCGCTTCCCGTGCTGCAAAGCTATTTAATCCACACGACTCTCGGCAACGGATATCTCGGCTCTCGCATCGATGAAGAACGCAGC
>Avena_clauda_ribotype_A13_125size_20_OK274029
AACCTTATCATTTAGAGGAAGGAGAAGTCGTAACAAGGTTTCCGTAGGTGAACCTGCGGAAGGATCATTGTCGTGACCCTGACCAAAACAGACCGAGCACGCGTTATGTATTCCTGCTGAGTGGCGGCACCGT-CGTCGCTCAGCCAAATCCTCGATAACCTCCTCTCCTTGGAGTTGGGGCTTGGGGTAAAAGAACCCACGGCGCCGAAGGCGTCAAGGAACACTGTGCCTAGCTTGGGGACACGACTGGCTTGCCGGTCGCTTCCCGTGCTGCAAAGCTATTTAATCCACACGACTCTCGGCAACGGATATCTCGGCTCTCGCATCGATGAAGAACGCAGC
>Avena_clauda_ribotype_A13_126size_20_OK274030
AACCTTATCATTTAGAGGAAGGAGAAGTCGTAACAAGGTTTCCGTAGGTGAACCTGCGGAAGGATCATTGTCGTGACCCTGACCAAAACAGACCGCGCACGCGTTATCTAT--CCGCCGAGCGGCGGCACCGTCCGTTGCTCGGCCAAGTCCTCGATAACCTCCTCTCCTCGGGATGGGGGCTCGGGGTAAAAGAACCCACGACGCCGAAGGCGTCAAGGAACACTGTGCCTAGCTTGGGGACACGACTGGCTTGCTGGCCGCTCCCCTTGCTGCAAAGCTATTTAATCCACACGACTCTCGGCAACGGATATCTCGGCTCTCGCATCGATGAAGAACGCAGC
>Avena_clauda_ribotype_A13_127size_20_OK274031
AACCTTATCATTTAGAGGAAGGAGAAGTCGTAACAAGGTTTCCGTAGGTGAACCTGCGGAAGGATCATTGTCGTGACCCTGACCAAAACAGACCGCGCACGCGTTATCTAT--CCGCTGAGCGGCGGCACCGTCCGTTGCTCGGCCAAGTCCTCGATAACCTCCTCTCCTCGGGATGGGGGCTCGGGGTAAAAGAACCCACGGCGCCGAAGGCGTCAAGGAACACTGTGCCTAGCTTGGGGACACGACTGGCTTGCTGGCCGCTCCCCTTGCTGCAAAGCTATTTAATCCACACGACTCTCGGCAACGGATATCTCGGCTCTCGCATCGATGAAGAACGCAGC
