# Supplementary material for: New Insights into the Genomic Structure of Avena L.: Comparison of the Divergence of A-Genome and One C-Genome Oat Species
Source: Plants (Basel). 2022 Apr 19;11(9):1103. doi: 10.3390/plants11091103 (PMC9102028; doi:10.3390/plants11091103)
Supplement: Supplementary file 1 [file plants-11-01103-s001.zip › Supplementary/Table S2 Genetic distance and multidimensional scaling.xlsx]

## Sheet: Genetic distance N169
Table S2 (A) Pairwise genetic distance among 169 accessions from 7 Avena species. The outlier accessions are shaded in yellow.
Unit	Accession	Species	MEGA name		1	2	3	4	5	6	7	8	9	10	11	12	13	14	15	16	17	18	19	20	21	22	23	24	25	26	27	28	29	30	31	32	33	34	35	36	37	38	39	40	41	42	43	44	45
1	OM004567	canariensis	Avena_canariensis_ribotype_1005E4-G-11_OM004567	1
2	OM004568	canariensis	Avena_canariensis_ribotype_1908-G-11_OM004568	2	0.00588792
3	OM004569	canariensis	Avena_canariensis_ribotype_371-G-11_OM004569	3	0.00293527	0.002941
4	OM004570	canariensis	Avena_canariensis_ribotype_338-G-11_OM004570	4	0.002941	0.00293527	0.00588792
5	OM004571	canariensis	Avena_canariensis_ribotype_262-G-11_OM004571	5	0.002941	0.00885813	0.00588792	0.00589945
6	OM004572	canariensis	Avena_canariensis_ribotype_53-G-11_OM004572	6	0.00293926	0.00885287	0.00588444	0.00589595	0.00589595
7	OM004573	canariensis	Avena_canariensis_ribotype_51-G-11_OM004573	7	0.0496118	0.0534987	0.0534987	0.0496118	0.0536357	0.0535941
8	OM004574	canariensis	Avena_canariensis_ribotype_50-G-11_OM004574	8	0.00293926	0.00885287	0.00588444	0.00589595	0.00589595	0.00589246	0.0535941
9	OM004575	canariensis	Avena_canariensis_ribotype_49-G-11_OM004575	9	0.0339605	0.0377831	0.0377831	0.0339605	0.0378785	0.0378495	0.0147568	0.0378495
10	OM004576	canariensis	Avena_canariensis_ribotype_48-G-11_OM004576	10	0.00293527	0.0088408	0.00587644	0.00588792	0.00588792	0.00588444	0.0534987	0.00588444	0.0377831
11	OM004577	canariensis	Avena_canariensis_ribotype_44-G-11_OM004577	11	0.00293926	0.00885287	0.00588444	0.00589595	0.00589595	0.00589246	0.0496118	0.00589246	0.0339605	0.00588444
12	OM004578	canariensis	Avena_canariensis_ribotype_41-G-11_OM004578	12	0.00293527	0.0088408	0.00587644	0.00588792	0.00588792	0.00588444	0.0496118	0.00588444	0.0339605	0.00587644	0.00588444
13	OM004579	canariensis	Avena_canariensis_ribotype_41-G-11(2)_OM004579	13	0.002941	0.00885813	0.00588792	0.00589945	0.00589945	0.00589595	0.0536357	0.00589595	0.0378785	0.00588792	0.00589595	0.00588792
14	OM004580	canariensis	Avena_canariensis_ribotype_39-G-11_OM004580	14	0.00293527	0.0088408	0.00587644	0.00588792	0.00588792	0.00588444	0.0455614	0.00588444	0.0300347	0.00587644	0.00588444	0.00587644	0.00588792
15	OM004581	canariensis	Avena_canariensis_ribotype_39-G-11(2)_OM004581	15	0.002941	0.00885813	0.00588792	0.00589945	0.00589945	0.00589595	0.0536357	0.00589595	0.0378785	0.00588792	0.00589595	0.00588792	0.00589945	0.00588792
16	OM004582	canariensis	Avena_canariensis_ribotype_38-G-11_OM004582	16	0.00293926	0.00885287	0.00588444	0.00589595	0.00589595	0.00589246	0.0535941	0.00589246	0.0378495	0.00588444	0.00589246	0.00588444	0.00589595	0.00588444	0.00589595
17	OM004583	canariensis	Avena_canariensis_ribotype_38-G-11(2)_OM004583	17	0.002941	0.00885813	0.00588792	0.00589945	0.00589945	0.00589595	0.0496118	0.00589595	0.0339605	0.00588792	0.00589595	0.00588792	0.00589945	0.00588792	0.00589945	0.00589595
18	OM004584	canariensis	Avena_canariensis_ribotype_35-G-11_OM004584	18	0.00293527	0.0088408	0.00587644	0.00588792	0.00588792	0.00588444	0.0496118	0.00588444	0.0339605	0.00587644	0.00588444	0.00587644	0.00588792	0.00587644	0.00588792	0.00588444	0.00588792
19	OM004585	canariensis	Avena_canariensis_ribotype_31-G-11_OM004585	19	0.00293926	0.00885287	0.00588444	0.00589595	0.00589595	0.00589246	0.0496118	0.00589246	0.0339605	0.00588444	0.00589246	0.00588444	0.00589595	0.00588444	0.00589595	0.00589246	0.00589595	0.00588444
20	OM004586	canariensis	Avena_canariensis_ribotype_30-G-11_OM004586	20	0.002941	0.00885813	0.00588792	0.00589945	0.00589945	0.00589595	0.0496118	0.00589595	0.0339605	0.00588792	0.00589595	0.00588792	0.00589945	0.00588792	0.00589945	0.00589595	0.00589945	0.00588792	0.00589595
21	OM004587	canariensis	Avena_canariensis_ribotype_28-G-11_OM004587	21	0.00293926	0.00885287	0.00588444	0.00589595	0.00589595	0.00589246	0.0496118	0.00589246	0.0339605	0.00588444	0.00589246	0.00588444	0.00589595	0.00588444	0.00589595	0.00589246	0.00589595	0.00588444	0.00589246	0.00589595
22	OM004588	canariensis	Avena_canariensis_ribotype_26-G-11_OM004588	22	0.00293527	0.0088408	0.00587644	0.00588792	0.00588792	0.00588444	0.0534987	0.00588444	0.0377831	0.00587644	0.00588444	0.00587644	0.00588792	0.00587644	0.00588792	0.00588444	0.00588792	0.00587644	0.00588444	0.00588792	0.00588444
23	OM004589	canariensis	Avena_canariensis_ribotype_25-G-11_OM004589	23	0.00293527	0.0088408	0.00587644	0.00588792	0.00588792	0.00588444	0.0534987	0.00588444	0.0377831	0.00587644	0.00588444	0.00587644	0.00588792	0.00587644	0.00588792	0.00588444	0.00588792	0.00587644	0.00588444	0.00588792	0.00588444	0.00587644
24	OM004590	canariensis	Avena_canariensis_ribotype_25-G-11(2)_OM004590	24	0.002941	0.00885813	0.00588792	0.00589945	0.00589945	0.00589595	0.0536357	0.00589595	0.0378785	0.00588792	0.00589595	0.00588792	0.00589945	0.00588792	0.00589945	0.00589595	0.00589945	0.00588792	0.00589595	0.00589945	0.00589595	0.00588792	0.00588792
25	OM004591	canariensis	Avena_canariensis_ribotype_25-G-11(3)_OM004591	25	0.00293527	0.0088408	0.00587644	0.00588792	0.00588792	0.00588444	0.0496118	0.00588444	0.0339605	0.00587644	0.00588444	0.00587644	0.00588792	0.00587644	0.00588792	0.00588444	0.00588792	0.00587644	0.00588444	0.00588792	0.00588444	0.00587644	0.00587644	0.00588792
26	OM004592	canariensis	Avena_canariensis_ribotype_25-G-11(4)_OM004592	26	0.00293527	0.0088408	0.00587644	0.00588792	0.00588792	0.00588444	0.0534987	0.00588444	0.0377831	0.00587644	0.00588444	0.00587644	0.00588792	0.00587644	0.00588792	0.00588444	0.00588792	0.00587644	0.00588444	0.00588792	0.00588444	0.00587644	0.00587644	0.00588792	0.00587644
27	OM004593	canariensis	Avena_canariensis_ribotype_24-G-11_OM004593	27	0.00293527	0.0088408	0.00587644	0.00588792	0.00588792	0.00588444	0.0534987	0.00588444	0.0377831	0.00587644	0.00588444	0.00587644	0.00588792	0.00587644	0.00588792	0.00588444	0.00588792	0.00587644	0.00588444	0.00588792	0.00588444	0.00587644	0.00587644	0.00588792	0.00587644	0.00587644
28	OM004594	canariensis	Avena_canariensis_ribotype_24-G-11(2)_OM004594	28	0.00293926	0.00885287	0.00588444	0.00589595	0.00589595	0.00589246	0.0496118	0.00589246	0.0339605	0.00588444	0.00589246	0.00588444	0.00589595	0.00588444	0.00589595	0.00589246	0.00589595	0.00588444	0.00589246	0.00589595	0.00589246	0.00588444	0.00588444	0.00589595	0.00588444	0.00588444	0.00588444
29	OM004595	canariensis	Avena_canariensis_ribotype_22-G-11_OM004595	29	0.002941	0.00885813	0.00588792	0.00589945	0.00589945	0.00589595	0.0536357	0.00589595	0.0378785	0.00588792	0.00589595	0.00588792	0.00589945	0.00588792	0.00589945	0.00589595	0.00589945	0.00588792	0.00589595	0.00589945	0.00589595	0.002941	0.00588792	0.00589945	0.00588792	0.00588792	0.00588792	0.00589595
30	OM004596	canariensis	Avena_canariensis_ribotype_22-G-11(2)_OM004596	30	0	0.00590531	0.00294391	0.00294967	0.00294967	0.00294793	0.0498019	0.00294793	0.0340892	0.00294391	0.00294793	0.00294391	0.00294967	0.00294391	0.00294967	0.00294793	0.00294967	0.00294391	0.00294793	0.00294967	0.00294793	0.00294391	0.00294391	0.00294967	0.00294391	0.00294391	0.00294391	0.00294793	0.00294967
31	OM004597	canariensis	Avena_canariensis_ribotype_22-G-11(4)_OM004597	31	0	0.00590531	0.00294391	0.00294967	0.00294967	0.00294793	0.0498019	0.00294793	0.0340892	0.00294391	0.00294793	0.00294391	0.00294967	0.00294391	0.00294967	0.00294793	0.00294967	0.00294391	0.00294793	0.00294967	0.00294793	0.00294391	0.00294391	0.00294967	0.00294391	0.00294391	0.00294391	0.00294793	0.00294967	0
32	OM004598	canariensis	Avena_canariensis_ribotype_22-G-11(5)_OM004598	32	0.00293926	0.00885287	0.00588444	0.00589595	0.00589595	0.00589246	0.0535941	0.00589246	0.0378495	0.00588444	0.00589246	0.00588444	0.00589595	0.00588444	0.00589595	0.00589246	0.00589595	0.00588444	0.00589246	0.00589595	0.00589246	0.00588444	0.00588444	0.00589595	0.00588444	0.00588444	0.00588444	0.00589246	0.00589595	0.00294793	0.00294793
33	OM004599	canariensis	Avena_canariensis_ribotype_22-G-11(6)_OM004599	33	0.00293527	0.0088408	0.00587644	0.00588792	0.00588792	0.00588444	0.0496118	0.00588444	0.0339605	0.00587644	0.00588444	0.00587644	0.00588792	0.00587644	0.00588792	0.00588444	0.00588792	0.00587644	0.00588444	0.00588792	0.00588444	0.00587644	0.00587644	0.00588792	0.00587644	0.00587644	0.00587644	0.00588444	0.00588792	0.00294391	0.00294391	0.00588444
34	OM004600	canariensis	Avena_canariensis_ribotype_22-G-11(7)_OM004600	34	0.00293926	0.00885287	0.00588444	0.00589595	0.00589595	0.00589246	0.0535941	0.00589246	0.0378495	0.00588444	0.00589246	0.00588444	0.00589595	0.00588444	0.00589595	0.00589246	0.00589595	0.00588444	0.00589246	0.00589595	0.00589246	0.00588444	0.00588444	0.00589595	0.00588444	0.00588444	0.00588444	0.00589246	0.00589595	0.00294793	0.00294793	0.00589246	0.00588444
35	OM004601	canariensis	Avena_canariensis_ribotype_21-G-11_OM004601	35	0.00293527	0.0088408	0.00587644	0.00588792	0.00588792	0.00588444	0.0534987	0.00588444	0.0377831	0.00587644	0.00588444	0.00587644	0.002941	0.00587644	0.00588792	0.00588444	0.00588792	0.00587644	0.00588444	0.00588792	0.00588444	0.00587644	0.00587644	0.00588792	0.00587644	0.00587644	0.00587644	0.00588444	0.00588792	0.00294391	0.00294391	0.00588444	0.00587644	0.00588444
36	OM004602	canariensis	Avena_canariensis_ribotype_21-G-11(2)_OM004602	36	0.00293926	0.00885287	0.00588444	0.00589595	0.00589595	0.00589246	0.0535941	0.00589246	0.0378495	0.00588444	0.00589246	0.00588444	0.00589595	0.00588444	0.00589595	0.00589246	0.00589595	0.00588444	0.00589246	0.00589595	0.00589246	0.00588444	0.00588444	0.00589595	0.00588444	0.00588444	0.00588444	0.00589246	0.00589595	0.00294793	0.00294793	0.00589246	0.00588444	0.00589246	0.00588444
37	OM004603	canariensis	Avena_canariensis_ribotype_20-G-11_OM004603	37	0.00293527	0.0088408	0.00587644	0.00588792	0.00588792	0.00588444	0.0534987	0.00588444	0.0377831	0.00587644	0.00588444	0.00587644	0.00588792	0.00587644	0.00588792	0.00588444	0.00588792	0.00587644	0.00588444	0.00588792	0.00588444	0.00587644	0.00587644	0.00588792	0.00587644	0.00587644	0.00587644	0.00588444	0.00588792	0.00294391	0.00294391	0.00588444	0.00587644	0.00588444	0.00587644	0.00588444
38	OM004604	canariensis	Avena_canariensis_ribotype_20-G-11(2)_OM004604	38	0.00293527	0.0088408	0.00587644	0.00588792	0.00588792	0.00588444	0.0496118	0.00588444	0.0339605	0.00587644	0.00588444	0.00587644	0.00588792	0.00587644	0.00588792	0.00588444	0.00588792	0.00587644	0.00588444	0.002941	0.00588444	0.00587644	0.00587644	0.00588792	0.00587644	0.00587644	0.00587644	0.00588444	0.00588792	0.00294391	0.00294391	0.00588444	0.00587644	0.00588444	0.00587644	0.00588444	0.00587644
39	OM004605	longiglumis	Avena_longiglumis_ribotype_9412-G-28_OM004605	39	0.00293527	0.0088408	0.00587644	0.00588792	0.00588792	0.00588444	0.0455614	0.00588444	0.0300347	0.00587644	0.00588444	0.00587644	0.00588792	0	0.00588792	0.00588444	0.00588792	0.00587644	0.00588444	0.00588792	0.00588444	0.00587644	0.00587644	0.00588792	0.00587644	0.00587644	0.00587644	0.00588444	0.00588792	0.00294391	0.00294391	0.00588444	0.00587644	0.00588444	0.00587644	0.00588444	0.00587644	0.00587644
40	OM004606	longiglumis	Avena_longiglumis_ribotype_37-G-28_OM004606	40	0.00588444	0.0118158	0.00883556	0.00885287	0.00885287	0.00884762	0.0495107	0.00293527	0.033892	0.00883556	0.00884762	0.00883556	0.00885287	0.00293065	0.00885287	0.00884762	0.00885287	0.00883556	0.00884762	0.00885287	0.00884762	0.00883556	0.00883556	0.00885287	0.00883556	0.00883556	0.00883556	0.00884762	0.00885287	0.00590181	0.00590181	0.00884762	0.00883556	0.00884762	0.00883556	0.00884762	0.00883556	0.00883556	0.00293065
41	OM004607	longiglumis	Avena_longiglumis_ribotype_32-G-28_OM004607	41	0.00587644	0.0117996	0.00882354	0.0088408	0.0088408	0.00883556	0.0455614	0.00883556	0.0300347	0.00882354	0.00883556	0.00882354	0.0088408	0.00292668	0.0088408	0.00883556	0.0088408	0.00882354	0.00883556	0.0088408	0.00883556	0.00882354	0.00882354	0.0088408	0.00882354	0.00882354	0.00882354	0.00883556	0.0088408	0.00589376	0.00589376	0.00883556	0.00882354	0.00883556	0.00882354	0.00883556	0.00882354	0.00882354	0.00292668	0.00586718
42	OM004608	longiglumis	Avena_longiglumis_ribotype_31-G-28_OM004608	42	0.00588792	0.0118228	0.0088408	0.00885813	0.00885813	0.00885287	0.049549	0.00885287	0.0339178	0.0088408	0.00885287	0.0088408	0.00293527	0.00293237	0.00885813	0.00885287	0.00885813	0.0088408	0.00885287	0.00885813	0.00885287	0.0088408	0.0088408	0.00885813	0.0088408	0.0088408	0.0088408	0.00885287	0.00885813	0.00590531	0.00590531	0.00885287	0.0088408	0.00885287	0.00588792	0.00885287	0.0088408	0.0088408	0.00293237	0.00587862	0.00587064
43	OM004609	longiglumis	Avena_longiglumis_ribotype_28-G-28_OM004609	43	0.00588444	0.0118158	0.00883556	0.00885287	0.00885287	0.00884762	0.0455614	0.00884762	0.0300347	0.00883556	0.00293527	0.00883556	0.00885287	0.00293065	0.00885287	0.00884762	0.00885287	0.00883556	0.00884762	0.00885287	0.00884762	0.00883556	0.00883556	0.00885287	0.00883556	0.00883556	0.00883556	0.00884762	0.00885287	0.00590181	0.00590181	0.00884762	0.00883556	0.00884762	0.00883556	0.00884762	0.00883556	0.00883556	0.00293065	0.00587515	0.00586718	0.00587862
44	OM004610	longiglumis	Avena_longiglumis_ribotype_26-G-28_OM004610	44	0.00588444	0.0118158	0.00883556	0.00885287	0.00885287	0.00884762	0.0416365	0.00884762	0.033892	0.00883556	0.00884762	0.00883556	0.00885287	0.00293065	0.00885287	0.00884762	0.00885287	0.00883556	0.00884762	0.00885287	0.00884762	0.00883556	0.00883556	0.00885287	0.00883556	0.00883556	0.00883556	0.00884762	0.00885287	0.00590181	0.00590181	0.00884762	0.00883556	0.00884762	0.00883556	0.00884762	0.00883556	0.00883556	0.00293065	0.00587515	0.00586718	0.00587862	0.00587515
45	OM004611	longiglumis	Avena_longiglumis_ribotype_24-G-28_OM004611	45	0.00588792	0.0118228	0.0088408	0.00885813	0.00885813	0.00885287	0.049549	0.00885287	0.0339178	0.0088408	0.00885287	0.0088408	0.00885813	0.00293237	0.00885813	0.00885287	0.00885813	0.0088408	0.00885287	0.00885813	0.00885287	0.0088408	0.0088408	0.00885813	0.0088408	0.0088408	0.0088408	0.00885287	0.00885813	0.00590531	0.00590531	0.00885287	0.0088408	0.00885287	0.0088408	0.00885287	0.0088408	0.0088408	0.00293237	0.00587862	0.00587064	0.0058821	0.00587862	0.00587862
46	OM004612	longiglumis	Avena_longiglumis_ribotype_23-G-28_OM004612	46	0.00588792	0.0118228	0.0088408	0.00885813	0.00885813	0.00885287	0.0455614	0.00885287	0.0300347	0.0088408	0.00885287	0.0088408	0.00885813	0.00293237	0.00885813	0.00885287	0.00885813	0.0088408	0.00885287	0.00293527	0.00885287	0.0088408	0.0088408	0.00885813	0.0088408	0.0088408	0.0088408	0.00885287	0.00885813	0.00590531	0.00590531	0.00885287	0.0088408	0.00885287	0.0088408	0.00885287	0.0088408	0.00588792	0.00293237	0.00587862	0.00587064	0.0058821	0.00587862	0.00587862	0.0058821
47	OM004613	longiglumis	Avena_longiglumis_ribotype_23-G-28(2)_OM004613	47	0.00587644	0.0117996	0.00882354	0.0088408	0.0088408	0.00883556	0.0494231	0.00883556	0.0338328	0.00882354	0.00883556	0.00882354	0.0088408	0.00292668	0.0088408	0.00883556	0.0088408	0.00882354	0.00883556	0.0088408	0.00883556	0.00882354	0.00882354	0.0088408	0.00882354	0.00882354	0.00882354	0.00883556	0.0088408	0.00589376	0.00589376	0.00883556	0.00882354	0.00883556	0.00882354	0.00883556	0.00293527	0.00882354	0.00292668	0.00586718	0.00585923	0.00587064	0.00586718	0.00586718	0.00587064
48	OM004614	longiglumis	Avena_longiglumis_ribotype_23-G-28(3)_OM004614	48	0.00587644	0.0117996	0.00882354	0.0088408	0.0088408	0.00883556	0.0494231	0.00883556	0.0338328	0.00882354	0.00883556	0.00882354	0.0088408	0.00292668	0.0088408	0.00883556	0.0088408	0.00882354	0.00883556	0.0088408	0.00883556	0.00882354	0.00882354	0.0088408	0.00882354	0.00882354	0.00882354	0.00883556	0.0088408	0.00589376	0.00589376	0.00883556	0.00882354	0.00883556	0.00882354	0.00883556	0.00882354	0.00882354	0.00292668	0.00586718	0.00585923	0.00587064	0.00586718	0.00586718	0.00587064
49	OM004615	longiglumis	Avena_longiglumis_ribotype_22-G-28_OM004615	49	0.00587644	0.0117996	0.00882354	0.0088408	0.0088408	0.00883556	0.0494231	0.00883556	0.0338328	0.00882354	0.00883556	0.00882354	0.0088408	0.00292668	0.0088408	0.00883556	0.0088408	0.00882354	0.00883556	0.0088408	0.00883556	0.00882354	0.00882354	0.0088408	0.00882354	0.00882354	0.00882354	0.00883556	0.0088408	0.00589376	0.00589376	0.00883556	0.00882354	0.00883556	0.00882354	0.00883556	0.00882354	0.00882354	0.00292668	0.00586718	0.00585923	0.00587064	0.00586718	0.00586718	0.00587064
50	OM004616	longiglumis	Avena_longiglumis_ribotype_22-G-28(2)_OM004616	50	0.00588792	0.0118228	0.0088408	0.00885813	0.00885813	0.00885287	0.049549	0.00885287	0.0339178	0.0088408	0.00885287	0.0088408	0.00885813	0.00293237	0.00885813	0.00885287	0.00885813	0.0088408	0.00885287	0.00885813	0.00885287	0.0088408	0.0088408	0.00885813	0.0088408	0.0088408	0.0088408	0.00885287	0.00885813	0.00590531	0.00590531	0.00885287	0.0088408	0.00885287	0.0088408	0.00885287	0.0088408	0.0088408	0.00293237	0.00587862	0.00587064	0.0058821	0.00587862	0.00587862	0.00293065
51	OM004617	longiglumis	Avena_longiglumis_ribotype_20-G-28_OM004617	51	0.00588444	0.0118158	0.00883556	0.00885287	0.00885287	0.00884762	0.0495107	0.00884762	0.033892	0.00883556	0.00884762	0.00883556	0.00885287	0.00293065	0.00885287	0.00884762	0.00885287	0.00883556	0.00884762	0.00885287	0.00884762	0.00883556	0.00883556	0.00885287	0.00883556	0.00883556	0.00883556	0.00884762	0.00885287	0.00590181	0.00590181	0.00884762	0.00883556	0.00884762	0.00883556	0.00884762	0.00883556	0.00883556	0.00293065	0.00587515	0.00586718	0.00587862	0.00587515	0.00587515	0.00587862
52	OM004618	longiglumis	Avena_longiglumis_ribotype_20-G-28(2)_OM004618	52	0.00294391	0.00886693	0.00589376	0.00590531	0.00590531	0.00590181	0.0457351	0.00590181	0.0301479	0.00589376	0.00590181	0.00589376	0.00590531	0	0.00590531	0.00590181	0.00590531	0.00589376	0.00590181	0.00590531	0.00590181	0.00589376	0.00589376	0.00590531	0.00589376	0.00589376	0.00589376	0.00590181	0.00590531	0.00295261	0.00295261	0.00590181	0.00589376	0.00590181	0.00589376	0.00590181	0.00589376	0.00589376	0	0.00293926	0.00293527	0.002941	0.00293926	0.00293926	0.002941
53	OM004619	longiglumis	Avena_longiglumis_ribotype_20-G-28(3)_OM004619	53	0.00587644	0.0117996	0.00882354	0.0088408	0.0088408	0.00883556	0.0455614	0.00883556	0.0300347	0.00882354	0.00883556	0.00882354	0.0088408	0.00292668	0.0088408	0.00883556	0.0088408	0.00882354	0.00883556	0.00588792	0.00883556	0.00882354	0.00882354	0.0088408	0.00882354	0.00882354	0.00882354	0.00883556	0.0088408	0.00589376	0.00589376	0.00883556	0.00882354	0.00883556	0.00882354	0.00883556	0.00882354	0.00293527	0.00292668	0.00586718	0.00585923	0.00587064	0.00586718	0.00586718	0.00587064
54	OM004620	prostrata	Avena_prostrata_ribotype_4933-G-46_OM004620	54	0.014805	0.0208102	0.017784	0.0178191	0.0178191	0.0178085	0.0614451	0.0118158	0.0455614	0.017784	0.0178085	0.017784	0.0178191	0.0117971	0.0178191	0.0178085	0.0178191	0.017784	0.0178085	0.0178191	0.0178085	0.017784	0.017784	0.0178191	0.017784	0.017784	0.017784	0.0178085	0.0178191	0.0148489	0.0148489	0.0178085	0.017784	0.0178085	0.017784	0.0178085	0.017784	0.017784	0.0117971	0.00882682	0.0147613	0.0147903	0.0147815	0.0147815	0.0147903
55	OM004621	prostrata	Avena_prostrata_ribotype_3188-G-46_OM004621	55	0.0178191	0.0238546	0.0208102	0.0208514	0.0208514	0.0208389	0.0614451	0.0148138	0.0455614	0.0208102	0.0208389	0.0208102	0.0208514	0.0147903	0.0208514	0.0208389	0.0208514	0.0208102	0.0208389	0.0208514	0.0208389	0.0208102	0.0208102	0.0208514	0.0208102	0.0208102	0.0208102	0.0208389	0.0208514	0.0178722	0.0178722	0.0208389	0.0208102	0.0208389	0.0208102	0.0208389	0.0208102	0.0208102	0.0147903	0.0118041	0.0177664	0.0178014	0.0177908	0.0177908	0.0178014
56	OM004622	prostrata	Avena_prostrata_ribotype_2559-G-46_OM004622	56	0.0088408	0.0147935	0.0117996	0.0118228	0.0118228	0.0118158	0.049549	0.0118158	0.0339178	0.0117996	0.0118158	0.0117996	0.0118228	0.00587064	0.0118228	0.0118158	0.0118228	0.00588792	0.0118158	0.0118228	0.0118158	0.0117996	0.0117996	0.0118228	0.0117996	0.0117996	0.0117996	0.0118158	0.0118228	0.00886693	0.00886693	0.0118158	0.0117996	0.0118158	0.0117996	0.0118158	0.0117996	0.0117996	0.00587064	0.00882682	0.00881482	0.00883205	0.00882682	0.00882682	0.00883205
57	OM004623	prostrata	Avena_prostrata_ribotype_585-G-46_OM004623	57	0.0118158	0.0177946	0.0147847	0.0148138	0.0148138	0.014805	0.0535261	0.0088408	0.0378019	0.0147847	0.014805	0.0147847	0.0148138	0.00882682	0.0148138	0.014805	0.0148138	0.00885287	0.014805	0.0148138	0.014805	0.0147847	0.0147847	0.0148138	0.0147847	0.0147847	0.0147847	0.014805	0.0148138	0.0118508	0.0118508	0.014805	0.0147847	0.014805	0.0147847	0.014805	0.0147847	0.0147847	0.00882682	0.00587064	0.011781	0.0118041	0.0117971	0.0117971	0.0118041
58	OM004624	prostrata	Avena_prostrata_ribotype_430-G-46_OM004624	58	0.00588792	0.0118228	0.0088408	0.00885813	0.00885813	0.00885287	0.049549	0.00885287	0.0339178	0.0088408	0.00885287	0.0088408	0.00885813	0.00293237	0.00885813	0.00885287	0.00885813	0.0088408	0.00885287	0.00885813	0.00885287	0.0088408	0.0088408	0.00885813	0.0088408	0.0088408	0.0088408	0.00885287	0.00885813	0.00590531	0.00590531	0.00885287	0.0088408	0.00885287	0.0088408	0.00885287	0.0088408	0.0088408	0.00293237	0.00587862	0.00587064	0.0058821	0.00587862	0.00587862	0.0058821
59	OM004625	prostrata	Avena_prostrata_ribotype_392-G-46_OM004625	59	0.0118158	0.0177946	0.0147847	0.0148138	0.0148138	0.014805	0.0574255	0.014805	0.0416365	0.0147847	0.014805	0.0147847	0.0148138	0.00882682	0.0148138	0.014805	0.0148138	0.0147847	0.014805	0.0148138	0.014805	0.0147847	0.0147847	0.0148138	0.0147847	0.0147847	0.0147847	0.014805	0.0148138	0.0118508	0.0118508	0.014805	0.0147847	0.014805	0.0147847	0.014805	0.0147847	0.0147847	0.00882682	0.0117971	0.011781	0.0118041	0.0117971	0.0117971	0.0118041
60	OM004626	prostrata	Avena_prostrata_ribotype_261-G-46_OM004626	60	0.0148138	0.0208227	0.0177946	0.0178298	0.0178298	0.0178191	0.0574255	0.0178191	0.0416365	0.0177946	0.0178191	0.0177946	0.0178298	0.0118041	0.0178298	0.0178191	0.0178298	0.0177946	0.0178191	0.0178298	0.0178191	0.0177946	0.0177946	0.0178298	0.0177946	0.0177946	0.0177946	0.0178191	0.0178298	0.0148578	0.0148578	0.0178191	0.0177946	0.0178191	0.0177946	0.0178191	0.0177946	0.0177946	0.0118041	0.0147903	0.01477	0.0147991	0.0147903	0.0147903	0.0147991
61	OM004627	prostrata	Avena_prostrata_ribotype_222-G-46_OM004627	61	0.017784	0.0238074	0.0207691	0.0208102	0.0208102	0.0207977	0.0614451	0.0147847	0.0455614	0.0207691	0.0207977	0.0207691	0.0208102	0.0147613	0.0208102	0.0207977	0.0208102	0.014805	0.0207977	0.0208102	0.0207977	0.0207691	0.0207691	0.0208102	0.0207691	0.0207691	0.0207691	0.0207977	0.0208102	0.0178369	0.0178369	0.0207977	0.0207691	0.0207977	0.0207691	0.0207977	0.0207691	0.0207691	0.0147613	0.011781	0.0177315	0.0177664	0.0177558	0.0177558	0.0177664
62	OM004628	prostrata	Avena_prostrata_ribotype_199-G-46_OM004628	62	0.00885287	0.0148138	0.0118158	0.011839	0.011839	0.011832	0.0535261	0.00588792	0.0378019	0.0118158	0.011832	0.0118158	0.011839	0.00587862	0.011839	0.011832	0.011839	0.0118158	0.011832	0.011839	0.011832	0.0118158	0.0118158	0.011839	0.0118158	0.0118158	0.0118158	0.011832	0.011839	0.00887908	0.00887908	0.011832	0.0118158	0.011832	0.0118158	0.011832	0.0118158	0.0118158	0.00587862	0.00293237	0.00882682	0.0088441	0.00883886	0.00883886	0.0088441
63	OM004629	prostrata	Avena_prostrata_ribotype_141-G-46_OM004629	63	0.0117996	0.0177702	0.0147645	0.0147935	0.0147935	0.0147847	0.053431	0.0147847	0.0377356	0.0147645	0.0147847	0.0147645	0.0147935	0.00881482	0.0147935	0.0147847	0.0147935	0.0088408	0.0147847	0.0147935	0.0147847	0.0147645	0.0147645	0.0147935	0.0147645	0.0088408	0.0147645	0.0147847	0.0147935	0.0118346	0.0118346	0.0147847	0.0147645	0.0147847	0.0147645	0.0147847	0.0147645	0.0147645	0.00881482	0.011781	0.0117649	0.011788	0.011781	0.011781	0.011788
64	OM004630	prostrata	Avena_prostrata_ribotype_75-G-46_OM004630	64	0.0208102	0.0268639	0.0238074	0.0238546	0.0238546	0.0238403	0.0614451	0.0177946	0.0455614	0.0238074	0.0238403	0.0238074	0.0238546	0.0177664	0.0238546	0.0238403	0.0238546	0.0178191	0.0238403	0.0238546	0.0238403	0.0238074	0.0238074	0.0238546	0.0238074	0.0238074	0.0238074	0.0238403	0.0238546	0.0208722	0.0208722	0.0238403	0.0238074	0.0238403	0.0238074	0.0238403	0.0238074	0.0238074	0.0177664	0.01477	0.0207485	0.0207895	0.0207771	0.0207771	0.0207895
65	OM004631	prostrata	Avena_prostrata_ribotype_70-G-46_OM004631	65	0.0178191	0.0238546	0.0208102	0.0208514	0.0208514	0.0208389	0.0614451	0.0148138	0.0455614	0.0208102	0.0208389	0.0208102	0.0208514	0.0147903	0.0208514	0.0208389	0.0208514	0.0208102	0.0208389	0.0208514	0.0208389	0.0208102	0.0208102	0.0208514	0.0208102	0.0208102	0.0208102	0.0178191	0.0208514	0.0178722	0.0178722	0.0208389	0.0208102	0.0208389	0.0208102	0.0208389	0.0208102	0.0208102	0.0147903	0.0118041	0.0177664	0.0178014	0.0177908	0.0177908	0.0178014
66	OM004632	prostrata	Avena_prostrata_ribotype_42-G-46_OM004632	66	0.00885813	0.0148226	0.0118228	0.0118461	0.0118461	0.011839	0.049549	0.011839	0.0339178	0.0118228	0.011839	0.0118228	0.0118461	0.0058821	0.0118461	0.011839	0.0118461	0.0118228	0.011839	0.0118461	0.011839	0.0118228	0.0118228	0.0118461	0.0118228	0.0118228	0.0118228	0.011839	0.0118461	0.00888436	0.00888436	0.011839	0.0118228	0.011839	0.0118228	0.011839	0.0118228	0.0118228	0.0058821	0.0088441	0.00883205	0.00884934	0.0088441	0.0088441	0.00884934
67	OM004633	prostrata	Avena_prostrata_ribotype_39-G-46_OM004633	67	0.0424192	0.0486792	0.0454966	0.0455889	0.0455889	0.0455609	0.0822957	0.0392929	0.0699409	0.0454966	0.0455609	0.0454966	0.0455889	0.0392294	0.0455889	0.0455609	0.0455889	0.0393482	0.0455609	0.0455889	0.0455609	0.0454966	0.0454966	0.0455889	0.0454966	0.0454966	0.0454966	0.0455609	0.0455889	0.0425481	0.0425481	0.0455609	0.0454966	0.0455609	0.0454966	0.0455609	0.0454966	0.0454966	0.0392294	0.0361236	0.042291	0.0423765	0.0423505	0.0392294	0.0423765
68	OM004634	prostrata	Avena_prostrata_ribotype_36-G-46_OM004634	68	0.017784	0.0238074	0.0207691	0.0208102	0.0208102	0.0207977	0.0653725	0.0147847	0.0494231	0.0207691	0.0207977	0.0207691	0.0208102	0.0147613	0.0208102	0.0207977	0.0208102	0.0207691	0.0207977	0.0208102	0.0207977	0.0207691	0.0207691	0.0208102	0.0207691	0.0207691	0.0207691	0.0207977	0.0208102	0.0178369	0.0178369	0.0207977	0.0207691	0.0207977	0.0207691	0.0207977	0.0207691	0.0207691	0.0147613	0.011781	0.0177315	0.0177664	0.0177558	0.0177558	0.0177664
69	OM004635	prostrata	Avena_prostrata_ribotype_33-G-46_OM004635	69	0.0178191	0.0238546	0.0208102	0.0208514	0.0208514	0.0208389	0.0655414	0.0148138	0.049549	0.0208102	0.0208389	0.0208102	0.0208514	0.0147903	0.0208514	0.0208389	0.0208514	0.0208102	0.0208389	0.0208514	0.0208389	0.0208102	0.0208102	0.0208514	0.0208102	0.0208102	0.0208102	0.0208389	0.0208514	0.0178722	0.0178722	0.0208389	0.0208102	0.0208389	0.0208102	0.0208389	0.0208102	0.0208102	0.0147903	0.0118041	0.0177664	0.0178014	0.0177908	0.0177908	0.0117971
70	OM004636	prostrata	Avena_prostrata_ribotype_33-G-46(2)_OM004636	70	0.0147847	0.0207816	0.0177596	0.0177946	0.0177946	0.017784	0.0574255	0.017784	0.0416365	0.0177596	0.017784	0.0177596	0.0177946	0.011781	0.0177946	0.017784	0.0177946	0.0118158	0.017784	0.0177946	0.017784	0.0177596	0.0177596	0.0177946	0.0177596	0.0177596	0.0177596	0.017784	0.0177946	0.0148285	0.0148285	0.017784	0.0177596	0.017784	0.0177596	0.017784	0.0177596	0.0177596	0.011781	0.0147613	0.0147411	0.01477	0.0147613	0.0147613	0.01477
71	OM004637	prostrata	Avena_prostrata_ribotype_33-G-46(3)_OM004637	71	0.0088408	0.0147935	0.0117996	0.0118228	0.0118228	0.0118158	0.053431	0.0118158	0.0377356	0.0117996	0.0118158	0.0117996	0.0118228	0.00587064	0.0118228	0.0118158	0.0118228	0.0117996	0.0118158	0.0118228	0.0118158	0.0117996	0.0117996	0.0118228	0.0117996	0.00588792	0.0117996	0.0118158	0.0118228	0.00886693	0.00886693	0.0118158	0.0117996	0.0118158	0.0117996	0.0118158	0.0117996	0.0117996	0.00587064	0.00882682	0.00881482	0.00883205	0.00882682	0.00882682	0.00883205
72	OM004638	prostrata	Avena_prostrata_ribotype_29-G-46_OM004638	72	0.0178085	0.0238403	0.0207977	0.0208389	0.0208389	0.0208264	0.0574255	0.014805	0.0495107	0.0207977	0.0208264	0.0207977	0.0208389	0.0147815	0.0208389	0.0208264	0.0208389	0.0207977	0.0208264	0.0208389	0.0208264	0.0207977	0.0207977	0.0208389	0.0207977	0.0207977	0.0207977	0.0208264	0.0208389	0.0178615	0.0178615	0.0208264	0.0207977	0.0208264	0.0207977	0.0208264	0.0207977	0.0207977	0.0147815	0.0117971	0.0177558	0.0177908	0.0177802	0.0177802	0.0177908
73	OM004639	prostrata	Avena_prostrata_ribotype_27-G-46_OM004639	73	0.029761	0.0358575	0.0327705	0.0328357	0.0328357	0.0328159	0.0572213	0.0328159	0.0493358	0.0327705	0.0328159	0.0327705	0.0328357	0.0266783	0.0328357	0.0328159	0.0328357	0.0267576	0.0328159	0.0328357	0.0328159	0.0327705	0.0327705	0.0328357	0.0327705	0.0267576	0.0327705	0.0328159	0.0328357	0.0298498	0.0298498	0.0328159	0.0327705	0.0328159	0.0327705	0.0328159	0.0327705	0.0327705	0.0266783	0.0297136	0.0236899	0.0297314	0.0297136	0.0236575	0.0297314
74	OM004640	prostrata	Avena_prostrata_ribotype_25-G-46_OM004640	74	0.0208514	0.0269174	0.0238546	0.023902	0.023902	0.0238876	0.0655414	0.0178298	0.049549	0.0238546	0.0238876	0.0238546	0.023902	0.0178014	0.023902	0.0238876	0.023902	0.0238546	0.0238876	0.023902	0.0238876	0.0238546	0.0238546	0.023902	0.0238546	0.0238546	0.0238546	0.0238876	0.023902	0.0209137	0.0209137	0.0238876	0.0238546	0.0238876	0.0238546	0.0238876	0.0238546	0.0238546	0.0178014	0.0147991	0.0207895	0.0208306	0.0208182	0.0208182	0.0147903
75	OM004641	prostrata	Avena_prostrata_ribotype_24-G-46_OM004641	75	0.0118158	0.0177946	0.0147847	0.0148138	0.0148138	0.014805	0.049549	0.014805	0.0339178	0.0147847	0.0088408	0.0147847	0.0148138	0.00882682	0.0148138	0.014805	0.0148138	0.00885287	0.014805	0.0148138	0.014805	0.0147847	0.0147847	0.0148138	0.0147847	0.0147847	0.0147847	0.014805	0.0148138	0.0118508	0.0118508	0.014805	0.0147847	0.014805	0.0147847	0.014805	0.0147847	0.0147847	0.00882682	0.0117971	0.011781	0.0118041	0.00587064	0.0117971	0.0118041
76	OM004642	prostrata	Avena_prostrata_ribotype_23-G-46_OM004642	76	0.0118228	0.0178053	0.0147935	0.0148226	0.0148226	0.0148138	0.0455614	0.0148138	0.0300347	0.0147935	0.0118228	0.0147935	0.0148226	0.00883205	0.0148226	0.0148138	0.0148226	0.00885813	0.0148138	0.0148226	0.0148138	0.0147935	0.0147935	0.0148226	0.0147935	0.0147935	0.0147935	0.0148138	0.0148226	0.0118579	0.0118579	0.0148138	0.0147935	0.0148138	0.0147935	0.0148138	0.0147935	0.0147935	0.00883205	0.0118041	0.011788	0.0118111	0.00883205	0.0118041	0.0118111
77	OM004643	prostrata	Avena_prostrata_ribotype_21-G-46_OM004643	77	0.0178191	0.0238546	0.0208102	0.0208514	0.0208514	0.0208389	0.0614451	0.0148138	0.0455614	0.0208102	0.0208389	0.0208102	0.0208514	0.0147903	0.0208514	0.0208389	0.0208514	0.0208102	0.0208389	0.014805	0.0208389	0.0208102	0.0208102	0.0208514	0.0208102	0.0208102	0.0208102	0.0208389	0.0208514	0.0178722	0.0178722	0.0208389	0.0208102	0.0208389	0.0208102	0.0208389	0.0208102	0.0178191	0.0147903	0.0118041	0.0177664	0.0178014	0.0177908	0.0177908	0.0178014
78	OM004644	prostrata	Avena_prostrata_ribotype_21-G-46(2)_OM004644	78	0.0147847	0.0207816	0.0177596	0.0177946	0.0177946	0.017784	0.0613352	0.017784	0.0454811	0.0177596	0.017784	0.0177596	0.0177946	0.011781	0.0177946	0.017784	0.0177946	0.0177596	0.017784	0.0177946	0.017784	0.0177596	0.0177596	0.0177946	0.0177596	0.0118158	0.0177596	0.017784	0.0177946	0.0148285	0.0148285	0.017784	0.0177596	0.017784	0.0177596	0.017784	0.0177596	0.0177596	0.011781	0.0147613	0.0147411	0.01477	0.0147613	0.0147613	0.01477
79	OM004645	prostrata	Avena_prostrata_ribotype_21-G-46(3)_OM004645	79	0.0118158	0.0177946	0.0147847	0.0148138	0.0148138	0.014805	0.053431	0.014805	0.0377356	0.0147847	0.0088408	0.0147847	0.0148138	0.00882682	0.0148138	0.014805	0.0148138	0.0147847	0.014805	0.0148138	0.014805	0.0147847	0.0147847	0.0148138	0.0147847	0.00885287	0.0147847	0.014805	0.0148138	0.0118508	0.0118508	0.014805	0.0147847	0.014805	0.0147847	0.014805	0.0147847	0.0147847	0.00882682	0.0117971	0.011781	0.0118041	0.00587064	0.0117971	0.0118041
80	OM004646	prostrata	Avena_prostrata_ribotype_21-G-46(4)_OM004646	80	0.0088408	0.0147935	0.0117996	0.0118228	0.0118228	0.0118158	0.053431	0.0118158	0.0377356	0.0117996	0.0118158	0.0117996	0.0118228	0.00587064	0.0118228	0.0118158	0.0118228	0.0117996	0.0118158	0.0118228	0.0118158	0.0117996	0.0117996	0.0118228	0.0117996	0.0117996	0.0117996	0.0118158	0.0118228	0.00886693	0.00886693	0.0118158	0.0117996	0.0118158	0.0117996	0.0118158	0.0117996	0.0117996	0.00587064	0.00882682	0.00881482	0.00883205	0.00882682	0.00882682	0.00883205
81	OM004647	prostrata	Avena_prostrata_ribotype_21-G-46(5)_OM004647	81	0.0147935	0.020794	0.0177702	0.0178053	0.0178053	0.0177946	0.0574702	0.0177946	0.0416684	0.0177702	0.0177946	0.0177702	0.0178053	0.011788	0.0178053	0.0177946	0.0178053	0.0118228	0.0177946	0.0178053	0.0177946	0.0177702	0.0177702	0.0178053	0.0177702	0.0177702	0.0177702	0.0177946	0.0178053	0.0148374	0.0148374	0.0177946	0.0177702	0.0177946	0.0177702	0.0177946	0.0177702	0.0177702	0.011788	0.01477	0.0147499	0.0147788	0.01477	0.01477	0.0147788
82	OM004648	prostrata	Avena_prostrata_ribotype_21-G-46(6)_OM004648	82	0.0177946	0.0238217	0.0207816	0.0208227	0.0208227	0.0208102	0.0613352	0.0208102	0.0454811	0.0207816	0.0208102	0.0207816	0.0208227	0.01477	0.0208227	0.0208102	0.0208227	0.0207816	0.0208102	0.0208227	0.0208102	0.0207816	0.0207816	0.0208227	0.0207816	0.0148138	0.0207816	0.0208102	0.0208227	0.0178476	0.0178476	0.0208102	0.0207816	0.0208102	0.0207816	0.0208102	0.0207816	0.0207816	0.01477	0.0177664	0.017742	0.017777	0.0177664	0.0177664	0.017777
83	OM004649	prostrata	Avena_prostrata_ribotype_20-G-46_OM004649	83	0.0178191	0.0238546	0.0208102	0.0208514	0.0208514	0.0208389	0.0655414	0.0148138	0.049549	0.0208102	0.0208389	0.0208102	0.0208514	0.0147903	0.0208514	0.0208389	0.0208514	0.0208102	0.0208389	0.0208514	0.0208389	0.0208102	0.0208102	0.0208514	0.0208102	0.0208102	0.0208102	0.0208389	0.0208514	0.0178722	0.0178722	0.0208389	0.0208102	0.0208389	0.0208102	0.0208389	0.0208102	0.0208102	0.0147903	0.0118041	0.0177664	0.0178014	0.0177908	0.0177908	0.0178014
84	OM004650	prostrata	Avena_prostrata_ribotype_20-G-46(2)_OM004650	84	0.0118228	0.0178053	0.0147935	0.0148226	0.0148226	0.0148138	0.0535677	0.0148138	0.0378308	0.0147935	0.0148138	0.0147935	0.0148226	0.00883205	0.0148226	0.0148138	0.0148226	0.00885813	0.0148138	0.0148226	0.0148138	0.0147935	0.0147935	0.0148226	0.0147935	0.0147935	0.0147935	0.0148138	0.0148226	0.0118579	0.0118579	0.0148138	0.0147935	0.0148138	0.0147935	0.0148138	0.0147935	0.0147935	0.00883205	0.0118041	0.011788	0.0118111	0.0118041	0.0118041	0.00587064
85	OM004651	wiestii	Avena_wiestii_ribotype_4005-G-10_OM004651	85	0.00588792	0.0118228	0.0088408	0.00885813	0.00885813	0.00885287	0.049549	0.00885287	0.0339178	0.0088408	0.00885287	0.0088408	0.00885813	0.00293237	0.00885813	0.00885287	0.00885813	0.0088408	0.00885287	0.00885813	0.00885287	0.0088408	0.0088408	0.00885813	0.0088408	0.0088408	0.0088408	0.00885287	0.00885813	0.00590531	0.00590531	0.00885287	0.0088408	0.00885287	0.0088408	0.00885287	0.0088408	0.0088408	0.00293237	0.00587862	0.00587064	0.0058821	0.00587862	0.00587862	0.0058821
86	OM004652	wiestii	Avena_wiestii_ribotype_2901-G-10_OM004652	86	0.00293527	0.0088408	0.00587644	0.00588792	0.00588792	0.00588444	0.0455614	0.00588444	0.0300347	0.00587644	0.00588444	0.00587644	0.00588792	0	0.00588792	0.00588444	0.00588792	0.00587644	0.00588444	0.00588792	0.00588444	0.00587644	0.00587644	0.00588792	0.00587644	0.00587644	0.00587644	0.00588444	0.00588792	0.00294391	0.00294391	0.00588444	0.00587644	0.00588444	0.00587644	0.00588444	0.00587644	0.00587644	0	0.00293065	0.00292668	0.00293237	0.00293065	0.00293065	0.00293237
87	OM004653	wiestii	Avena_wiestii_ribotype_2598-G-10_OM004653	87	0.00588792	0.0118228	0.0088408	0.00885813	0.00885813	0.00885287	0.049549	0.00885287	0.0339178	0.0088408	0.00885287	0.0088408	0.00885813	0.00293237	0.00885813	0.00885287	0.00885813	0.0088408	0.00885287	0.00885813	0.00885287	0.0088408	0.0088408	0.00885813	0.0088408	0.0088408	0.0088408	0.00885287	0.00885813	0.00590531	0.00590531	0.00885287	0.0088408	0.00885287	0.0088408	0.00885287	0.0088408	0.0088408	0.00293237	0.00587862	0.00587064	0.0058821	0.00587862	0.00587862	0.0058821
88	OM004654	wiestii	Avena_wiestii_ribotype_1974-G-10_OM004654	88	0.00587644	0.0117996	0.00882354	0.0088408	0.0088408	0.00883556	0.0494231	0.00883556	0.0338328	0.00882354	0.00883556	0.00882354	0.0088408	0.00292668	0.0088408	0.00883556	0.0088408	0.00882354	0.00883556	0.0088408	0.00883556	0.00882354	0.00882354	0.0088408	0.00882354	0.00882354	0.00882354	0.00883556	0.0088408	0.00589376	0.00589376	0.00883556	0.00882354	0.00883556	0.00882354	0.00883556	0.00882354	0.00882354	0.00292668	0.00586718	0.00585923	0.00587064	0.00586718	0.00586718	0.00587064
89	OM004655	wiestii	Avena_wiestii_ribotype_200-G-10_OM004655	89	0.00883556	0.0147847	0.0117926	0.0118158	0.0118158	0.0118088	0.0533896	0.0118088	0.0377068	0.0117926	0.0118088	0.0117926	0.0118158	0.00586718	0.0118158	0.0118088	0.0118158	0.0117926	0.0118088	0.0118158	0.0118088	0.0117926	0.0117926	0.0118158	0.0117926	0.0117926	0.0117926	0.0118088	0.0118158	0.00886166	0.00886166	0.0118088	0.0117926	0.0118088	0.0117926	0.0118088	0.0117926	0.0117926	0.00586718	0.0088216	0.00880962	0.00882682	0.0088216	0.0088216	0.00882682
90	OM004656	wiestii	Avena_wiestii_ribotype_126-G-10_OM004656	90	0.00885813	0.0148226	0.0118228	0.0118461	0.0118461	0.011839	0.0535677	0.011839	0.0378308	0.0118228	0.011839	0.0118228	0.0118461	0.0058821	0.0118461	0.011839	0.0118461	0.0118228	0.011839	0.0118461	0.011839	0.0118228	0.0118228	0.0118461	0.0118228	0.0118228	0.0118228	0.011839	0.0118461	0.00888436	0.00888436	0.011839	0.0118228	0.011839	0.0118228	0.011839	0.0118228	0.0118228	0.0058821	0.0088441	0.00883205	0.00884934	0.0088441	0.0088441	0.00884934
91	OM004657	wiestii	Avena_wiestii_ribotype_72-G-10_OM004657	91	0.0088408	0.0147935	0.0117996	0.0118228	0.0118228	0.0118158	0.053431	0.0118158	0.0377356	0.0117996	0.0118158	0.0117996	0.0118228	0.00587064	0.0118228	0.0118158	0.0118228	0.0117996	0.0118158	0.0118228	0.0118158	0.0117996	0.0117996	0.0118228	0.0117996	0.0117996	0.0117996	0.0118158	0.0118228	0.00886693	0.00886693	0.0118158	0.0117996	0.0118158	0.0117996	0.0118158	0.0117996	0.0117996	0.00587064	0.00882682	0.00881482	0.00883205	0.00882682	0.00882682	0.00883205
92	OM004658	wiestii	Avena_wiestii_ribotype_52-G-10_OM004658	92	0.00588444	0.0118158	0.00883556	0.00885287	0.00885287	0.00884762	0.0495107	0.00884762	0.033892	0.00883556	0.00884762	0.00883556	0.00885287	0.00293065	0.00885287	0.00884762	0.00885287	0.00883556	0.00884762	0.00885287	0.00884762	0.00883556	0.00883556	0.00885287	0.00883556	0.00883556	0.00883556	0.00884762	0.00885287	0.00590181	0.00590181	0.00884762	0.00883556	0.00884762	0.00883556	0.00884762	0.00883556	0.00883556	0.00293065	0.00587515	0.00586718	0.00587862	0.00587515	0.00587515	0.00587862
93	OM004659	wiestii	Avena_wiestii_ribotype_49-G-10_OM004659	93	0.00587644	0.0117996	0.00882354	0.0088408	0.0088408	0.00883556	0.0494231	0.00883556	0.0338328	0.00882354	0.00883556	0.00882354	0.0088408	0.00292668	0.0088408	0.00883556	0.0088408	0.00882354	0.00883556	0.0088408	0.00883556	0.00882354	0.00882354	0.0088408	0.00882354	0.00882354	0.00882354	0.00883556	0.0088408	0.00589376	0.00589376	0.00883556	0.00882354	0.00883556	0.00882354	0.00883556	0.00882354	0.00882354	0.00292668	0.00586718	0.00585923	0.00587064	0.00586718	0.00586718	0.00587064
94	OM004660	wiestii	Avena_wiestii_ribotype_37-G-10_OM004660	94	0.0088408	0.0147935	0.0117996	0.0118228	0.0118228	0.0118158	0.053431	0.0118158	0.0377356	0.0117996	0.0118158	0.0117996	0.0118228	0.00587064	0.0118228	0.0118158	0.0118228	0.0117996	0.0118158	0.0118228	0.0118158	0.0117996	0.0117996	0.0118228	0.0117996	0.0117996	0.0117996	0.0118158	0.0118228	0.00886693	0.00886693	0.0118158	0.0117996	0.0118158	0.0117996	0.0118158	0.0117996	0.0117996	0.00587064	0.00882682	0.00881482	0.00883205	0.00882682	0.00882682	0.00883205
95	OM004661	wiestii	Avena_wiestii_ribotype_28-G-10_OM004661	95	0.00885287	0.0148138	0.0118158	0.011839	0.011839	0.011832	0.0535261	0.00588792	0.0378019	0.0118158	0.011832	0.0118158	0.011839	0.00587862	0.011839	0.011832	0.011839	0.0118158	0.011832	0.011839	0.011832	0.0118158	0.0118158	0.011839	0.0118158	0.0118158	0.0118158	0.011832	0.011839	0.00887908	0.00887908	0.011832	0.0118158	0.011832	0.0118158	0.011832	0.0118158	0.0118158	0.00587862	0.00293237	0.00882682	0.0088441	0.00883886	0.00883886	0.0088441
96	OM004662	wiestii	Avena_wiestii_ribotype_28-G-10(2)_OM004662	96	0.00885287	0.0148138	0.0118158	0.011839	0.011839	0.011832	0.0535261	0.011832	0.0378019	0.0118158	0.011832	0.0118158	0.011839	0.00587862	0.011839	0.011832	0.011839	0.0118158	0.011832	0.011839	0.011832	0.0118158	0.0118158	0.011839	0.0118158	0.0118158	0.0118158	0.011832	0.011839	0.00887908	0.00887908	0.011832	0.0118158	0.011832	0.0118158	0.011832	0.0118158	0.0118158	0.00587862	0.00883886	0.00882682	0.0088441	0.00883886	0.00883886	0.0088441
97	OM004663	wiestii	Avena_wiestii_ribotype_27-G-10_OM004663	97	0.00885287	0.0148138	0.0118158	0.011839	0.011839	0.011832	0.0535261	0.011832	0.0378019	0.0118158	0.011832	0.0118158	0.011839	0.00587862	0.011839	0.011832	0.011839	0.0118158	0.011832	0.011839	0.011832	0.0118158	0.0118158	0.011839	0.0118158	0.0118158	0.0118158	0.011832	0.011839	0.00887908	0.00887908	0.011832	0.0118158	0.011832	0.0118158	0.011832	0.0118158	0.0118158	0.00587862	0.00883886	0.00882682	0.0088441	0.00883886	0.00883886	0.0088441
98	OM004664	wiestii	Avena_wiestii_ribotype_22-G-10_OM004664	98	0.0088408	0.0147935	0.0117996	0.0118228	0.0118228	0.0118158	0.053431	0.0118158	0.0377356	0.0117996	0.0118158	0.0117996	0.0118228	0.00587064	0.0118228	0.0118158	0.0118228	0.0117996	0.0118158	0.0118228	0.0118158	0.0117996	0.0117996	0.0118228	0.0117996	0.0117996	0.0117996	0.0118158	0.0118228	0.00886693	0.00886693	0.0118158	0.0117996	0.0118158	0.0117996	0.0118158	0.0117996	0.0117996	0.00587064	0.00882682	0.00881482	0.00883205	0.00882682	0.00882682	0.00883205
99	OM004665	wiestii	Avena_wiestii_ribotype_21-G-10_OM004665	99	0.00885287	0.0148138	0.0118158	0.011839	0.011839	0.00588792	0.0535261	0.011832	0.0378019	0.0118158	0.011832	0.0118158	0.011839	0.00587862	0.011839	0.011832	0.011839	0.0118158	0.011832	0.011839	0.011832	0.0118158	0.0118158	0.011839	0.0118158	0.0118158	0.0118158	0.011832	0.011839	0.00887908	0.00887908	0.011832	0.0118158	0.011832	0.0118158	0.011832	0.0118158	0.0118158	0.00587862	0.00883886	0.00882682	0.0088441	0.00883886	0.00883886	0.0088441
100	OM004666	wiestii	Avena_wiestii_ribotype_20-G-10_OM004666	100	0.0088408	0.0147935	0.0117996	0.0118228	0.0118228	0.0118158	0.053431	0.0118158	0.0377356	0.0117996	0.0118158	0.0117996	0.0118228	0.00587064	0.0118228	0.0118158	0.0118228	0.0117996	0.0118158	0.0118228	0.0118158	0.0117996	0.0117996	0.0118228	0.0117996	0.0117996	0.0117996	0.0118158	0.0118228	0.00886693	0.00886693	0.0118158	0.0117996	0.0118158	0.0117996	0.0118158	0.0117996	0.0117996	0.00587064	0.00882682	0.00881482	0.00883205	0.00882682	0.00882682	0.00883205
101	OM004667	wiestii	Avena_wiestii_ribotype_20-G-10(2)_OM004667	101	0.00885813	0.0148226	0.0118228	0.0118461	0.0118461	0.011839	0.0535677	0.011839	0.0378308	0.0118228	0.011839	0.0118228	0.00588792	0.0058821	0.0118461	0.011839	0.0118461	0.0118228	0.011839	0.0118461	0.011839	0.0118228	0.0118228	0.0118461	0.0118228	0.0118228	0.0118228	0.011839	0.0118461	0.00888436	0.00888436	0.011839	0.0118228	0.011839	0.00885813	0.011839	0.0118228	0.0118228	0.0058821	0.0088441	0.00883205	0.00293237	0.0088441	0.0088441	0.00884934
102	OM004668	hirtula	Avena_hirtula_ribotype_A12_1size_12605_OM004668	102	0.0088408	0.0147935	0.0117996	0.0118228	0.0118228	0.0118158	0.053431	0.0118158	0.0377356	0.0117996	0.0118158	0.0117996	0.0118228	0.00587064	0.0118228	0.0118158	0.0118228	0.0117996	0.0118158	0.0118228	0.0118158	0.0117996	0.0117996	0.0118228	0.0117996	0.0117996	0.0117996	0.0118158	0.0118228	0.00886693	0.00886693	0.0118158	0.0117996	0.0118158	0.0117996	0.0118158	0.0117996	0.0117996	0.00587064	0.00882682	0.00881482	0.00883205	0.00882682	0.00882682	0.00883205
103	OM004669	hirtula	Avena_hirtula_ribotype_A12_2size_3587_OM004669	103	0.00588792	0.0118228	0.0088408	0.00885813	0.00885813	0.00885287	0.049549	0.00885287	0.0339178	0.0088408	0.00885287	0.0088408	0.00885813	0.00293237	0.00885813	0.00885287	0.00885813	0.0088408	0.00885287	0.00885813	0.00885287	0.0088408	0.0088408	0.00885813	0.0088408	0.0088408	0.0088408	0.00885287	0.00885813	0.00590531	0.00590531	0.00885287	0.0088408	0.00885287	0.0088408	0.00885287	0.0088408	0.0088408	0.00293237	0.00587862	0.00587064	0.0058821	0.00587862	0.00587862	0.0058821
104	OM004670	hirtula	Avena_hirtula_ribotype_A12_3size_957_OM004670	104	0.0118228	0.0178053	0.0147935	0.0148226	0.0148226	0.0148138	0.0574702	0.0148138	0.0416684	0.0147935	0.0148138	0.0147935	0.0148226	0.00883205	0.0148226	0.0148138	0.0148226	0.0147935	0.0148138	0.0148226	0.0148138	0.0147935	0.0147935	0.0148226	0.0147935	0.0147935	0.0147935	0.0148138	0.0148226	0.0118579	0.0118579	0.0148138	0.0147935	0.0148138	0.0147935	0.0148138	0.0147935	0.0147935	0.00883205	0.0118041	0.011788	0.0118111	0.0118041	0.0118041	0.0118111
105	OM004671	hirtula	Avena_hirtula_ribotype_A12_4size_709_OM004671	105	0.0118228	0.0178053	0.0147935	0.0148226	0.0148226	0.0148138	0.0574702	0.0148138	0.0416684	0.0147935	0.0148138	0.0147935	0.0148226	0.00883205	0.0148226	0.0148138	0.0148226	0.0147935	0.0148138	0.0148226	0.0148138	0.0147935	0.0147935	0.0148226	0.0147935	0.0147935	0.0147935	0.0148138	0.0148226	0.0118579	0.0118579	0.0148138	0.0147935	0.0148138	0.0147935	0.0148138	0.0147935	0.0147935	0.00883205	0.0118041	0.011788	0.0118111	0.0118041	0.0118041	0.0118111
106	OM004672	hirtula	Avena_hirtula_ribotype_A12_5size_595_OM004672	106	0.0148226	0.0208352	0.0178053	0.0178405	0.0178405	0.0178298	0.0615412	0.0178298	0.0456316	0.0178053	0.0178298	0.0178053	0.0178405	0.0118111	0.0178405	0.0178298	0.0178405	0.0178053	0.0178298	0.0178405	0.0178298	0.0178053	0.0178053	0.0178405	0.0178053	0.0178053	0.0178053	0.0178298	0.0178405	0.0148667	0.0148667	0.0178298	0.0178053	0.0178298	0.0178053	0.0178298	0.0178053	0.0178053	0.0118111	0.0147991	0.0147788	0.0148079	0.0147991	0.0147991	0.0148079
107	OM004673	hirtula	Avena_hirtula_ribotype_A12_6size_579_OM004673	107	0.00293527	0.0088408	0.00587644	0.00588792	0.00588792	0.00588444	0.0455614	0.00588444	0.0300347	0.00587644	0.00588444	0.00587644	0.00588792	0	0.00588792	0.00588444	0.00588792	0.00587644	0.00588444	0.00588792	0.00588444	0.00587644	0.00587644	0.00588792	0.00587644	0.00587644	0.00587644	0.00588444	0.00588792	0.00294391	0.00294391	0.00588444	0.00587644	0.00588444	0.00587644	0.00588444	0.00587644	0.00587644	0	0.00293065	0.00292668	0.00293237	0.00293065	0.00293065	0.00293237
108	OM004674	hirtula	Avena_hirtula_ribotype_A12_7size_491_OM004674	108	0.0118228	0.0178053	0.0147935	0.0148226	0.0148226	0.0148138	0.0574702	0.0148138	0.0416684	0.0147935	0.0148138	0.0147935	0.0148226	0.00883205	0.0148226	0.0148138	0.0148226	0.0147935	0.0148138	0.0148226	0.0148138	0.0147935	0.0147935	0.0148226	0.0147935	0.0147935	0.0147935	0.0148138	0.0148226	0.0118579	0.0118579	0.0148138	0.0147935	0.0148138	0.0147935	0.0148138	0.0147935	0.0147935	0.00883205	0.0118041	0.011788	0.0118111	0.0118041	0.0118041	0.0118111
109	OM004675	hirtula	Avena_hirtula_ribotype_A12_8size_456_OM004675	109	0.0118228	0.0178053	0.0147935	0.0148226	0.0148226	0.0148138	0.0574702	0.0148138	0.0416684	0.0147935	0.0148138	0.0147935	0.0148226	0.00883205	0.0148226	0.0148138	0.0148226	0.0147935	0.0148138	0.0148226	0.0148138	0.0147935	0.0147935	0.0148226	0.0147935	0.0147935	0.0147935	0.0148138	0.0148226	0.0118579	0.0118579	0.0148138	0.0147935	0.0148138	0.0147935	0.0148138	0.0147935	0.0147935	0.00883205	0.0118041	0.011788	0.0118111	0.0118041	0.0118041	0.0118111
110	OM004676	hirtula	Avena_hirtula_ribotype_A12_9size_382_OM004676	110	0.0118228	0.0178053	0.0147935	0.0148226	0.0148226	0.0148138	0.0574702	0.0148138	0.0416684	0.0147935	0.0148138	0.0147935	0.0148226	0.00883205	0.0148226	0.0148138	0.0148226	0.0147935	0.0148138	0.0148226	0.0148138	0.0147935	0.0147935	0.0148226	0.0147935	0.0147935	0.0147935	0.0148138	0.0148226	0.0118579	0.0118579	0.0148138	0.0147935	0.0148138	0.0147935	0.0148138	0.0147935	0.0147935	0.00883205	0.0118041	0.011788	0.0118111	0.0118041	0.0118041	0.0118111
111	OM004677	hirtula	Avena_hirtula_ribotype_A12_10size_340_OM004677	111	0.00588792	0.0118228	0.0088408	0.00885813	0.00885813	0.00885287	0.049549	0.00885287	0.0339178	0.0088408	0.00885287	0.0088408	0.00885813	0.00293237	0.00885813	0.00885287	0.00885813	0.0088408	0.00885287	0.00885813	0.00885287	0.0088408	0.0088408	0.00885813	0.0088408	0.0088408	0.0088408	0.00885287	0.00885813	0.00590531	0.00590531	0.00885287	0.0088408	0.00885287	0.0088408	0.00885287	0.0088408	0.0088408	0.00293237	0.00587862	0.00587064	0.0058821	0.00587862	0.00587862	0.0058821
112	OM004678	hirtula	Avena_hirtula_ribotype_A12_11size_279_OM004678	112	0.0178405	0.0238833	0.0208352	0.0208765	0.0208765	0.020864	0.0656444	0.020864	0.0496257	0.0208352	0.020864	0.0208352	0.0208765	0.0148079	0.0208765	0.020864	0.0208765	0.0208352	0.020864	0.0208765	0.020864	0.0208352	0.0208352	0.0208765	0.0208352	0.0208352	0.0208352	0.020864	0.0208765	0.0178937	0.0178937	0.020864	0.0208352	0.020864	0.0208352	0.020864	0.0208352	0.0208352	0.0148079	0.017812	0.0177876	0.0178227	0.017812	0.017812	0.0178227
113	OM004679	hirtula	Avena_hirtula_ribotype_A12_12size_253_OM004679	113	0.00885813	0.0148226	0.0118228	0.0118461	0.0118461	0.011839	0.0535677	0.011839	0.0378308	0.0118228	0.011839	0.0118228	0.0118461	0.0058821	0.0118461	0.011839	0.0118461	0.0118228	0.011839	0.0118461	0.011839	0.0118228	0.0118228	0.0118461	0.0118228	0.0118228	0.0118228	0.011839	0.0118461	0.00888436	0.00888436	0.011839	0.0118228	0.011839	0.0118228	0.011839	0.0118228	0.0118228	0.0058821	0.0088441	0.00883205	0.00884934	0.0088441	0.0088441	0.00884934
114	OM004680	hirtula	Avena_hirtula_ribotype_A12_13size_203_OM004680	114	0.0148226	0.0208352	0.0178053	0.0178405	0.0178405	0.0178298	0.0615412	0.0178298	0.0456316	0.0178053	0.0178298	0.0178053	0.0178405	0.0118111	0.0178405	0.0178298	0.0178405	0.0178053	0.0178298	0.0178405	0.0178298	0.0178053	0.0178053	0.0178405	0.0178053	0.0178053	0.0178053	0.0178298	0.0178405	0.0148667	0.0148667	0.0178298	0.0178053	0.0178298	0.0178053	0.0178298	0.0178053	0.0178053	0.0118111	0.0147991	0.0147788	0.0148079	0.0147991	0.0147991	0.0148079
115	OM004681	hirtula	Avena_hirtula_ribotype_A12_14size_191_OM004681	115	0.0118461	0.0178405	0.0148226	0.0148519	0.0148519	0.014843	0.0576179	0.014843	0.041774	0.0148226	0.014843	0.0148226	0.0148519	0.00884934	0.0148519	0.014843	0.0148519	0.0148226	0.014843	0.0148519	0.014843	0.0148226	0.0148226	0.0148519	0.0148226	0.0148226	0.0148226	0.014843	0.0148519	0.0118813	0.0118813	0.014843	0.0148226	0.014843	0.0148226	0.014843	0.0148226	0.0148226	0.00884934	0.0118273	0.0118111	0.0118343	0.0118273	0.0118273	0.0118343
116	OM004682	hirtula	Avena_hirtula_ribotype_A12_15size_190_OM004682	116	0.00885813	0.0148226	0.0118228	0.0118461	0.0118461	0.011839	0.0535677	0.011839	0.0378308	0.0118228	0.011839	0.0118228	0.0118461	0.0058821	0.0118461	0.011839	0.0118461	0.0118228	0.011839	0.0118461	0.011839	0.0118228	0.0118228	0.0118461	0.0118228	0.0118228	0.0118228	0.011839	0.0118461	0.00888436	0.00888436	0.011839	0.0118228	0.011839	0.0118228	0.011839	0.0118228	0.0118228	0.0058821	0.0088441	0.00883205	0.00884934	0.0088441	0.0088441	0.00884934
117	OM004683	hirtula	Avena_hirtula_ribotype_A12_16size_137_OM004683	117	0.00885813	0.0148226	0.0118228	0.0118461	0.0118461	0.011839	0.0535677	0.011839	0.0378308	0.0118228	0.011839	0.0118228	0.0118461	0.0058821	0.0118461	0.011839	0.0118461	0.0118228	0.011839	0.0118461	0.011839	0.0118228	0.0118228	0.0118461	0.0118228	0.0118228	0.0118228	0.011839	0.0118461	0.00888436	0.00888436	0.011839	0.0118228	0.011839	0.0118228	0.011839	0.0118228	0.0118228	0.0058821	0.0088441	0.00883205	0.00884934	0.0088441	0.0088441	0.00884934
118	OM004684	hirtula	Avena_hirtula_ribotype_A12_17size_115_OM004684	118	0.00885813	0.0148226	0.0118228	0.0118461	0.0118461	0.011839	0.0535677	0.011839	0.0378308	0.0118228	0.011839	0.0118228	0.0118461	0.0058821	0.0118461	0.011839	0.0118461	0.0118228	0.011839	0.0118461	0.011839	0.0118228	0.0118228	0.0118461	0.0118228	0.0118228	0.0118228	0.011839	0.0118461	0.00888436	0.00888436	0.011839	0.0118228	0.011839	0.0118228	0.011839	0.0118228	0.0118228	0.0058821	0.0088441	0.00883205	0.00884934	0.0088441	0.0088441	0.00884934
119	OM004685	hirtula	Avena_hirtula_ribotype_A12_18size_111_OM004685	119	0.00587644	0.0117996	0.00882354	0.0088408	0.0088408	0.00883556	0.0494231	0.00883556	0.0338328	0.00882354	0.00883556	0.00882354	0.0088408	0.00292668	0.0088408	0.00883556	0.0088408	0.00882354	0.00883556	0.0088408	0.00883556	0.00882354	0.00882354	0.0088408	0.00882354	0.00882354	0.00882354	0.00883556	0.0088408	0.00589376	0.00589376	0.00883556	0.00882354	0.00883556	0.00882354	0.00883556	0.00882354	0.00882354	0.00292668	0.00586718	0.00585923	0.00587064	0.00586718	0.00586718	0.00587064
120	OM004686	hirtula	Avena_hirtula_ribotype_A12_19size_107_OM004686	120	0.0148226	0.0208352	0.0178053	0.0178405	0.0178405	0.0178298	0.0615412	0.0178298	0.0456316	0.0178053	0.0178298	0.0178053	0.0178405	0.0118111	0.0178405	0.0178298	0.0178405	0.0178053	0.0178298	0.0178405	0.0178298	0.0178053	0.0178053	0.0178405	0.0178053	0.0178053	0.0178053	0.0178298	0.0178405	0.0148667	0.0148667	0.0178298	0.0178053	0.0178298	0.0178053	0.0178298	0.0178053	0.0178053	0.0118111	0.0147991	0.0147788	0.0148079	0.0147991	0.0147991	0.0148079
121	OM004687	hirtula	Avena_hirtula_ribotype_A12_20size_82_OM004687	121	0.00885813	0.0148226	0.0118228	0.0118461	0.0118461	0.011839	0.0535677	0.011839	0.0378308	0.0118228	0.011839	0.0118228	0.0118461	0.0058821	0.0118461	0.011839	0.0118461	0.0118228	0.011839	0.0118461	0.011839	0.0118228	0.0118228	0.0118461	0.0118228	0.0118228	0.0118228	0.011839	0.0118461	0.00888436	0.00888436	0.011839	0.0118228	0.011839	0.0118228	0.011839	0.0118228	0.0118228	0.0058821	0.0088441	0.00883205	0.00884934	0.0088441	0.0088441	0.00884934
122	OM004688	hirtula	Avena_hirtula_ribotype_A12_21size_72_OM004688	122	0.0148519	0.0208765	0.0178405	0.0178758	0.0178758	0.0178651	0.0617001	0.0178651	0.0457478	0.0178405	0.0178651	0.0178405	0.0178758	0.0118343	0.0178758	0.0178651	0.0178758	0.0178405	0.0178651	0.0178758	0.0178651	0.0178405	0.0178405	0.0178758	0.0178405	0.0178405	0.0178405	0.0178651	0.0178758	0.0148961	0.0148961	0.0178651	0.0178405	0.0178651	0.0178405	0.0178651	0.0178405	0.0178405	0.0118343	0.0148282	0.0148079	0.0148371	0.0148282	0.0148282	0.0148371
123	OM004689	hirtula	Avena_hirtula_ribotype_A12_22size_72_OM004689	123	0.00885813	0.0148226	0.0118228	0.0118461	0.0118461	0.011839	0.0535677	0.011839	0.0378308	0.0118228	0.011839	0.0118228	0.0118461	0.0058821	0.0118461	0.011839	0.0118461	0.0118228	0.011839	0.0118461	0.011839	0.0118228	0.0118228	0.0118461	0.0118228	0.0118228	0.0118228	0.011839	0.0118461	0.00888436	0.00888436	0.011839	0.0118228	0.011839	0.0118228	0.011839	0.0118228	0.0118228	0.0058821	0.0088441	0.00883205	0.00884934	0.0088441	0.0088441	0.00884934
124	OM004690	hirtula	Avena_hirtula_ribotype_A12_23size_58_OM004690	124	0.0118461	0.0178405	0.0148226	0.0148519	0.0148519	0.014843	0.0576179	0.014843	0.041774	0.0148226	0.014843	0.0148226	0.0148519	0.00884934	0.0148519	0.014843	0.0148519	0.0148226	0.014843	0.0148519	0.014843	0.0148226	0.0148226	0.0148519	0.0148226	0.0148226	0.0148226	0.014843	0.0148519	0.0118813	0.0118813	0.014843	0.0148226	0.014843	0.0148226	0.014843	0.0148226	0.0148226	0.00884934	0.0118273	0.0118111	0.0118343	0.0118273	0.0118273	0.0118343
125	OM004691	hirtula	Avena_hirtula_ribotype_A12_24size_55_OM004691	125	0.00588792	0.0118228	0.0088408	0.00885813	0.00885813	0.00885287	0.049549	0.00885287	0.0339178	0.0088408	0.00885287	0.0088408	0.00885813	0.00293237	0.00885813	0.00885287	0.00885813	0.0088408	0.00885287	0.00885813	0.00885287	0.0088408	0.0088408	0.00885813	0.0088408	0.0088408	0.0088408	0.00885287	0.00885813	0.00590531	0.00590531	0.00885287	0.0088408	0.00885287	0.0088408	0.00885287	0.0088408	0.0088408	0.00293237	0.00587862	0.00587064	0.0058821	0.00587862	0.00587862	0.0058821
126	OM004692	hirtula	Avena_hirtula_ribotype_A12_25size_42_OM004692	126	0.0148226	0.0208352	0.0178053	0.0178405	0.0178405	0.0178298	0.0615412	0.0178298	0.0456316	0.0178053	0.0178298	0.0178053	0.0178405	0.0118111	0.0178405	0.0178298	0.0178405	0.0178053	0.0178298	0.0178405	0.0178298	0.0178053	0.0178053	0.0178405	0.0178053	0.0178053	0.0178053	0.0178298	0.0178405	0.0148667	0.0148667	0.0178298	0.0178053	0.0178298	0.0178053	0.0178298	0.0178053	0.0178053	0.0118111	0.0147991	0.0147788	0.0148079	0.0147991	0.0147991	0.0148079
127	OM004693	hirtula	Avena_hirtula_ribotype_A12_26size_39_OM004693	127	0.0088408	0.0147935	0.0117996	0.0118228	0.0118228	0.0118158	0.053431	0.0118158	0.0377356	0.0117996	0.0118158	0.0117996	0.0118228	0.00587064	0.0118228	0.0118158	0.0118228	0.0117996	0.0118158	0.0118228	0.0118158	0.0117996	0.0117996	0.0118228	0.0117996	0.0117996	0.0117996	0.0118158	0.0118228	0.00886693	0.00886693	0.0118158	0.0117996	0.0118158	0.0117996	0.0118158	0.0117996	0.0117996	0.00587064	0.00882682	0.00881482	0.00883205	0.00882682	0.00882682	0.00883205
128	OM004694	hirtula	Avena_hirtula_ribotype_A12_27size_39_OM004694	128	0.0118228	0.0178053	0.0147935	0.0148226	0.0148226	0.0148138	0.053431	0.0148138	0.0377356	0.0147935	0.0148138	0.0147935	0.0148226	0.00883205	0.0148226	0.0148138	0.0148226	0.0147935	0.0148138	0.0148226	0.0148138	0.0147935	0.0147935	0.0148226	0.0147935	0.0147935	0.0147935	0.0148138	0.0148226	0.0118579	0.0118579	0.0148138	0.0147935	0.0148138	0.0147935	0.0148138	0.0147935	0.0147935	0.00883205	0.0118041	0.011788	0.0118111	0.0118041	0.0118041	0.0118111
129	OM004695	hirtula	Avena_hirtula_ribotype_A12_28size_38_OM004695	129	0.0118228	0.0178053	0.0147935	0.0148226	0.0148226	0.0148138	0.0574702	0.0148138	0.0416684	0.0147935	0.0148138	0.0147935	0.0148226	0.00883205	0.0148226	0.0148138	0.0148226	0.0147935	0.0148138	0.0148226	0.0148138	0.0147935	0.0147935	0.0148226	0.0147935	0.0147935	0.0147935	0.0148138	0.0148226	0.0118579	0.0118579	0.0148138	0.0147935	0.0148138	0.0147935	0.0148138	0.0147935	0.0147935	0.00883205	0.0118041	0.011788	0.0118111	0.0118041	0.0118041	0.0118111
130	OM004696	hirtula	Avena_hirtula_ribotype_A12_29size_36_OM004696	130	0.00588792	0.0118228	0.0088408	0.00885813	0.00885813	0.00885287	0.049549	0.00885287	0.0339178	0.0088408	0.00885287	0.0088408	0.00885813	0.00293237	0.00885813	0.00885287	0.00885813	0.0088408	0.00885287	0.00885813	0.00885287	0.0088408	0.0088408	0.00885813	0.0088408	0.0088408	0.0088408	0.00885287	0.00885813	0.00590531	0.00590531	0.00885287	0.0088408	0.00885287	0.0088408	0.00885287	0.0088408	0.0088408	0.00293237	0.00587862	0.00587064	0.0058821	0.00587862	0.00587862	0.0058821
131	OM004697	hirtula	Avena_hirtula_ribotype_A12_30size_34_OM004697	131	0.0148226	0.0208352	0.0178053	0.0178405	0.0178405	0.0178298	0.0615412	0.0178298	0.0456316	0.0178053	0.0178298	0.0178053	0.0178405	0.0118111	0.0178405	0.0178298	0.0178405	0.0178053	0.0178298	0.0178405	0.0178298	0.0178053	0.0178053	0.0178405	0.0178053	0.0178053	0.0178053	0.0178298	0.0178405	0.0148667	0.0148667	0.0178298	0.0178053	0.0178298	0.0178053	0.0178298	0.0178053	0.0178053	0.0118111	0.0147991	0.0147788	0.0148079	0.0147991	0.0147991	0.0148079
132	OM004698	hirtula	Avena_hirtula_ribotype_A12_31size_32_OM004698	132	0.0118228	0.0178053	0.0147935	0.0148226	0.0148226	0.0148138	0.0574702	0.0148138	0.0416684	0.0147935	0.0148138	0.0147935	0.0148226	0.00883205	0.0148226	0.0148138	0.0148226	0.0147935	0.0148138	0.0148226	0.0148138	0.0147935	0.0147935	0.0148226	0.0147935	0.0147935	0.0147935	0.0148138	0.0148226	0.0118579	0.0118579	0.0148138	0.0147935	0.0148138	0.0147935	0.0148138	0.0147935	0.0147935	0.00883205	0.0118041	0.011788	0.0118111	0.0118041	0.0118041	0.0118111
133	OM004699	hirtula	Avena_hirtula_ribotype_A12_32size_32_OM004699	133	0.0148226	0.0208352	0.0178053	0.0178405	0.0178405	0.0178298	0.0615412	0.0178298	0.0456316	0.0178053	0.0178298	0.0178053	0.0178405	0.0118111	0.0178405	0.0178298	0.0178405	0.0178053	0.0178298	0.0178405	0.0178298	0.0178053	0.0178053	0.0178405	0.0178053	0.0178053	0.0178053	0.0178298	0.0178405	0.0148667	0.0148667	0.0178298	0.0178053	0.0178298	0.0178053	0.0178298	0.0178053	0.0178053	0.0118111	0.0147991	0.0147788	0.0148079	0.0147991	0.0147991	0.0148079
134	OM004700	hirtula	Avena_hirtula_ribotype_A12_33size_32_OM004700	134	0.0118228	0.0178053	0.0147935	0.0148226	0.0148226	0.0148138	0.0574702	0.0148138	0.0416684	0.0147935	0.0148138	0.0147935	0.0148226	0.00883205	0.0148226	0.0148138	0.0148226	0.0147935	0.0148138	0.0148226	0.0148138	0.0147935	0.0147935	0.0148226	0.0147935	0.0147935	0.0147935	0.0148138	0.0148226	0.0118579	0.0118579	0.0148138	0.0147935	0.0148138	0.0147935	0.0148138	0.0147935	0.0147935	0.00883205	0.0118041	0.011788	0.0118111	0.0118041	0.0118041	0.0118111
135	OM004701	hirtula	Avena_hirtula_ribotype_A12_34size_31_OM004701	135	0.0088408	0.0147935	0.0117996	0.0118228	0.0118228	0.0118158	0.053431	0.0118158	0.0377356	0.00588792	0.0118158	0.0117996	0.0118228	0.00587064	0.0118228	0.0118158	0.0118228	0.0117996	0.0118158	0.0118228	0.0118158	0.0117996	0.0117996	0.0118228	0.0117996	0.0117996	0.0117996	0.0118158	0.0118228	0.00886693	0.00886693	0.0118158	0.0117996	0.0118158	0.0117996	0.0118158	0.0117996	0.0117996	0.00587064	0.00882682	0.00881482	0.00883205	0.00882682	0.00882682	0.00883205
136	OM004702	hirtula	Avena_hirtula_ribotype_A12_35size_28_OM004702	136	0.0118461	0.0178405	0.0148226	0.0148519	0.0148519	0.014843	0.0576179	0.014843	0.041774	0.0148226	0.014843	0.0148226	0.0148519	0.00884934	0.0148519	0.014843	0.0148519	0.0148226	0.014843	0.0148519	0.014843	0.0148226	0.0148226	0.0148519	0.0148226	0.0148226	0.0148226	0.014843	0.0148519	0.0118813	0.0118813	0.014843	0.0148226	0.014843	0.0148226	0.014843	0.0148226	0.0148226	0.00884934	0.0118273	0.0118111	0.0118343	0.0118273	0.0118273	0.0118343
137	OM004703	hirtula	Avena_hirtula_ribotype_A12_36size_28_OM004703	137	0.0088408	0.0147935	0.0117996	0.0118228	0.0118228	0.0118158	0.053431	0.0118158	0.0377356	0.0117996	0.0118158	0.0117996	0.0118228	0.00587064	0.0118228	0.0118158	0.0118228	0.0117996	0.0118158	0.0118228	0.0118158	0.0117996	0.0117996	0.0118228	0.0117996	0.0117996	0.0117996	0.0118158	0.0118228	0.00886693	0.00886693	0.0118158	0.0117996	0.0118158	0.0117996	0.0118158	0.0117996	0.0117996	0.00587064	0.00882682	0.00881482	0.00883205	0.00882682	0.00882682	0.00883205
138	OM004704	hirtula	Avena_hirtula_ribotype_A12_37size_25_OM004704	138	0.00588792	0.0118228	0.0088408	0.00885813	0.00885813	0.00885287	0.049549	0.00885287	0.0339178	0.0088408	0.00885287	0.0088408	0.00885813	0.00293237	0.00885813	0.00885287	0.00885813	0.0088408	0.00885287	0.00885813	0.00885287	0.0088408	0.0088408	0.00885813	0.0088408	0.0088408	0.0088408	0.00885287	0.00885813	0.00590531	0.00590531	0.00885287	0.0088408	0.00885287	0.0088408	0.00885287	0.0088408	0.0088408	0.00293237	0.00587862	0.00587064	0.0058821	0.00587862	0.00587862	0.0058821
139	OM004705	hirtula	Avena_hirtula_ribotype_A12_38size_25_OM004705	139	0.00885287	0.0148138	0.0118158	0.011839	0.011839	0.011832	0.0535261	0.011832	0.0378019	0.0118158	0.011832	0.0118158	0.011839	0.00587862	0.011839	0.011832	0.011839	0.0118158	0.011832	0.011839	0.011832	0.0118158	0.0118158	0.011839	0.0118158	0.0118158	0.0118158	0.011832	0.011839	0.00887908	0.00887908	0.011832	0.0118158	0.011832	0.0118158	0.011832	0.0118158	0.0118158	0.00587862	0.00883886	0.00882682	0.0088441	0.00883886	0.00883886	0.0088441
140	OM004706	hirtula	Avena_hirtula_ribotype_A12_39size_25_OM004706	140	0.00885813	0.0148226	0.0118228	0.0118461	0.0118461	0.011839	0.0535677	0.011839	0.0378308	0.0118228	0.011839	0.0118228	0.0118461	0.0058821	0.0118461	0.011839	0.0118461	0.0118228	0.011839	0.0118461	0.011839	0.0118228	0.0118228	0.0118461	0.0118228	0.0118228	0.0118228	0.011839	0.0118461	0.00888436	0.00888436	0.011839	0.0118228	0.011839	0.0118228	0.011839	0.0118228	0.0118228	0.0058821	0.0088441	0.00883205	0.00884934	0.0088441	0.0088441	0.00884934
141	OM004707	hirtula	Avena_hirtula_ribotype_A12_40size_25_OM004707	141	0.00885813	0.0148226	0.0118228	0.0118461	0.0118461	0.011839	0.0535677	0.011839	0.0378308	0.0118228	0.011839	0.0118228	0.0118461	0.0058821	0.0118461	0.011839	0.0118461	0.0118228	0.011839	0.0118461	0.011839	0.0118228	0.0118228	0.0118461	0.0118228	0.0118228	0.0118228	0.011839	0.0118461	0.00888436	0.00888436	0.011839	0.0118228	0.011839	0.0118228	0.011839	0.0118228	0.0118228	0.0058821	0.0088441	0.00883205	0.00884934	0.0088441	0.0088441	0.00884934
142	OM004708	hirtula	Avena_hirtula_ribotype_A12_41size_24_OM004708	142	0.00885813	0.0148226	0.0118228	0.0118461	0.0118461	0.011839	0.0535677	0.011839	0.0378308	0.0118228	0.011839	0.0118228	0.0118461	0.0058821	0.0118461	0.011839	0.0118461	0.0118228	0.011839	0.0118461	0.011839	0.0118228	0.0118228	0.0118461	0.0118228	0.0118228	0.0118228	0.011839	0.0118461	0.00888436	0.00888436	0.011839	0.0118228	0.011839	0.0118228	0.011839	0.0118228	0.0118228	0.0058821	0.0088441	0.00883205	0.00884934	0.0088441	0.0088441	0.00884934
143	OM004709	hirtula	Avena_hirtula_ribotype_A12_42size_24_OM004709	143	0.00883556	0.0147847	0.0117926	0.0118158	0.0118158	0.0118088	0.0533896	0.0118088	0.0377068	0.0117926	0.0118088	0.0117926	0.0118158	0.00586718	0.0118158	0.0118088	0.0118158	0.0117926	0.0118088	0.0118158	0.0118088	0.0117926	0.0117926	0.0118158	0.0117926	0.0117926	0.0117926	0.0118088	0.0118158	0.00886166	0.00886166	0.0118088	0.0117926	0.0118088	0.0117926	0.0118088	0.0117926	0.0117926	0.00586718	0.0088216	0.00880962	0.00882682	0.0088216	0.0088216	0.00882682
144	OM004710	hirtula	Avena_hirtula_ribotype_A12_43size_23_OM004710	144	0.0178405	0.0238833	0.0208352	0.0208765	0.0208765	0.020864	0.0656444	0.020864	0.0496257	0.0208352	0.020864	0.0208352	0.0208765	0.0148079	0.0208765	0.020864	0.0208765	0.0208352	0.020864	0.0208765	0.020864	0.0208352	0.0208352	0.0208765	0.0208352	0.0208352	0.0208352	0.020864	0.0208765	0.0178937	0.0178937	0.020864	0.0208352	0.020864	0.0208352	0.020864	0.0208352	0.0208352	0.0148079	0.017812	0.0177876	0.0178227	0.017812	0.017812	0.0178227
145	OM004711	hirtula	Avena_hirtula_ribotype_A12_44size_23_OM004711	145	0.00588792	0.0118228	0.0088408	0.00885813	0.00885813	0.00885287	0.049549	0.00885287	0.0339178	0.0088408	0.00885287	0.0088408	0.00885813	0.00293237	0.00885813	0.00885287	0.00885813	0.0088408	0.00885287	0.00885813	0.00885287	0.0088408	0.0088408	0.00885813	0.0088408	0.0088408	0.0088408	0.00885287	0.00885813	0.00590531	0.00590531	0.00885287	0.0088408	0.00885287	0.0088408	0.00885287	0.0088408	0.0088408	0.00293237	0.00587862	0.00587064	0.0058821	0.00587862	0.00587862	0.0058821
146	OM004712	hirtula	Avena_hirtula_ribotype_A12_45size_22_OM004712	146	0.0118228	0.0178053	0.0147935	0.0148226	0.0148226	0.0148138	0.0574702	0.0148138	0.0416684	0.0147935	0.0148138	0.0147935	0.0148226	0.00883205	0.0148226	0.0148138	0.0148226	0.0147935	0.0148138	0.0148226	0.0148138	0.0147935	0.0147935	0.0148226	0.0147935	0.0147935	0.0147935	0.0148138	0.0148226	0.0118579	0.0118579	0.0148138	0.0147935	0.0148138	0.0147935	0.0148138	0.0147935	0.0147935	0.00883205	0.0118041	0.011788	0.0118111	0.0118041	0.0118041	0.0118111
147	OM004713	hirtula	Avena_hirtula_ribotype_A12_46size_22_OM004713	147	0.0118228	0.0178053	0.0147935	0.0148226	0.0148226	0.0148138	0.053431	0.0148138	0.0377356	0.0147935	0.0148138	0.0147935	0.0148226	0.00883205	0.0148226	0.0148138	0.0148226	0.0147935	0.0148138	0.0148226	0.0148138	0.0147935	0.0147935	0.0148226	0.0147935	0.0147935	0.0147935	0.0148138	0.0148226	0.0118579	0.0118579	0.0148138	0.0147935	0.0148138	0.0147935	0.0148138	0.0147935	0.0147935	0.00883205	0.0118041	0.011788	0.0118111	0.0118041	0.0118041	0.0118111
148	OM004714	hirtula	Avena_hirtula_ribotype_A12_47size_21_OM004714	148	0.0118461	0.0178405	0.0148226	0.0148519	0.0148519	0.014843	0.0576179	0.014843	0.041774	0.0148226	0.014843	0.0148226	0.0148519	0.00884934	0.0148519	0.014843	0.0148519	0.0148226	0.014843	0.0148519	0.014843	0.0148226	0.0148226	0.0148519	0.0148226	0.0148226	0.0148226	0.014843	0.0148519	0.0118813	0.0118813	0.014843	0.0148226	0.014843	0.0148226	0.014843	0.0148226	0.0148226	0.00884934	0.0118273	0.0118111	0.0118343	0.0118273	0.0118273	0.0118343
149	OM004715	hirtula	Avena_hirtula_ribotype_A12_48size_21_OM004715	149	0.0147935	0.020794	0.0177702	0.0178053	0.0178053	0.0177946	0.0572788	0.0177946	0.045516	0.0177702	0.0177946	0.0177702	0.0178053	0.011788	0.0178053	0.0177946	0.0178053	0.0177702	0.0177946	0.0178053	0.0177946	0.0177702	0.0177702	0.0178053	0.0177702	0.0177702	0.0177702	0.0177946	0.0178053	0.0148374	0.0148374	0.0177946	0.0177702	0.0177946	0.0177702	0.0177946	0.0177702	0.0177702	0.011788	0.01477	0.0147499	0.0147788	0.01477	0.01477	0.0147788
150	OM004716	hirtula	Avena_hirtula_ribotype_A12_49size_21_OM004716	150	0.00886693	0.0148374	0.0118346	0.0118579	0.0118579	0.0118508	0.0536357	0.0118508	0.0378785	0.0118346	0.0118508	0.0118346	0.0118579	0.00588792	0.0118579	0.0118508	0.0118579	0.0118346	0.0118508	0.0118579	0.0118508	0.0118346	0.0118346	0.0118579	0.0118346	0.0118346	0.0118346	0.0118508	0.0118579	0.00889322	0.00889322	0.0118508	0.0118346	0.0118508	0.0118346	0.0118508	0.0118346	0.0118346	0.00588792	0.00885287	0.0088408	0.00885813	0.00885287	0.00885287	0.00885813
151	OM004717	atlantica	Avena_atlantica_ribotype_6353-G-2_OM004717	151	0.00588792	0.0118228	0.0088408	0.00885813	0.00885813	0.00885287	0.049549	0.00885287	0.0339178	0.0088408	0.00885287	0.0088408	0.00885813	0.00293237	0.00885813	0.00885287	0.00885813	0.0088408	0.00885287	0.00885813	0.00885287	0.0088408	0.0088408	0.00885813	0.0088408	0.0088408	0.0088408	0.00885287	0.00885813	0.00590531	0.00590531	0.00885287	0.0088408	0.00885287	0.0088408	0.00885287	0.0088408	0.0088408	0.00293237	0.00587862	0.00587064	0.0058821	0.00587862	0.00587862	0.0058821
152	OM004718	atlantica	Avena_atlantica_ribotype_4571-G-2_OM004718	152	0.00293527	0.0088408	0.00587644	0.00588792	0.00588792	0.00588444	0.0455614	0.00588444	0.0300347	0.00587644	0.00588444	0.00587644	0.00588792	0	0.00588792	0.00588444	0.00588792	0.00587644	0.00588444	0.00588792	0.00588444	0.00587644	0.00587644	0.00588792	0.00587644	0.00587644	0.00587644	0.00588444	0.00588792	0.00294391	0.00294391	0.00588444	0.00587644	0.00588444	0.00587644	0.00588444	0.00587644	0.00587644	0	0.00293065	0.00292668	0.00293237	0.00293065	0.00293065	0.00293237
153	OM004719	atlantica	Avena_atlantica_ribotype_102-G-2_OM004719	153	0.0031054	0.0093554	0.00621742	0.00623027	0.00623027	0.00622637	0.0477369	0.00622637	0.0314519	0.00621742	0.00622637	0.00621742	0.00623027	0.00309579	0.00623027	0.00622637	0.00623027	0.00621742	0.00622637	0.00623027	0.00622637	0.00621742	0.00621742	0.00623027	0.00621742	0.00621742	0.0031054	0.00622637	0.00623027	0.00311508	0.00311508	0.00622637	0.00621742	0.0031054	0.00621742	0.00622637	0.00621742	0.00621742	0.00309579	0.00620705	0.00619815	0.00621092	0.00620705	0.00620705	0.00621092
154	OM004720	atlantica	Avena_atlantica_ribotype_21-G-2_OM004720	154	0	0.00621742	0.00309902	0.0031054	0.0031054	0.00310347	0.0435831	0.00310347	0.0274114	0.00309902	0.00310347	0.00309902	0.0031054	0	0.0031054	0.00310347	0.0031054	0.00309902	0.00310347	0.0031054	0.00310347	0.00309902	0.00309902	0.0031054	0.00309902	0.00309902	0	0.00310347	0.0031054	0	0	0.00310347	0.00309902	0	0.00309902	0.00310347	0.00309902	0.00309902	0	0.00309386	0.00308944	0.00309579	0.00309386	0.00309386	0.00309579
155	OM004721	atlantica	Avena_atlantica_ribotype_43-G-2_OM004721	155	0.00885287	0.0148138	0.0118158	0.011839	0.011839	0.011832	0.049549	0.011832	0.0339178	0.0118158	0.011832	0.0118158	0.011839	0.00587862	0.011839	0.011832	0.011839	0.0118158	0.011832	0.011839	0.011832	0.0118158	0.0118158	0.011839	0.0118158	0.0118158	0.0118158	0.011832	0.011839	0.00887908	0.00887908	0.011832	0.0118158	0.011832	0.0118158	0.011832	0.0118158	0.0118158	0.00587862	0.00883886	0.00882682	0.0088441	0.00883886	0.00883886	0.0088441
156	OM004722	atlantica	Avena_atlantica_ribotype_33-G-2_OM004722	156	0.00885287	0.0148138	0.0118158	0.011839	0.011839	0.011832	0.0535261	0.00588792	0.0378019	0.0118158	0.011832	0.0118158	0.011839	0.00587862	0.011839	0.011832	0.011839	0.0118158	0.011832	0.011839	0.011832	0.0118158	0.0118158	0.011839	0.0118158	0.0118158	0.0118158	0.011832	0.011839	0.00887908	0.00887908	0.011832	0.0118158	0.011832	0.0118158	0.011832	0.0118158	0.0118158	0.00587862	0.00293237	0.00882682	0.0088441	0.00883886	0.00883886	0.0088441
157	OM004723	atlantica	Avena_atlantica_ribotype_32-G-2_OM004723	157	0.00885813	0.0148226	0.0118228	0.0118461	0.0118461	0.011839	0.0535677	0.011839	0.0378308	0.0118228	0.011839	0.0118228	0.0118461	0.0058821	0.0118461	0.011839	0.0118461	0.0118228	0.011839	0.0118461	0.011839	0.0118228	0.0118228	0.0118461	0.0118228	0.0118228	0.0118228	0.011839	0.0118461	0.00888436	0.00888436	0.011839	0.0118228	0.011839	0.0118228	0.011839	0.0118228	0.0118228	0.0058821	0.0088441	0.00883205	0.00884934	0.0088441	0.0088441	0.00884934
158	OM004724	atlantica	Avena_atlantica_ribotype_29-G-2_OM004724	158	0.00885813	0.0148226	0.0118228	0.0118461	0.0118461	0.011839	0.0535677	0.011839	0.0378308	0.0118228	0.011839	0.0118228	0.0118461	0.0058821	0.0118461	0.011839	0.0118461	0.0118228	0.011839	0.0118461	0.011839	0.0118228	0.0118228	0.0118461	0.0118228	0.0118228	0.0118228	0.011839	0.0118461	0.00888436	0.00888436	0.011839	0.0118228	0.011839	0.0118228	0.011839	0.0118228	0.0118228	0.0058821	0.0088441	0.00883205	0.00884934	0.0088441	0.0088441	0.00587862
159	OM004725	atlantica	Avena_atlantica_ribotype_24-G-2_OM004725	159	0.0088408	0.0147935	0.0117996	0.0118228	0.0118228	0.0118158	0.053431	0.0118158	0.0377356	0.0117996	0.0118158	0.0117996	0.0118228	0.00587064	0.0118228	0.0118158	0.0118228	0.0117996	0.0118158	0.0118228	0.0118158	0.0117996	0.0117996	0.0118228	0.0117996	0.0117996	0.0117996	0.0118158	0.0118228	0.00886693	0.00886693	0.0118158	0.0117996	0.0118158	0.0117996	0.0118158	0.0117996	0.0117996	0.00587064	0.00882682	0.00881482	0.00883205	0.00882682	0.00882682	0.00883205
160	OM004726	atlantica	Avena_atlantica_ribotype_23-G-2_OM004726	160	0.0088408	0.0147935	0.0117996	0.0118228	0.0118228	0.0118158	0.049549	0.0118158	0.0339178	0.0117996	0.0118158	0.0117996	0.0118228	0.00587064	0.0118228	0.0118158	0.0118228	0.00588792	0.0118158	0.0118228	0.0118158	0.0117996	0.0117996	0.0118228	0.0117996	0.0117996	0.0117996	0.0118158	0.0118228	0.00886693	0.00886693	0.0118158	0.0117996	0.0118158	0.0117996	0.0118158	0.0117996	0.0117996	0.00587064	0.00882682	0.00881482	0.00883205	0.00882682	0.00882682	0.00883205
161	OM004727	atlantica	Avena_atlantica_ribotype_23-G-2(2)_OM004727	161	0.00885287	0.0148138	0.0118158	0.011839	0.011839	0.00588792	0.0535261	0.011832	0.0378019	0.0118158	0.011832	0.0118158	0.011839	0.00587862	0.011839	0.011832	0.011839	0.0118158	0.011832	0.011839	0.011832	0.0118158	0.0118158	0.011839	0.0118158	0.0118158	0.0118158	0.011832	0.011839	0.00887908	0.00887908	0.011832	0.0118158	0.011832	0.0118158	0.011832	0.0118158	0.0118158	0.00587862	0.00883886	0.00882682	0.0088441	0.00883886	0.00883886	0.0088441
162	OM004728	atlantica	Avena_atlantica_ribotype_21-G-2(2)_OM004728	162	0.0088408	0.0147935	0.0117996	0.0118228	0.0118228	0.0118158	0.049549	0.0118158	0.0339178	0.0117996	0.0118158	0.0117996	0.0118228	0.00587064	0.0118228	0.0118158	0.0118228	0.0117996	0.0118158	0.00885813	0.0118158	0.0117996	0.0117996	0.0118228	0.0117996	0.0117996	0.0117996	0.0118158	0.0118228	0.00886693	0.00886693	0.0118158	0.0117996	0.0118158	0.0117996	0.0118158	0.0117996	0.00588792	0.00587064	0.00882682	0.00881482	0.00883205	0.00882682	0.00882682	0.00883205
163	OM004729	atlantica	Avena_atlantica_ribotype_20-G-2(2)_OM004729	163	0.00885813	0.0148226	0.0118228	0.0118461	0.0118461	0.011839	0.049549	0.011839	0.0339178	0.0118228	0.011839	0.0118228	0.0118461	0.0058821	0.0118461	0.011839	0.0118461	0.0118228	0.011839	0.00588792	0.011839	0.0118228	0.0118228	0.0118461	0.0118228	0.0118228	0.0118228	0.011839	0.0118461	0.00888436	0.00888436	0.011839	0.0118228	0.011839	0.0118228	0.011839	0.0118228	0.00885813	0.0058821	0.0088441	0.00883205	0.00884934	0.0088441	0.0088441	0.00884934
164	OM004730	atlantica	Avena_atlantica_ribotype_20-G-2(3)_OM004730	164	0.00885287	0.0148138	0.0118158	0.011839	0.011839	0.011832	0.0535261	0.011832	0.0378019	0.0118158	0.011832	0.0118158	0.011839	0.00587862	0.011839	0.011832	0.011839	0.0118158	0.011832	0.011839	0.011832	0.0118158	0.0118158	0.011839	0.0118158	0.0118158	0.0118158	0.011832	0.011839	0.00887908	0.00887908	0.011832	0.0118158	0.011832	0.0118158	0.011832	0.0118158	0.0118158	0.00587862	0.00883886	0.00882682	0.0088441	0.00883886	0.00883886	0.0088441
165	OM004731	atlantica	Avena_atlantica_ribotype_20-G-2(4)_OM004731	165	0.0088408	0.0147935	0.0117996	0.0118228	0.0118228	0.0118158	0.053431	0.0118158	0.0377356	0.0117996	0.0118158	0.0117996	0.0118228	0.00587064	0.0118228	0.0118158	0.0118228	0.0117996	0.0118158	0.0118228	0.0118158	0.0117996	0.0117996	0.0118228	0.0117996	0.0117996	0.0117996	0.0118158	0.0118228	0.00886693	0.00886693	0.0118158	0.0117996	0.0118158	0.0117996	0.0118158	0.0117996	0.0117996	0.00587064	0.00882682	0.00881482	0.00883205	0.00882682	0.00882682	0.00883205
166	OM004732	damascena	Avena_damascena_ribotype_4910-G-27_OM004732	166	0.0088408	0.0147935	0.0117996	0.0118228	0.0118228	0.0118158	0.053431	0.0118158	0.0377356	0.0117996	0.0118158	0.0117996	0.0118228	0.00587064	0.0118228	0.0118158	0.0118228	0.0117996	0.0118158	0.0118228	0.0118158	0.0117996	0.0117996	0.0118228	0.0117996	0.0117996	0.0117996	0.0118158	0.0118228	0.00886693	0.00886693	0.0118158	0.0117996	0.0118158	0.0117996	0.0118158	0.0117996	0.0117996	0.00587064	0.00882682	0.00881482	0.00883205	0.00882682	0.00882682	0.00883205
167	OM004733	damascena	Avena_damascena_ribotype_3936-G-27_OM004733	167	0.00588792	0.0118228	0.0088408	0.00885813	0.00885813	0.00885287	0.049549	0.00885287	0.0339178	0.0088408	0.00885287	0.0088408	0.00885813	0.00293237	0.00885813	0.00885287	0.00885813	0.0088408	0.00885287	0.00885813	0.00885287	0.0088408	0.0088408	0.00885813	0.0088408	0.0088408	0.0088408	0.00885287	0.00885813	0.00590531	0.00590531	0.00885287	0.0088408	0.00885287	0.0088408	0.00885287	0.0088408	0.0088408	0.00293237	0.00587862	0.00587064	0.0058821	0.00587862	0.00587862	0.0058821
168	OM004734	damascena	Avena_damascena_ribotype_24-G-27_OM004734	168	0.0117996	0.0177702	0.0147645	0.0147935	0.0147935	0.0147847	0.0573232	0.0147847	0.0415633	0.0147645	0.0147847	0.0147645	0.0147935	0.00881482	0.0147935	0.0147847	0.0147935	0.0147645	0.0147847	0.0147935	0.0147847	0.0147645	0.0147645	0.0147935	0.0147645	0.0147645	0.0147645	0.0147847	0.0147935	0.0118346	0.0118346	0.0147847	0.0147645	0.0147847	0.0147645	0.0147847	0.0147645	0.0147645	0.00881482	0.011781	0.0117649	0.011788	0.011781	0.011781	0.011788
169	OM004735	damascena	Avena_damascena_ribotype_20-G-27_OM004735	169	0.0117996	0.0177702	0.0147645	0.0147935	0.0147935	0.0147847	0.0573232	0.0147847	0.0415633	0.0147645	0.0147847	0.0147645	0.0147935	0.00881482	0.0147935	0.0147847	0.0147935	0.0147645	0.0147847	0.0147935	0.0147847	0.0147645	0.0088408	0.0147935	0.0147645	0.0147645	0.0147645	0.0147847	0.0147935	0.0118346	0.0118346	0.0147847	0.0147645	0.0147847	0.0147645	0.0147847	0.0147645	0.0147645	0.00881482	0.011781	0.0117649	0.011788	0.011781	0.011781	0.011788
			Minimum	0
			Maximum	0.0822957
			Average	0.0130306
[truncated: 124 more columns]

## Sheet: Genetic distance -N165
Table S2 (B) Pairwise genetic distance among 165 accessions from 7 Avena species. Four outlier accessions were excluded.
Unit	Species	Accession	MEGA name	Unit	1	2	3	4	5	6	7	8	9	10	11	12	13	14	15	16	17	18	19	20	21	22	23	24	25	26	27	28	29	30	31	32	33	34	35	36	37	38	39	40	41	42	43	44	45
1	canariensis	OM004567	Avena_canariensis_ribotype_1005E4-G-11_OM004567	1
2	canariensis	OM004568	Avena_canariensis_ribotype_1908-G-11_OM004568	2	0.00588792
3	canariensis	OM004569	Avena_canariensis_ribotype_371-G-11_OM004569	3	0.00293527	0.002941
4	canariensis	OM004570	Avena_canariensis_ribotype_338-G-11_OM004570	4	0.002941	0.00293527	0.00588792
5	canariensis	OM004571	Avena_canariensis_ribotype_262-G-11_OM004571	5	0.002941	0.00885813	0.00588792	0.00589945
6	canariensis	OM004572	Avena_canariensis_ribotype_53-G-11_OM004572	6	0.00293926	0.00885287	0.00588444	0.00589595	0.00589595
7	canariensis	OM004574	Avena_canariensis_ribotype_50-G-11_OM004574	7	0.00293926	0.00885287	0.00588444	0.00589595	0.00589595	0.00589246
8	canariensis	OM004576	Avena_canariensis_ribotype_48-G-11_OM004576	8	0.00293527	0.0088408	0.00587644	0.00588792	0.00588792	0.00588444	0.00588444
9	canariensis	OM004577	Avena_canariensis_ribotype_44-G-11_OM004577	9	0.00293926	0.00885287	0.00588444	0.00589595	0.00589595	0.00589246	0.00589246	0.00588444
10	canariensis	OM004578	Avena_canariensis_ribotype_41-G-11_OM004578	10	0.00293527	0.0088408	0.00587644	0.00588792	0.00588792	0.00588444	0.00588444	0.00587644	0.00588444
11	canariensis	OM004579	Avena_canariensis_ribotype_41-G-11(2)_OM004579	11	0.002941	0.00885813	0.00588792	0.00589945	0.00589945	0.00589595	0.00589595	0.00588792	0.00589595	0.00588792
12	canariensis	OM004580	Avena_canariensis_ribotype_39-G-11_OM004580	12	0.00293527	0.0088408	0.00587644	0.00588792	0.00588792	0.00588444	0.00588444	0.00587644	0.00588444	0.00587644	0.00588792
13	canariensis	OM004581	Avena_canariensis_ribotype_39-G-11(2)_OM004581	13	0.002941	0.00885813	0.00588792	0.00589945	0.00589945	0.00589595	0.00589595	0.00588792	0.00589595	0.00588792	0.00589945	0.00588792
14	canariensis	OM004582	Avena_canariensis_ribotype_38-G-11_OM004582	14	0.00293926	0.00885287	0.00588444	0.00589595	0.00589595	0.00589246	0.00589246	0.00588444	0.00589246	0.00588444	0.00589595	0.00588444	0.00589595
15	canariensis	OM004583	Avena_canariensis_ribotype_38-G-11(2)_OM004583	15	0.002941	0.00885813	0.00588792	0.00589945	0.00589945	0.00589595	0.00589595	0.00588792	0.00589595	0.00588792	0.00589945	0.00588792	0.00589945	0.00589595
16	canariensis	OM004584	Avena_canariensis_ribotype_35-G-11_OM004584	16	0.00293527	0.0088408	0.00587644	0.00588792	0.00588792	0.00588444	0.00588444	0.00587644	0.00588444	0.00587644	0.00588792	0.00587644	0.00588792	0.00588444	0.00588792
17	canariensis	OM004585	Avena_canariensis_ribotype_31-G-11_OM004585	17	0.00293926	0.00885287	0.00588444	0.00589595	0.00589595	0.00589246	0.00589246	0.00588444	0.00589246	0.00588444	0.00589595	0.00588444	0.00589595	0.00589246	0.00589595	0.00588444
18	canariensis	OM004586	Avena_canariensis_ribotype_30-G-11_OM004586	18	0.002941	0.00885813	0.00588792	0.00589945	0.00589945	0.00589595	0.00589595	0.00588792	0.00589595	0.00588792	0.00589945	0.00588792	0.00589945	0.00589595	0.00589945	0.00588792	0.00589595
19	canariensis	OM004587	Avena_canariensis_ribotype_28-G-11_OM004587	19	0.00293926	0.00885287	0.00588444	0.00589595	0.00589595	0.00589246	0.00589246	0.00588444	0.00589246	0.00588444	0.00589595	0.00588444	0.00589595	0.00589246	0.00589595	0.00588444	0.00589246	0.00589595
20	canariensis	OM004588	Avena_canariensis_ribotype_26-G-11_OM004588	20	0.00293527	0.0088408	0.00587644	0.00588792	0.00588792	0.00588444	0.00588444	0.00587644	0.00588444	0.00587644	0.00588792	0.00587644	0.00588792	0.00588444	0.00588792	0.00587644	0.00588444	0.00588792	0.00588444
21	canariensis	OM004589	Avena_canariensis_ribotype_25-G-11_OM004589	21	0.00293527	0.0088408	0.00587644	0.00588792	0.00588792	0.00588444	0.00588444	0.00587644	0.00588444	0.00587644	0.00588792	0.00587644	0.00588792	0.00588444	0.00588792	0.00587644	0.00588444	0.00588792	0.00588444	0.00587644
22	canariensis	OM004590	Avena_canariensis_ribotype_25-G-11(2)_OM004590	22	0.002941	0.00885813	0.00588792	0.00589945	0.00589945	0.00589595	0.00589595	0.00588792	0.00589595	0.00588792	0.00589945	0.00588792	0.00589945	0.00589595	0.00589945	0.00588792	0.00589595	0.00589945	0.00589595	0.00588792	0.00588792
23	canariensis	OM004591	Avena_canariensis_ribotype_25-G-11(3)_OM004591	23	0.00293527	0.0088408	0.00587644	0.00588792	0.00588792	0.00588444	0.00588444	0.00587644	0.00588444	0.00587644	0.00588792	0.00587644	0.00588792	0.00588444	0.00588792	0.00587644	0.00588444	0.00588792	0.00588444	0.00587644	0.00587644	0.00588792
24	canariensis	OM004592	Avena_canariensis_ribotype_25-G-11(4)_OM004592	24	0.00293527	0.0088408	0.00587644	0.00588792	0.00588792	0.00588444	0.00588444	0.00587644	0.00588444	0.00587644	0.00588792	0.00587644	0.00588792	0.00588444	0.00588792	0.00587644	0.00588444	0.00588792	0.00588444	0.00587644	0.00587644	0.00588792	0.00587644
25	canariensis	OM004593	Avena_canariensis_ribotype_24-G-11_OM004593	25	0.00293527	0.0088408	0.00587644	0.00588792	0.00588792	0.00588444	0.00588444	0.00587644	0.00588444	0.00587644	0.00588792	0.00587644	0.00588792	0.00588444	0.00588792	0.00587644	0.00588444	0.00588792	0.00588444	0.00587644	0.00587644	0.00588792	0.00587644	0.00587644
26	canariensis	OM004594	Avena_canariensis_ribotype_24-G-11(2)_OM004594	26	0.00293926	0.00885287	0.00588444	0.00589595	0.00589595	0.00589246	0.00589246	0.00588444	0.00589246	0.00588444	0.00589595	0.00588444	0.00589595	0.00589246	0.00589595	0.00588444	0.00589246	0.00589595	0.00589246	0.00588444	0.00588444	0.00589595	0.00588444	0.00588444	0.00588444
27	canariensis	OM004595	Avena_canariensis_ribotype_22-G-11_OM004595	27	0.002941	0.00885813	0.00588792	0.00589945	0.00589945	0.00589595	0.00589595	0.00588792	0.00589595	0.00588792	0.00589945	0.00588792	0.00589945	0.00589595	0.00589945	0.00588792	0.00589595	0.00589945	0.00589595	0.002941	0.00588792	0.00589945	0.00588792	0.00588792	0.00588792	0.00589595
28	canariensis	OM004596	Avena_canariensis_ribotype_22-G-11(2)_OM004596	28	0	0.00590531	0.00294391	0.00294967	0.00294967	0.00294793	0.00294793	0.00294391	0.00294793	0.00294391	0.00294967	0.00294391	0.00294967	0.00294793	0.00294967	0.00294391	0.00294793	0.00294967	0.00294793	0.00294391	0.00294391	0.00294967	0.00294391	0.00294391	0.00294391	0.00294793	0.00294967
29	canariensis	OM004597	Avena_canariensis_ribotype_22-G-11(4)_OM004597	29	0	0.00590531	0.00294391	0.00294967	0.00294967	0.00294793	0.00294793	0.00294391	0.00294793	0.00294391	0.00294967	0.00294391	0.00294967	0.00294793	0.00294967	0.00294391	0.00294793	0.00294967	0.00294793	0.00294391	0.00294391	0.00294967	0.00294391	0.00294391	0.00294391	0.00294793	0.00294967	0
30	canariensis	OM004598	Avena_canariensis_ribotype_22-G-11(5)_OM004598	30	0.00293926	0.00885287	0.00588444	0.00589595	0.00589595	0.00589246	0.00589246	0.00588444	0.00589246	0.00588444	0.00589595	0.00588444	0.00589595	0.00589246	0.00589595	0.00588444	0.00589246	0.00589595	0.00589246	0.00588444	0.00588444	0.00589595	0.00588444	0.00588444	0.00588444	0.00589246	0.00589595	0.00294793	0.00294793
31	canariensis	OM004599	Avena_canariensis_ribotype_22-G-11(6)_OM004599	31	0.00293527	0.0088408	0.00587644	0.00588792	0.00588792	0.00588444	0.00588444	0.00587644	0.00588444	0.00587644	0.00588792	0.00587644	0.00588792	0.00588444	0.00588792	0.00587644	0.00588444	0.00588792	0.00588444	0.00587644	0.00587644	0.00588792	0.00587644	0.00587644	0.00587644	0.00588444	0.00588792	0.00294391	0.00294391	0.00588444
32	canariensis	OM004600	Avena_canariensis_ribotype_22-G-11(7)_OM004600	32	0.00293926	0.00885287	0.00588444	0.00589595	0.00589595	0.00589246	0.00589246	0.00588444	0.00589246	0.00588444	0.00589595	0.00588444	0.00589595	0.00589246	0.00589595	0.00588444	0.00589246	0.00589595	0.00589246	0.00588444	0.00588444	0.00589595	0.00588444	0.00588444	0.00588444	0.00589246	0.00589595	0.00294793	0.00294793	0.00589246	0.00588444
33	canariensis	OM004601	Avena_canariensis_ribotype_21-G-11_OM004601	33	0.00293527	0.0088408	0.00587644	0.00588792	0.00588792	0.00588444	0.00588444	0.00587644	0.00588444	0.00587644	0.002941	0.00587644	0.00588792	0.00588444	0.00588792	0.00587644	0.00588444	0.00588792	0.00588444	0.00587644	0.00587644	0.00588792	0.00587644	0.00587644	0.00587644	0.00588444	0.00588792	0.00294391	0.00294391	0.00588444	0.00587644	0.00588444
34	canariensis	OM004602	Avena_canariensis_ribotype_21-G-11(2)_OM004602	34	0.00293926	0.00885287	0.00588444	0.00589595	0.00589595	0.00589246	0.00589246	0.00588444	0.00589246	0.00588444	0.00589595	0.00588444	0.00589595	0.00589246	0.00589595	0.00588444	0.00589246	0.00589595	0.00589246	0.00588444	0.00588444	0.00589595	0.00588444	0.00588444	0.00588444	0.00589246	0.00589595	0.00294793	0.00294793	0.00589246	0.00588444	0.00589246	0.00588444
35	canariensis	OM004603	Avena_canariensis_ribotype_20-G-11_OM004603	35	0.00293527	0.0088408	0.00587644	0.00588792	0.00588792	0.00588444	0.00588444	0.00587644	0.00588444	0.00587644	0.00588792	0.00587644	0.00588792	0.00588444	0.00588792	0.00587644	0.00588444	0.00588792	0.00588444	0.00587644	0.00587644	0.00588792	0.00587644	0.00587644	0.00587644	0.00588444	0.00588792	0.00294391	0.00294391	0.00588444	0.00587644	0.00588444	0.00587644	0.00588444
36	canariensis	OM004604	Avena_canariensis_ribotype_20-G-11(2)_OM004604	36	0.00293527	0.0088408	0.00587644	0.00588792	0.00588792	0.00588444	0.00588444	0.00587644	0.00588444	0.00587644	0.00588792	0.00587644	0.00588792	0.00588444	0.00588792	0.00587644	0.00588444	0.002941	0.00588444	0.00587644	0.00587644	0.00588792	0.00587644	0.00587644	0.00587644	0.00588444	0.00588792	0.00294391	0.00294391	0.00588444	0.00587644	0.00588444	0.00587644	0.00588444	0.00587644
37	longiglumis	OM004605	Avena_longiglumis_ribotype_9412-G-28_OM004605	37	0.00293527	0.0088408	0.00587644	0.00588792	0.00588792	0.00588444	0.00588444	0.00587644	0.00588444	0.00587644	0.00588792	0	0.00588792	0.00588444	0.00588792	0.00587644	0.00588444	0.00588792	0.00588444	0.00587644	0.00587644	0.00588792	0.00587644	0.00587644	0.00587644	0.00588444	0.00588792	0.00294391	0.00294391	0.00588444	0.00587644	0.00588444	0.00587644	0.00588444	0.00587644	0.00587644
38	longiglumis	OM004606	Avena_longiglumis_ribotype_37-G-28_OM004606	38	0.00588444	0.0118158	0.00883556	0.00885287	0.00885287	0.00884762	0.00293527	0.00883556	0.00884762	0.00883556	0.00885287	0.00293065	0.00885287	0.00884762	0.00885287	0.00883556	0.00884762	0.00885287	0.00884762	0.00883556	0.00883556	0.00885287	0.00883556	0.00883556	0.00883556	0.00884762	0.00885287	0.00590181	0.00590181	0.00884762	0.00883556	0.00884762	0.00883556	0.00884762	0.00883556	0.00883556	0.00293065
39	longiglumis	OM004607	Avena_longiglumis_ribotype_32-G-28_OM004607	39	0.00587644	0.0117996	0.00882354	0.0088408	0.0088408	0.00883556	0.00883556	0.00882354	0.00883556	0.00882354	0.0088408	0.00292668	0.0088408	0.00883556	0.0088408	0.00882354	0.00883556	0.0088408	0.00883556	0.00882354	0.00882354	0.0088408	0.00882354	0.00882354	0.00882354	0.00883556	0.0088408	0.00589376	0.00589376	0.00883556	0.00882354	0.00883556	0.00882354	0.00883556	0.00882354	0.00882354	0.00292668	0.00586718
40	longiglumis	OM004608	Avena_longiglumis_ribotype_31-G-28_OM004608	40	0.00588792	0.0118228	0.0088408	0.00885813	0.00885813	0.00885287	0.00885287	0.0088408	0.00885287	0.0088408	0.00293527	0.00293237	0.00885813	0.00885287	0.00885813	0.0088408	0.00885287	0.00885813	0.00885287	0.0088408	0.0088408	0.00885813	0.0088408	0.0088408	0.0088408	0.00885287	0.00885813	0.00590531	0.00590531	0.00885287	0.0088408	0.00885287	0.00588792	0.00885287	0.0088408	0.0088408	0.00293237	0.00587862	0.00587064
41	longiglumis	OM004609	Avena_longiglumis_ribotype_28-G-28_OM004609	41	0.00588444	0.0118158	0.00883556	0.00885287	0.00885287	0.00884762	0.00884762	0.00883556	0.00293527	0.00883556	0.00885287	0.00293065	0.00885287	0.00884762	0.00885287	0.00883556	0.00884762	0.00885287	0.00884762	0.00883556	0.00883556	0.00885287	0.00883556	0.00883556	0.00883556	0.00884762	0.00885287	0.00590181	0.00590181	0.00884762	0.00883556	0.00884762	0.00883556	0.00884762	0.00883556	0.00883556	0.00293065	0.00587515	0.00586718	0.00587862
42	longiglumis	OM004610	Avena_longiglumis_ribotype_26-G-28_OM004610	42	0.00588444	0.0118158	0.00883556	0.00885287	0.00885287	0.00884762	0.00884762	0.00883556	0.00884762	0.00883556	0.00885287	0.00293065	0.00885287	0.00884762	0.00885287	0.00883556	0.00884762	0.00885287	0.00884762	0.00883556	0.00883556	0.00885287	0.00883556	0.00883556	0.00883556	0.00884762	0.00885287	0.00590181	0.00590181	0.00884762	0.00883556	0.00884762	0.00883556	0.00884762	0.00883556	0.00883556	0.00293065	0.00587515	0.00586718	0.00587862	0.00587515
43	longiglumis	OM004611	Avena_longiglumis_ribotype_24-G-28_OM004611	43	0.00588792	0.0118228	0.0088408	0.00885813	0.00885813	0.00885287	0.00885287	0.0088408	0.00885287	0.0088408	0.00885813	0.00293237	0.00885813	0.00885287	0.00885813	0.0088408	0.00885287	0.00885813	0.00885287	0.0088408	0.0088408	0.00885813	0.0088408	0.0088408	0.0088408	0.00885287	0.00885813	0.00590531	0.00590531	0.00885287	0.0088408	0.00885287	0.0088408	0.00885287	0.0088408	0.0088408	0.00293237	0.00587862	0.00587064	0.0058821	0.00587862	0.00587862
44	longiglumis	OM004612	Avena_longiglumis_ribotype_23-G-28_OM004612	44	0.00588792	0.0118228	0.0088408	0.00885813	0.00885813	0.00885287	0.00885287	0.0088408	0.00885287	0.0088408	0.00885813	0.00293237	0.00885813	0.00885287	0.00885813	0.0088408	0.00885287	0.00293527	0.00885287	0.0088408	0.0088408	0.00885813	0.0088408	0.0088408	0.0088408	0.00885287	0.00885813	0.00590531	0.00590531	0.00885287	0.0088408	0.00885287	0.0088408	0.00885287	0.0088408	0.00588792	0.00293237	0.00587862	0.00587064	0.0058821	0.00587862	0.00587862	0.0058821
45	longiglumis	OM004613	Avena_longiglumis_ribotype_23-G-28(2)_OM004613	45	0.00587644	0.0117996	0.00882354	0.0088408	0.0088408	0.00883556	0.00883556	0.00882354	0.00883556	0.00882354	0.0088408	0.00292668	0.0088408	0.00883556	0.0088408	0.00882354	0.00883556	0.0088408	0.00883556	0.00882354	0.00882354	0.0088408	0.00882354	0.00882354	0.00882354	0.00883556	0.0088408	0.00589376	0.00589376	0.00883556	0.00882354	0.00883556	0.00882354	0.00883556	0.00293527	0.00882354	0.00292668	0.00586718	0.00585923	0.00587064	0.00586718	0.00586718	0.00587064	0.00587064
46	longiglumis	OM004614	Avena_longiglumis_ribotype_23-G-28(3)_OM004614	46	0.00587644	0.0117996	0.00882354	0.0088408	0.0088408	0.00883556	0.00883556	0.00882354	0.00883556	0.00882354	0.0088408	0.00292668	0.0088408	0.00883556	0.0088408	0.00882354	0.00883556	0.0088408	0.00883556	0.00882354	0.00882354	0.0088408	0.00882354	0.00882354	0.00882354	0.00883556	0.0088408	0.00589376	0.00589376	0.00883556	0.00882354	0.00883556	0.00882354	0.00883556	0.00882354	0.00882354	0.00292668	0.00586718	0.00585923	0.00587064	0.00586718	0.00586718	0.00587064	0.00587064	0.00585923
47	longiglumis	OM004615	Avena_longiglumis_ribotype_22-G-28_OM004615	47	0.00587644	0.0117996	0.00882354	0.0088408	0.0088408	0.00883556	0.00883556	0.00882354	0.00883556	0.00882354	0.0088408	0.00292668	0.0088408	0.00883556	0.0088408	0.00882354	0.00883556	0.0088408	0.00883556	0.00882354	0.00882354	0.0088408	0.00882354	0.00882354	0.00882354	0.00883556	0.0088408	0.00589376	0.00589376	0.00883556	0.00882354	0.00883556	0.00882354	0.00883556	0.00882354	0.00882354	0.00292668	0.00586718	0.00585923	0.00587064	0.00586718	0.00586718	0.00587064	0.00587064	0.00585923
48	longiglumis	OM004616	Avena_longiglumis_ribotype_22-G-28(2)_OM004616	48	0.00588792	0.0118228	0.0088408	0.00885813	0.00885813	0.00885287	0.00885287	0.0088408	0.00885287	0.0088408	0.00885813	0.00293237	0.00885813	0.00885287	0.00885813	0.0088408	0.00885287	0.00885813	0.00885287	0.0088408	0.0088408	0.00885813	0.0088408	0.0088408	0.0088408	0.00885287	0.00885813	0.00590531	0.00590531	0.00885287	0.0088408	0.00885287	0.0088408	0.00885287	0.0088408	0.0088408	0.00293237	0.00587862	0.00587064	0.0058821	0.00587862	0.00587862	0.00293065	0.0058821	0.00587064
49	longiglumis	OM004617	Avena_longiglumis_ribotype_20-G-28_OM004617	49	0.00588444	0.0118158	0.00883556	0.00885287	0.00885287	0.00884762	0.00884762	0.00883556	0.00884762	0.00883556	0.00885287	0.00293065	0.00885287	0.00884762	0.00885287	0.00883556	0.00884762	0.00885287	0.00884762	0.00883556	0.00883556	0.00885287	0.00883556	0.00883556	0.00883556	0.00884762	0.00885287	0.00590181	0.00590181	0.00884762	0.00883556	0.00884762	0.00883556	0.00884762	0.00883556	0.00883556	0.00293065	0.00587515	0.00586718	0.00587862	0.00587515	0.00587515	0.00587862	0.00587862	0.00586718
50	longiglumis	OM004618	Avena_longiglumis_ribotype_20-G-28(2)_OM004618	50	0.00294391	0.00886693	0.00589376	0.00590531	0.00590531	0.00590181	0.00590181	0.00589376	0.00590181	0.00589376	0.00590531	0	0.00590531	0.00590181	0.00590531	0.00589376	0.00590181	0.00590531	0.00590181	0.00589376	0.00589376	0.00590531	0.00589376	0.00589376	0.00589376	0.00590181	0.00590531	0.00295261	0.00295261	0.00590181	0.00589376	0.00590181	0.00589376	0.00590181	0.00589376	0.00589376	0	0.00293926	0.00293527	0.002941	0.00293926	0.00293926	0.002941	0.002941	0.00293527
51	longiglumis	OM004619	Avena_longiglumis_ribotype_20-G-28(3)_OM004619	51	0.00587644	0.0117996	0.00882354	0.0088408	0.0088408	0.00883556	0.00883556	0.00882354	0.00883556	0.00882354	0.0088408	0.00292668	0.0088408	0.00883556	0.0088408	0.00882354	0.00883556	0.00588792	0.00883556	0.00882354	0.00882354	0.0088408	0.00882354	0.00882354	0.00882354	0.00883556	0.0088408	0.00589376	0.00589376	0.00883556	0.00882354	0.00883556	0.00882354	0.00883556	0.00882354	0.00293527	0.00292668	0.00586718	0.00585923	0.00587064	0.00586718	0.00586718	0.00587064	0.00293237	0.00585923
52	prostrata	OM004620	Avena_prostrata_ribotype_4933-G-46_OM004620	52	0.014805	0.0208102	0.017784	0.0178191	0.0178191	0.0178085	0.0118158	0.017784	0.0178085	0.017784	0.0178191	0.0117971	0.0178191	0.0178085	0.0178191	0.017784	0.0178085	0.0178191	0.0178085	0.017784	0.017784	0.0178191	0.017784	0.017784	0.017784	0.0178085	0.0178191	0.0148489	0.0148489	0.0178085	0.017784	0.0178085	0.017784	0.0178085	0.017784	0.017784	0.0117971	0.00882682	0.0147613	0.0147903	0.0147815	0.0147815	0.0147903	0.0147903	0.0147613
53	prostrata	OM004621	Avena_prostrata_ribotype_3188-G-46_OM004621	53	0.0178191	0.0238546	0.0208102	0.0208514	0.0208514	0.0208389	0.0148138	0.0208102	0.0208389	0.0208102	0.0208514	0.0147903	0.0208514	0.0208389	0.0208514	0.0208102	0.0208389	0.0208514	0.0208389	0.0208102	0.0208102	0.0208514	0.0208102	0.0208102	0.0208102	0.0208389	0.0208514	0.0178722	0.0178722	0.0208389	0.0208102	0.0208389	0.0208102	0.0208389	0.0208102	0.0208102	0.0147903	0.0118041	0.0177664	0.0178014	0.0177908	0.0177908	0.0178014	0.0178014	0.0177664
54	prostrata	OM004622	Avena_prostrata_ribotype_2559-G-46_OM004622	54	0.0088408	0.0147935	0.0117996	0.0118228	0.0118228	0.0118158	0.0118158	0.0117996	0.0118158	0.0117996	0.0118228	0.00587064	0.0118228	0.0118158	0.0118228	0.00588792	0.0118158	0.0118228	0.0118158	0.0117996	0.0117996	0.0118228	0.0117996	0.0117996	0.0117996	0.0118158	0.0118228	0.00886693	0.00886693	0.0118158	0.0117996	0.0118158	0.0117996	0.0118158	0.0117996	0.0117996	0.00587064	0.00882682	0.00881482	0.00883205	0.00882682	0.00882682	0.00883205	0.00883205	0.00881482
55	prostrata	OM004623	Avena_prostrata_ribotype_585-G-46_OM004623	55	0.0118158	0.0177946	0.0147847	0.0148138	0.0148138	0.014805	0.0088408	0.0147847	0.014805	0.0147847	0.0148138	0.00882682	0.0148138	0.014805	0.0148138	0.00885287	0.014805	0.0148138	0.014805	0.0147847	0.0147847	0.0148138	0.0147847	0.0147847	0.0147847	0.014805	0.0148138	0.0118508	0.0118508	0.014805	0.0147847	0.014805	0.0147847	0.014805	0.0147847	0.0147847	0.00882682	0.00587064	0.011781	0.0118041	0.0117971	0.0117971	0.0118041	0.0118041	0.011781
56	prostrata	OM004624	Avena_prostrata_ribotype_430-G-46_OM004624	56	0.00588792	0.0118228	0.0088408	0.00885813	0.00885813	0.00885287	0.00885287	0.0088408	0.00885287	0.0088408	0.00885813	0.00293237	0.00885813	0.00885287	0.00885813	0.0088408	0.00885287	0.00885813	0.00885287	0.0088408	0.0088408	0.00885813	0.0088408	0.0088408	0.0088408	0.00885287	0.00885813	0.00590531	0.00590531	0.00885287	0.0088408	0.00885287	0.0088408	0.00885287	0.0088408	0.0088408	0.00293237	0.00587862	0.00587064	0.0058821	0.00587862	0.00587862	0.0058821	0.0058821	0.00587064
57	prostrata	OM004625	Avena_prostrata_ribotype_392-G-46_OM004625	57	0.0118158	0.0177946	0.0147847	0.0148138	0.0148138	0.014805	0.014805	0.0147847	0.014805	0.0147847	0.0148138	0.00882682	0.0148138	0.014805	0.0148138	0.0147847	0.014805	0.0148138	0.014805	0.0147847	0.0147847	0.0148138	0.0147847	0.0147847	0.0147847	0.014805	0.0148138	0.0118508	0.0118508	0.014805	0.0147847	0.014805	0.0147847	0.014805	0.0147847	0.0147847	0.00882682	0.0117971	0.011781	0.0118041	0.0117971	0.0117971	0.0118041	0.0118041	0.011781
58	prostrata	OM004626	Avena_prostrata_ribotype_261-G-46_OM004626	58	0.0148138	0.0208227	0.0177946	0.0178298	0.0178298	0.0178191	0.0178191	0.0177946	0.0178191	0.0177946	0.0178298	0.0118041	0.0178298	0.0178191	0.0178298	0.0177946	0.0178191	0.0178298	0.0178191	0.0177946	0.0177946	0.0178298	0.0177946	0.0177946	0.0177946	0.0178191	0.0178298	0.0148578	0.0148578	0.0178191	0.0177946	0.0178191	0.0177946	0.0178191	0.0177946	0.0177946	0.0118041	0.0147903	0.01477	0.0147991	0.0147903	0.0147903	0.0147991	0.0147991	0.01477
59	prostrata	OM004627	Avena_prostrata_ribotype_222-G-46_OM004627	59	0.017784	0.0238074	0.0207691	0.0208102	0.0208102	0.0207977	0.0147847	0.0207691	0.0207977	0.0207691	0.0208102	0.0147613	0.0208102	0.0207977	0.0208102	0.014805	0.0207977	0.0208102	0.0207977	0.0207691	0.0207691	0.0208102	0.0207691	0.0207691	0.0207691	0.0207977	0.0208102	0.0178369	0.0178369	0.0207977	0.0207691	0.0207977	0.0207691	0.0207977	0.0207691	0.0207691	0.0147613	0.011781	0.0177315	0.0177664	0.0177558	0.0177558	0.0177664	0.0177664	0.0177315
60	prostrata	OM004628	Avena_prostrata_ribotype_199-G-46_OM004628	60	0.00885287	0.0148138	0.0118158	0.011839	0.011839	0.011832	0.00588792	0.0118158	0.011832	0.0118158	0.011839	0.00587862	0.011839	0.011832	0.011839	0.0118158	0.011832	0.011839	0.011832	0.0118158	0.0118158	0.011839	0.0118158	0.0118158	0.0118158	0.011832	0.011839	0.00887908	0.00887908	0.011832	0.0118158	0.011832	0.0118158	0.011832	0.0118158	0.0118158	0.00587862	0.00293237	0.00882682	0.0088441	0.00883886	0.00883886	0.0088441	0.0088441	0.00882682
61	prostrata	OM004629	Avena_prostrata_ribotype_141-G-46_OM004629	61	0.0117996	0.0177702	0.0147645	0.0147935	0.0147935	0.0147847	0.0147847	0.0147645	0.0147847	0.0147645	0.0147935	0.00881482	0.0147935	0.0147847	0.0147935	0.0088408	0.0147847	0.0147935	0.0147847	0.0147645	0.0147645	0.0147935	0.0147645	0.0088408	0.0147645	0.0147847	0.0147935	0.0118346	0.0118346	0.0147847	0.0147645	0.0147847	0.0147645	0.0147847	0.0147645	0.0147645	0.00881482	0.011781	0.0117649	0.011788	0.011781	0.011781	0.011788	0.011788	0.0117649
62	prostrata	OM004630	Avena_prostrata_ribotype_75-G-46_OM004630	62	0.0208102	0.0268639	0.0238074	0.0238546	0.0238546	0.0238403	0.0177946	0.0238074	0.0238403	0.0238074	0.0238546	0.0177664	0.0238546	0.0238403	0.0238546	0.0178191	0.0238403	0.0238546	0.0238403	0.0238074	0.0238074	0.0238546	0.0238074	0.0238074	0.0238074	0.0238403	0.0238546	0.0208722	0.0208722	0.0238403	0.0238074	0.0238403	0.0238074	0.0238403	0.0238074	0.0238074	0.0177664	0.01477	0.0207485	0.0207895	0.0207771	0.0207771	0.0207895	0.0207895	0.0207485
63	prostrata	OM004631	Avena_prostrata_ribotype_70-G-46_OM004631	63	0.0178191	0.0238546	0.0208102	0.0208514	0.0208514	0.0208389	0.0148138	0.0208102	0.0208389	0.0208102	0.0208514	0.0147903	0.0208514	0.0208389	0.0208514	0.0208102	0.0208389	0.0208514	0.0208389	0.0208102	0.0208102	0.0208514	0.0208102	0.0208102	0.0208102	0.0178191	0.0208514	0.0178722	0.0178722	0.0208389	0.0208102	0.0208389	0.0208102	0.0208389	0.0208102	0.0208102	0.0147903	0.0118041	0.0177664	0.0178014	0.0177908	0.0177908	0.0178014	0.0178014	0.0177664
64	prostrata	OM004632	Avena_prostrata_ribotype_42-G-46_OM004632	64	0.00885813	0.0148226	0.0118228	0.0118461	0.0118461	0.011839	0.011839	0.0118228	0.011839	0.0118228	0.0118461	0.0058821	0.0118461	0.011839	0.0118461	0.0118228	0.011839	0.0118461	0.011839	0.0118228	0.0118228	0.0118461	0.0118228	0.0118228	0.0118228	0.011839	0.0118461	0.00888436	0.00888436	0.011839	0.0118228	0.011839	0.0118228	0.011839	0.0118228	0.0118228	0.0058821	0.0088441	0.00883205	0.00884934	0.0088441	0.0088441	0.00884934	0.00884934	0.00883205
65	prostrata	OM004634	Avena_prostrata_ribotype_36-G-46_OM004634	65	0.017784	0.0238074	0.0207691	0.0208102	0.0208102	0.0207977	0.0147847	0.0207691	0.0207977	0.0207691	0.0208102	0.0147613	0.0208102	0.0207977	0.0208102	0.0207691	0.0207977	0.0208102	0.0207977	0.0207691	0.0207691	0.0208102	0.0207691	0.0207691	0.0207691	0.0207977	0.0208102	0.0178369	0.0178369	0.0207977	0.0207691	0.0207977	0.0207691	0.0207977	0.0207691	0.0207691	0.0147613	0.011781	0.0177315	0.0177664	0.0177558	0.0177558	0.0177664	0.0177664	0.0177315
66	prostrata	OM004635	Avena_prostrata_ribotype_33-G-46_OM004635	66	0.0178191	0.0238546	0.0208102	0.0208514	0.0208514	0.0208389	0.0148138	0.0208102	0.0208389	0.0208102	0.0208514	0.0147903	0.0208514	0.0208389	0.0208514	0.0208102	0.0208389	0.0208514	0.0208389	0.0208102	0.0208102	0.0208514	0.0208102	0.0208102	0.0208102	0.0208389	0.0208514	0.0178722	0.0178722	0.0208389	0.0208102	0.0208389	0.0208102	0.0208389	0.0208102	0.0208102	0.0147903	0.0118041	0.0177664	0.0178014	0.0177908	0.0177908	0.0117971	0.0178014	0.0177664
67	prostrata	OM004636	Avena_prostrata_ribotype_33-G-46(2)_OM004636	67	0.0147847	0.0207816	0.0177596	0.0177946	0.0177946	0.017784	0.017784	0.0177596	0.017784	0.0177596	0.0177946	0.011781	0.0177946	0.017784	0.0177946	0.0118158	0.017784	0.0177946	0.017784	0.0177596	0.0177596	0.0177946	0.0177596	0.0177596	0.0177596	0.017784	0.0177946	0.0148285	0.0148285	0.017784	0.0177596	0.017784	0.0177596	0.017784	0.0177596	0.0177596	0.011781	0.0147613	0.0147411	0.01477	0.0147613	0.0147613	0.01477	0.01477	0.0147411
68	prostrata	OM004637	Avena_prostrata_ribotype_33-G-46(3)_OM004637	68	0.0088408	0.0147935	0.0117996	0.0118228	0.0118228	0.0118158	0.0118158	0.0117996	0.0118158	0.0117996	0.0118228	0.00587064	0.0118228	0.0118158	0.0118228	0.0117996	0.0118158	0.0118228	0.0118158	0.0117996	0.0117996	0.0118228	0.0117996	0.00588792	0.0117996	0.0118158	0.0118228	0.00886693	0.00886693	0.0118158	0.0117996	0.0118158	0.0117996	0.0118158	0.0117996	0.0117996	0.00587064	0.00882682	0.00881482	0.00883205	0.00882682	0.00882682	0.00883205	0.00883205	0.00881482
69	prostrata	OM004638	Avena_prostrata_ribotype_29-G-46_OM004638	69	0.0178085	0.0238403	0.0207977	0.0208389	0.0208389	0.0208264	0.014805	0.0207977	0.0208264	0.0207977	0.0208389	0.0147815	0.0208389	0.0208264	0.0208389	0.0207977	0.0208264	0.0208389	0.0208264	0.0207977	0.0207977	0.0208389	0.0207977	0.0207977	0.0207977	0.0208264	0.0208389	0.0178615	0.0178615	0.0208264	0.0207977	0.0208264	0.0207977	0.0208264	0.0207977	0.0207977	0.0147815	0.0117971	0.0177558	0.0177908	0.0177802	0.0177802	0.0177908	0.0177908	0.0177558
70	prostrata	OM004640	Avena_prostrata_ribotype_25-G-46_OM004640	70	0.0208514	0.0269174	0.0238546	0.023902	0.023902	0.0238876	0.0178298	0.0238546	0.0238876	0.0238546	0.023902	0.0178014	0.023902	0.0238876	0.023902	0.0238546	0.0238876	0.023902	0.0238876	0.0238546	0.0238546	0.023902	0.0238546	0.0238546	0.0238546	0.0238876	0.023902	0.0209137	0.0209137	0.0238876	0.0238546	0.0238876	0.0238546	0.0238876	0.0238546	0.0238546	0.0178014	0.0147991	0.0207895	0.0208306	0.0208182	0.0208182	0.0147903	0.0208306	0.0207895
71	prostrata	OM004641	Avena_prostrata_ribotype_24-G-46_OM004641	71	0.0118158	0.0177946	0.0147847	0.0148138	0.0148138	0.014805	0.014805	0.0147847	0.0088408	0.0147847	0.0148138	0.00882682	0.0148138	0.014805	0.0148138	0.00885287	0.014805	0.0148138	0.014805	0.0147847	0.0147847	0.0148138	0.0147847	0.0147847	0.0147847	0.014805	0.0148138	0.0118508	0.0118508	0.014805	0.0147847	0.014805	0.0147847	0.014805	0.0147847	0.0147847	0.00882682	0.0117971	0.011781	0.0118041	0.00587064	0.0117971	0.0118041	0.0118041	0.011781
72	prostrata	OM004642	Avena_prostrata_ribotype_23-G-46_OM004642	72	0.0118228	0.0178053	0.0147935	0.0148226	0.0148226	0.0148138	0.0148138	0.0147935	0.0118228	0.0147935	0.0148226	0.00883205	0.0148226	0.0148138	0.0148226	0.00885813	0.0148138	0.0148226	0.0148138	0.0147935	0.0147935	0.0148226	0.0147935	0.0147935	0.0147935	0.0148138	0.0148226	0.0118579	0.0118579	0.0148138	0.0147935	0.0148138	0.0147935	0.0148138	0.0147935	0.0147935	0.00883205	0.0118041	0.011788	0.0118111	0.00883205	0.0118041	0.0118111	0.0118111	0.011788
73	prostrata	OM004643	Avena_prostrata_ribotype_21-G-46_OM004643	73	0.0178191	0.0238546	0.0208102	0.0208514	0.0208514	0.0208389	0.0148138	0.0208102	0.0208389	0.0208102	0.0208514	0.0147903	0.0208514	0.0208389	0.0208514	0.0208102	0.0208389	0.014805	0.0208389	0.0208102	0.0208102	0.0208514	0.0208102	0.0208102	0.0208102	0.0208389	0.0208514	0.0178722	0.0178722	0.0208389	0.0208102	0.0208389	0.0208102	0.0208389	0.0208102	0.0178191	0.0147903	0.0118041	0.0177664	0.0178014	0.0177908	0.0177908	0.0178014	0.0117971	0.0177664
74	prostrata	OM004644	Avena_prostrata_ribotype_21-G-46(2)_OM004644	74	0.0147847	0.0207816	0.0177596	0.0177946	0.0177946	0.017784	0.017784	0.0177596	0.017784	0.0177596	0.0177946	0.011781	0.0177946	0.017784	0.0177946	0.0177596	0.017784	0.0177946	0.017784	0.0177596	0.0177596	0.0177946	0.0177596	0.0118158	0.0177596	0.017784	0.0177946	0.0148285	0.0148285	0.017784	0.0177596	0.017784	0.0177596	0.017784	0.0177596	0.0177596	0.011781	0.0147613	0.0147411	0.01477	0.0147613	0.0147613	0.01477	0.01477	0.0147411
75	prostrata	OM004645	Avena_prostrata_ribotype_21-G-46(3)_OM004645	75	0.0118158	0.0177946	0.0147847	0.0148138	0.0148138	0.014805	0.014805	0.0147847	0.0088408	0.0147847	0.0148138	0.00882682	0.0148138	0.014805	0.0148138	0.0147847	0.014805	0.0148138	0.014805	0.0147847	0.0147847	0.0148138	0.0147847	0.00885287	0.0147847	0.014805	0.0148138	0.0118508	0.0118508	0.014805	0.0147847	0.014805	0.0147847	0.014805	0.0147847	0.0147847	0.00882682	0.0117971	0.011781	0.0118041	0.00587064	0.0117971	0.0118041	0.0118041	0.011781
76	prostrata	OM004646	Avena_prostrata_ribotype_21-G-46(4)_OM004646	76	0.0088408	0.0147935	0.0117996	0.0118228	0.0118228	0.0118158	0.0118158	0.0117996	0.0118158	0.0117996	0.0118228	0.00587064	0.0118228	0.0118158	0.0118228	0.0117996	0.0118158	0.0118228	0.0118158	0.0117996	0.0117996	0.0118228	0.0117996	0.0117996	0.0117996	0.0118158	0.0118228	0.00886693	0.00886693	0.0118158	0.0117996	0.0118158	0.0117996	0.0118158	0.0117996	0.0117996	0.00587064	0.00882682	0.00881482	0.00883205	0.00882682	0.00882682	0.00883205	0.00883205	0.00881482
77	prostrata	OM004647	Avena_prostrata_ribotype_21-G-46(5)_OM004647	77	0.0147935	0.020794	0.0177702	0.0178053	0.0178053	0.0177946	0.0177946	0.0177702	0.0177946	0.0177702	0.0178053	0.011788	0.0178053	0.0177946	0.0178053	0.0118228	0.0177946	0.0178053	0.0177946	0.0177702	0.0177702	0.0178053	0.0177702	0.0177702	0.0177702	0.0177946	0.0178053	0.0148374	0.0148374	0.0177946	0.0177702	0.0177946	0.0177702	0.0177946	0.0177702	0.0177702	0.011788	0.01477	0.0147499	0.0147788	0.01477	0.01477	0.0147788	0.0147788	0.0147499
78	prostrata	OM004648	Avena_prostrata_ribotype_21-G-46(6)_OM004648	78	0.0177946	0.0238217	0.0207816	0.0208227	0.0208227	0.0208102	0.0208102	0.0207816	0.0208102	0.0207816	0.0208227	0.01477	0.0208227	0.0208102	0.0208227	0.0207816	0.0208102	0.0208227	0.0208102	0.0207816	0.0207816	0.0208227	0.0207816	0.0148138	0.0207816	0.0208102	0.0208227	0.0178476	0.0178476	0.0208102	0.0207816	0.0208102	0.0207816	0.0208102	0.0207816	0.0207816	0.01477	0.0177664	0.017742	0.017777	0.0177664	0.0177664	0.017777	0.017777	0.017742
79	prostrata	OM004649	Avena_prostrata_ribotype_20-G-46_OM004649	79	0.0178191	0.0238546	0.0208102	0.0208514	0.0208514	0.0208389	0.0148138	0.0208102	0.0208389	0.0208102	0.0208514	0.0147903	0.0208514	0.0208389	0.0208514	0.0208102	0.0208389	0.0208514	0.0208389	0.0208102	0.0208102	0.0208514	0.0208102	0.0208102	0.0208102	0.0208389	0.0208514	0.0178722	0.0178722	0.0208389	0.0208102	0.0208389	0.0208102	0.0208389	0.0208102	0.0208102	0.0147903	0.0118041	0.0177664	0.0178014	0.0177908	0.0177908	0.0178014	0.0178014	0.0177664
80	prostrata	OM004650	Avena_prostrata_ribotype_20-G-46(2)_OM004650	80	0.0118228	0.0178053	0.0147935	0.0148226	0.0148226	0.0148138	0.0148138	0.0147935	0.0148138	0.0147935	0.0148226	0.00883205	0.0148226	0.0148138	0.0148226	0.00885813	0.0148138	0.0148226	0.0148138	0.0147935	0.0147935	0.0148226	0.0147935	0.0147935	0.0147935	0.0148138	0.0148226	0.0118579	0.0118579	0.0148138	0.0147935	0.0148138	0.0147935	0.0148138	0.0147935	0.0147935	0.00883205	0.0118041	0.011788	0.0118111	0.0118041	0.0118041	0.00587064	0.0118111	0.011788
81	wiestii	OM004651	Avena_wiestii_ribotype_4005-G-10_OM004651	81	0.00588792	0.0118228	0.0088408	0.00885813	0.00885813	0.00885287	0.00885287	0.0088408	0.00885287	0.0088408	0.00885813	0.00293237	0.00885813	0.00885287	0.00885813	0.0088408	0.00885287	0.00885813	0.00885287	0.0088408	0.0088408	0.00885813	0.0088408	0.0088408	0.0088408	0.00885287	0.00885813	0.00590531	0.00590531	0.00885287	0.0088408	0.00885287	0.0088408	0.00885287	0.0088408	0.0088408	0.00293237	0.00587862	0.00587064	0.0058821	0.00587862	0.00587862	0.0058821	0.0058821	0.00587064
82	wiestii	OM004652	Avena_wiestii_ribotype_2901-G-10_OM004652	82	0.00293527	0.0088408	0.00587644	0.00588792	0.00588792	0.00588444	0.00588444	0.00587644	0.00588444	0.00587644	0.00588792	0	0.00588792	0.00588444	0.00588792	0.00587644	0.00588444	0.00588792	0.00588444	0.00587644	0.00587644	0.00588792	0.00587644	0.00587644	0.00587644	0.00588444	0.00588792	0.00294391	0.00294391	0.00588444	0.00587644	0.00588444	0.00587644	0.00588444	0.00587644	0.00587644	0	0.00293065	0.00292668	0.00293237	0.00293065	0.00293065	0.00293237	0.00293237	0.00292668
83	wiestii	OM004653	Avena_wiestii_ribotype_2598-G-10_OM004653	83	0.00588792	0.0118228	0.0088408	0.00885813	0.00885813	0.00885287	0.00885287	0.0088408	0.00885287	0.0088408	0.00885813	0.00293237	0.00885813	0.00885287	0.00885813	0.0088408	0.00885287	0.00885813	0.00885287	0.0088408	0.0088408	0.00885813	0.0088408	0.0088408	0.0088408	0.00885287	0.00885813	0.00590531	0.00590531	0.00885287	0.0088408	0.00885287	0.0088408	0.00885287	0.0088408	0.0088408	0.00293237	0.00587862	0.00587064	0.0058821	0.00587862	0.00587862	0.0058821	0.0058821	0.00587064
84	wiestii	OM004654	Avena_wiestii_ribotype_1974-G-10_OM004654	84	0.00587644	0.0117996	0.00882354	0.0088408	0.0088408	0.00883556	0.00883556	0.00882354	0.00883556	0.00882354	0.0088408	0.00292668	0.0088408	0.00883556	0.0088408	0.00882354	0.00883556	0.0088408	0.00883556	0.00882354	0.00882354	0.0088408	0.00882354	0.00882354	0.00882354	0.00883556	0.0088408	0.00589376	0.00589376	0.00883556	0.00882354	0.00883556	0.00882354	0.00883556	0.00882354	0.00882354	0.00292668	0.00586718	0.00585923	0.00587064	0.00586718	0.00586718	0.00587064	0.00587064	0.00585923
85	wiestii	OM004655	Avena_wiestii_ribotype_200-G-10_OM004655	85	0.00883556	0.0147847	0.0117926	0.0118158	0.0118158	0.0118088	0.0118088	0.0117926	0.0118088	0.0117926	0.0118158	0.00586718	0.0118158	0.0118088	0.0118158	0.0117926	0.0118088	0.0118158	0.0118088	0.0117926	0.0117926	0.0118158	0.0117926	0.0117926	0.0117926	0.0118088	0.0118158	0.00886166	0.00886166	0.0118088	0.0117926	0.0118088	0.0117926	0.0118088	0.0117926	0.0117926	0.00586718	0.0088216	0.00880962	0.00882682	0.0088216	0.0088216	0.00882682	0.00882682	0.00880962
86	wiestii	OM004656	Avena_wiestii_ribotype_126-G-10_OM004656	86	0.00885813	0.0148226	0.0118228	0.0118461	0.0118461	0.011839	0.011839	0.0118228	0.011839	0.0118228	0.0118461	0.0058821	0.0118461	0.011839	0.0118461	0.0118228	0.011839	0.0118461	0.011839	0.0118228	0.0118228	0.0118461	0.0118228	0.0118228	0.0118228	0.011839	0.0118461	0.00888436	0.00888436	0.011839	0.0118228	0.011839	0.0118228	0.011839	0.0118228	0.0118228	0.0058821	0.0088441	0.00883205	0.00884934	0.0088441	0.0088441	0.00884934	0.00884934	0.00883205
87	wiestii	OM004657	Avena_wiestii_ribotype_72-G-10_OM004657	87	0.0088408	0.0147935	0.0117996	0.0118228	0.0118228	0.0118158	0.0118158	0.0117996	0.0118158	0.0117996	0.0118228	0.00587064	0.0118228	0.0118158	0.0118228	0.0117996	0.0118158	0.0118228	0.0118158	0.0117996	0.0117996	0.0118228	0.0117996	0.0117996	0.0117996	0.0118158	0.0118228	0.00886693	0.00886693	0.0118158	0.0117996	0.0118158	0.0117996	0.0118158	0.0117996	0.0117996	0.00587064	0.00882682	0.00881482	0.00883205	0.00882682	0.00882682	0.00883205	0.00883205	0.00881482
88	wiestii	OM004658	Avena_wiestii_ribotype_52-G-10_OM004658	88	0.00588444	0.0118158	0.00883556	0.00885287	0.00885287	0.00884762	0.00884762	0.00883556	0.00884762	0.00883556	0.00885287	0.00293065	0.00885287	0.00884762	0.00885287	0.00883556	0.00884762	0.00885287	0.00884762	0.00883556	0.00883556	0.00885287	0.00883556	0.00883556	0.00883556	0.00884762	0.00885287	0.00590181	0.00590181	0.00884762	0.00883556	0.00884762	0.00883556	0.00884762	0.00883556	0.00883556	0.00293065	0.00587515	0.00586718	0.00587862	0.00587515	0.00587515	0.00587862	0.00587862	0.00586718
89	wiestii	OM004659	Avena_wiestii_ribotype_49-G-10_OM004659	89	0.00587644	0.0117996	0.00882354	0.0088408	0.0088408	0.00883556	0.00883556	0.00882354	0.00883556	0.00882354	0.0088408	0.00292668	0.0088408	0.00883556	0.0088408	0.00882354	0.00883556	0.0088408	0.00883556	0.00882354	0.00882354	0.0088408	0.00882354	0.00882354	0.00882354	0.00883556	0.0088408	0.00589376	0.00589376	0.00883556	0.00882354	0.00883556	0.00882354	0.00883556	0.00882354	0.00882354	0.00292668	0.00586718	0.00585923	0.00587064	0.00586718	0.00586718	0.00587064	0.00587064	0.00585923
90	wiestii	OM004660	Avena_wiestii_ribotype_37-G-10_OM004660	90	0.0088408	0.0147935	0.0117996	0.0118228	0.0118228	0.0118158	0.0118158	0.0117996	0.0118158	0.0117996	0.0118228	0.00587064	0.0118228	0.0118158	0.0118228	0.0117996	0.0118158	0.0118228	0.0118158	0.0117996	0.0117996	0.0118228	0.0117996	0.0117996	0.0117996	0.0118158	0.0118228	0.00886693	0.00886693	0.0118158	0.0117996	0.0118158	0.0117996	0.0118158	0.0117996	0.0117996	0.00587064	0.00882682	0.00881482	0.00883205	0.00882682	0.00882682	0.00883205	0.00883205	0.00881482
91	wiestii	OM004661	Avena_wiestii_ribotype_28-G-10_OM004661	91	0.00885287	0.0148138	0.0118158	0.011839	0.011839	0.011832	0.00588792	0.0118158	0.011832	0.0118158	0.011839	0.00587862	0.011839	0.011832	0.011839	0.0118158	0.011832	0.011839	0.011832	0.0118158	0.0118158	0.011839	0.0118158	0.0118158	0.0118158	0.011832	0.011839	0.00887908	0.00887908	0.011832	0.0118158	0.011832	0.0118158	0.011832	0.0118158	0.0118158	0.00587862	0.00293237	0.00882682	0.0088441	0.00883886	0.00883886	0.0088441	0.0088441	0.00882682
92	wiestii	OM004662	Avena_wiestii_ribotype_28-G-10(2)_OM004662	92	0.00885287	0.0148138	0.0118158	0.011839	0.011839	0.011832	0.011832	0.0118158	0.011832	0.0118158	0.011839	0.00587862	0.011839	0.011832	0.011839	0.0118158	0.011832	0.011839	0.011832	0.0118158	0.0118158	0.011839	0.0118158	0.0118158	0.0118158	0.011832	0.011839	0.00887908	0.00887908	0.011832	0.0118158	0.011832	0.0118158	0.011832	0.0118158	0.0118158	0.00587862	0.00883886	0.00882682	0.0088441	0.00883886	0.00883886	0.0088441	0.0088441	0.00882682
93	wiestii	OM004663	Avena_wiestii_ribotype_27-G-10_OM004663	93	0.00885287	0.0148138	0.0118158	0.011839	0.011839	0.011832	0.011832	0.0118158	0.011832	0.0118158	0.011839	0.00587862	0.011839	0.011832	0.011839	0.0118158	0.011832	0.011839	0.011832	0.0118158	0.0118158	0.011839	0.0118158	0.0118158	0.0118158	0.011832	0.011839	0.00887908	0.00887908	0.011832	0.0118158	0.011832	0.0118158	0.011832	0.0118158	0.0118158	0.00587862	0.00883886	0.00882682	0.0088441	0.00883886	0.00883886	0.0088441	0.0088441	0.00882682
94	wiestii	OM004664	Avena_wiestii_ribotype_22-G-10_OM004664	94	0.0088408	0.0147935	0.0117996	0.0118228	0.0118228	0.0118158	0.0118158	0.0117996	0.0118158	0.0117996	0.0118228	0.00587064	0.0118228	0.0118158	0.0118228	0.0117996	0.0118158	0.0118228	0.0118158	0.0117996	0.0117996	0.0118228	0.0117996	0.0117996	0.0117996	0.0118158	0.0118228	0.00886693	0.00886693	0.0118158	0.0117996	0.0118158	0.0117996	0.0118158	0.0117996	0.0117996	0.00587064	0.00882682	0.00881482	0.00883205	0.00882682	0.00882682	0.00883205	0.00883205	0.00881482
95	wiestii	OM004665	Avena_wiestii_ribotype_21-G-10_OM004665	95	0.00885287	0.0148138	0.0118158	0.011839	0.011839	0.00588792	0.011832	0.0118158	0.011832	0.0118158	0.011839	0.00587862	0.011839	0.011832	0.011839	0.0118158	0.011832	0.011839	0.011832	0.0118158	0.0118158	0.011839	0.0118158	0.0118158	0.0118158	0.011832	0.011839	0.00887908	0.00887908	0.011832	0.0118158	0.011832	0.0118158	0.011832	0.0118158	0.0118158	0.00587862	0.00883886	0.00882682	0.0088441	0.00883886	0.00883886	0.0088441	0.0088441	0.00882682
96	wiestii	OM004666	Avena_wiestii_ribotype_20-G-10_OM004666	96	0.0088408	0.0147935	0.0117996	0.0118228	0.0118228	0.0118158	0.0118158	0.0117996	0.0118158	0.0117996	0.0118228	0.00587064	0.0118228	0.0118158	0.0118228	0.0117996	0.0118158	0.0118228	0.0118158	0.0117996	0.0117996	0.0118228	0.0117996	0.0117996	0.0117996	0.0118158	0.0118228	0.00886693	0.00886693	0.0118158	0.0117996	0.0118158	0.0117996	0.0118158	0.0117996	0.0117996	0.00587064	0.00882682	0.00881482	0.00883205	0.00882682	0.00882682	0.00883205	0.00883205	0.00881482
97	wiestii	OM004667	Avena_wiestii_ribotype_20-G-10(2)_OM004667	97	0.00885813	0.0148226	0.0118228	0.0118461	0.0118461	0.011839	0.011839	0.0118228	0.011839	0.0118228	0.00588792	0.0058821	0.0118461	0.011839	0.0118461	0.0118228	0.011839	0.0118461	0.011839	0.0118228	0.0118228	0.0118461	0.0118228	0.0118228	0.0118228	0.011839	0.0118461	0.00888436	0.00888436	0.011839	0.0118228	0.011839	0.00885813	0.011839	0.0118228	0.0118228	0.0058821	0.0088441	0.00883205	0.00293237	0.0088441	0.0088441	0.00884934	0.00884934	0.00883205
98	hirtula	OM004668	Avena_hirtula_ribotype_A12_1size_12605_OM004668	98	0.0088408	0.0147935	0.0117996	0.0118228	0.0118228	0.0118158	0.0118158	0.0117996	0.0118158	0.0117996	0.0118228	0.00587064	0.0118228	0.0118158	0.0118228	0.0117996	0.0118158	0.0118228	0.0118158	0.0117996	0.0117996	0.0118228	0.0117996	0.0117996	0.0117996	0.0118158	0.0118228	0.00886693	0.00886693	0.0118158	0.0117996	0.0118158	0.0117996	0.0118158	0.0117996	0.0117996	0.00587064	0.00882682	0.00881482	0.00883205	0.00882682	0.00882682	0.00883205	0.00883205	0.00881482
99	hirtula	OM004669	Avena_hirtula_ribotype_A12_2size_3587_OM004669	99	0.00588792	0.0118228	0.0088408	0.00885813	0.00885813	0.00885287	0.00885287	0.0088408	0.00885287	0.0088408	0.00885813	0.00293237	0.00885813	0.00885287	0.00885813	0.0088408	0.00885287	0.00885813	0.00885287	0.0088408	0.0088408	0.00885813	0.0088408	0.0088408	0.0088408	0.00885287	0.00885813	0.00590531	0.00590531	0.00885287	0.0088408	0.00885287	0.0088408	0.00885287	0.0088408	0.0088408	0.00293237	0.00587862	0.00587064	0.0058821	0.00587862	0.00587862	0.0058821	0.0058821	0.00587064
100	hirtula	OM004670	Avena_hirtula_ribotype_A12_3size_957_OM004670	100	0.0118228	0.0178053	0.0147935	0.0148226	0.0148226	0.0148138	0.0148138	0.0147935	0.0148138	0.0147935	0.0148226	0.00883205	0.0148226	0.0148138	0.0148226	0.0147935	0.0148138	0.0148226	0.0148138	0.0147935	0.0147935	0.0148226	0.0147935	0.0147935	0.0147935	0.0148138	0.0148226	0.0118579	0.0118579	0.0148138	0.0147935	0.0148138	0.0147935	0.0148138	0.0147935	0.0147935	0.00883205	0.0118041	0.011788	0.0118111	0.0118041	0.0118041	0.0118111	0.0118111	0.011788
101	hirtula	OM004671	Avena_hirtula_ribotype_A12_4size_709_OM004671	101	0.0118228	0.0178053	0.0147935	0.0148226	0.0148226	0.0148138	0.0148138	0.0147935	0.0148138	0.0147935	0.0148226	0.00883205	0.0148226	0.0148138	0.0148226	0.0147935	0.0148138	0.0148226	0.0148138	0.0147935	0.0147935	0.0148226	0.0147935	0.0147935	0.0147935	0.0148138	0.0148226	0.0118579	0.0118579	0.0148138	0.0147935	0.0148138	0.0147935	0.0148138	0.0147935	0.0147935	0.00883205	0.0118041	0.011788	0.0118111	0.0118041	0.0118041	0.0118111	0.0118111	0.011788
102	hirtula	OM004672	Avena_hirtula_ribotype_A12_5size_595_OM004672	102	0.0148226	0.0208352	0.0178053	0.0178405	0.0178405	0.0178298	0.0178298	0.0178053	0.0178298	0.0178053	0.0178405	0.0118111	0.0178405	0.0178298	0.0178405	0.0178053	0.0178298	0.0178405	0.0178298	0.0178053	0.0178053	0.0178405	0.0178053	0.0178053	0.0178053	0.0178298	0.0178405	0.0148667	0.0148667	0.0178298	0.0178053	0.0178298	0.0178053	0.0178298	0.0178053	0.0178053	0.0118111	0.0147991	0.0147788	0.0148079	0.0147991	0.0147991	0.0148079	0.0148079	0.0147788
103	hirtula	OM004673	Avena_hirtula_ribotype_A12_6size_579_OM004673	103	0.00293527	0.0088408	0.00587644	0.00588792	0.00588792	0.00588444	0.00588444	0.00587644	0.00588444	0.00587644	0.00588792	0	0.00588792	0.00588444	0.00588792	0.00587644	0.00588444	0.00588792	0.00588444	0.00587644	0.00587644	0.00588792	0.00587644	0.00587644	0.00587644	0.00588444	0.00588792	0.00294391	0.00294391	0.00588444	0.00587644	0.00588444	0.00587644	0.00588444	0.00587644	0.00587644	0	0.00293065	0.00292668	0.00293237	0.00293065	0.00293065	0.00293237	0.00293237	0.00292668
104	hirtula	OM004674	Avena_hirtula_ribotype_A12_7size_491_OM004674	104	0.0118228	0.0178053	0.0147935	0.0148226	0.0148226	0.0148138	0.0148138	0.0147935	0.0148138	0.0147935	0.0148226	0.00883205	0.0148226	0.0148138	0.0148226	0.0147935	0.0148138	0.0148226	0.0148138	0.0147935	0.0147935	0.0148226	0.0147935	0.0147935	0.0147935	0.0148138	0.0148226	0.0118579	0.0118579	0.0148138	0.0147935	0.0148138	0.0147935	0.0148138	0.0147935	0.0147935	0.00883205	0.0118041	0.011788	0.0118111	0.0118041	0.0118041	0.0118111	0.0118111	0.011788
105	hirtula	OM004675	Avena_hirtula_ribotype_A12_8size_456_OM004675	105	0.0118228	0.0178053	0.0147935	0.0148226	0.0148226	0.0148138	0.0148138	0.0147935	0.0148138	0.0147935	0.0148226	0.00883205	0.0148226	0.0148138	0.0148226	0.0147935	0.0148138	0.0148226	0.0148138	0.0147935	0.0147935	0.0148226	0.0147935	0.0147935	0.0147935	0.0148138	0.0148226	0.0118579	0.0118579	0.0148138	0.0147935	0.0148138	0.0147935	0.0148138	0.0147935	0.0147935	0.00883205	0.0118041	0.011788	0.0118111	0.0118041	0.0118041	0.0118111	0.0118111	0.011788
106	hirtula	OM004676	Avena_hirtula_ribotype_A12_9size_382_OM004676	106	0.0118228	0.0178053	0.0147935	0.0148226	0.0148226	0.0148138	0.0148138	0.0147935	0.0148138	0.0147935	0.0148226	0.00883205	0.0148226	0.0148138	0.0148226	0.0147935	0.0148138	0.0148226	0.0148138	0.0147935	0.0147935	0.0148226	0.0147935	0.0147935	0.0147935	0.0148138	0.0148226	0.0118579	0.0118579	0.0148138	0.0147935	0.0148138	0.0147935	0.0148138	0.0147935	0.0147935	0.00883205	0.0118041	0.011788	0.0118111	0.0118041	0.0118041	0.0118111	0.0118111	0.011788
107	hirtula	OM004677	Avena_hirtula_ribotype_A12_10size_340_OM004677	107	0.00588792	0.0118228	0.0088408	0.00885813	0.00885813	0.00885287	0.00885287	0.0088408	0.00885287	0.0088408	0.00885813	0.00293237	0.00885813	0.00885287	0.00885813	0.0088408	0.00885287	0.00885813	0.00885287	0.0088408	0.0088408	0.00885813	0.0088408	0.0088408	0.0088408	0.00885287	0.00885813	0.00590531	0.00590531	0.00885287	0.0088408	0.00885287	0.0088408	0.00885287	0.0088408	0.0088408	0.00293237	0.00587862	0.00587064	0.0058821	0.00587862	0.00587862	0.0058821	0.0058821	0.00587064
108	hirtula	OM004678	Avena_hirtula_ribotype_A12_11size_279_OM004678	108	0.0178405	0.0238833	0.0208352	0.0208765	0.0208765	0.020864	0.020864	0.0208352	0.020864	0.0208352	0.0208765	0.0148079	0.0208765	0.020864	0.0208765	0.0208352	0.020864	0.0208765	0.020864	0.0208352	0.0208352	0.0208765	0.0208352	0.0208352	0.0208352	0.020864	0.0208765	0.0178937	0.0178937	0.020864	0.0208352	0.020864	0.0208352	0.020864	0.0208352	0.0208352	0.0148079	0.017812	0.0177876	0.0178227	0.017812	0.017812	0.0178227	0.0178227	0.0177876
109	hirtula	OM004679	Avena_hirtula_ribotype_A12_12size_253_OM004679	109	0.00885813	0.0148226	0.0118228	0.0118461	0.0118461	0.011839	0.011839	0.0118228	0.011839	0.0118228	0.0118461	0.0058821	0.0118461	0.011839	0.0118461	0.0118228	0.011839	0.0118461	0.011839	0.0118228	0.0118228	0.0118461	0.0118228	0.0118228	0.0118228	0.011839	0.0118461	0.00888436	0.00888436	0.011839	0.0118228	0.011839	0.0118228	0.011839	0.0118228	0.0118228	0.0058821	0.0088441	0.00883205	0.00884934	0.0088441	0.0088441	0.00884934	0.00884934	0.00883205
110	hirtula	OM004680	Avena_hirtula_ribotype_A12_13size_203_OM004680	110	0.0148226	0.0208352	0.0178053	0.0178405	0.0178405	0.0178298	0.0178298	0.0178053	0.0178298	0.0178053	0.0178405	0.0118111	0.0178405	0.0178298	0.0178405	0.0178053	0.0178298	0.0178405	0.0178298	0.0178053	0.0178053	0.0178405	0.0178053	0.0178053	0.0178053	0.0178298	0.0178405	0.0148667	0.0148667	0.0178298	0.0178053	0.0178298	0.0178053	0.0178298	0.0178053	0.0178053	0.0118111	0.0147991	0.0147788	0.0148079	0.0147991	0.0147991	0.0148079	0.0148079	0.0147788
111	hirtula	OM004681	Avena_hirtula_ribotype_A12_14size_191_OM004681	111	0.0118461	0.0178405	0.0148226	0.0148519	0.0148519	0.014843	0.014843	0.0148226	0.014843	0.0148226	0.0148519	0.00884934	0.0148519	0.014843	0.0148519	0.0148226	0.014843	0.0148519	0.014843	0.0148226	0.0148226	0.0148519	0.0148226	0.0148226	0.0148226	0.014843	0.0148519	0.0118813	0.0118813	0.014843	0.0148226	0.014843	0.0148226	0.014843	0.0148226	0.0148226	0.00884934	0.0118273	0.0118111	0.0118343	0.0118273	0.0118273	0.0118343	0.0118343	0.0118111
112	hirtula	OM004682	Avena_hirtula_ribotype_A12_15size_190_OM004682	112	0.00885813	0.0148226	0.0118228	0.0118461	0.0118461	0.011839	0.011839	0.0118228	0.011839	0.0118228	0.0118461	0.0058821	0.0118461	0.011839	0.0118461	0.0118228	0.011839	0.0118461	0.011839	0.0118228	0.0118228	0.0118461	0.0118228	0.0118228	0.0118228	0.011839	0.0118461	0.00888436	0.00888436	0.011839	0.0118228	0.011839	0.0118228	0.011839	0.0118228	0.0118228	0.0058821	0.0088441	0.00883205	0.00884934	0.0088441	0.0088441	0.00884934	0.00884934	0.00883205
113	hirtula	OM004683	Avena_hirtula_ribotype_A12_16size_137_OM004683	113	0.00885813	0.0148226	0.0118228	0.0118461	0.0118461	0.011839	0.011839	0.0118228	0.011839	0.0118228	0.0118461	0.0058821	0.0118461	0.011839	0.0118461	0.0118228	0.011839	0.0118461	0.011839	0.0118228	0.0118228	0.0118461	0.0118228	0.0118228	0.0118228	0.011839	0.0118461	0.00888436	0.00888436	0.011839	0.0118228	0.011839	0.0118228	0.011839	0.0118228	0.0118228	0.0058821	0.0088441	0.00883205	0.00884934	0.0088441	0.0088441	0.00884934	0.00884934	0.00883205
114	hirtula	OM004684	Avena_hirtula_ribotype_A12_17size_115_OM004684	114	0.00885813	0.0148226	0.0118228	0.0118461	0.0118461	0.011839	0.011839	0.0118228	0.011839	0.0118228	0.0118461	0.0058821	0.0118461	0.011839	0.0118461	0.0118228	0.011839	0.0118461	0.011839	0.0118228	0.0118228	0.0118461	0.0118228	0.0118228	0.0118228	0.011839	0.0118461	0.00888436	0.00888436	0.011839	0.0118228	0.011839	0.0118228	0.011839	0.0118228	0.0118228	0.0058821	0.0088441	0.00883205	0.00884934	0.0088441	0.0088441	0.00884934	0.00884934	0.00883205
115	hirtula	OM004685	Avena_hirtula_ribotype_A12_18size_111_OM004685	115	0.00587644	0.0117996	0.00882354	0.0088408	0.0088408	0.00883556	0.00883556	0.00882354	0.00883556	0.00882354	0.0088408	0.00292668	0.0088408	0.00883556	0.0088408	0.00882354	0.00883556	0.0088408	0.00883556	0.00882354	0.00882354	0.0088408	0.00882354	0.00882354	0.00882354	0.00883556	0.0088408	0.00589376	0.00589376	0.00883556	0.00882354	0.00883556	0.00882354	0.00883556	0.00882354	0.00882354	0.00292668	0.00586718	0.00585923	0.00587064	0.00586718	0.00586718	0.00587064	0.00587064	0.00585923
116	hirtula	OM004686	Avena_hirtula_ribotype_A12_19size_107_OM004686	116	0.0148226	0.0208352	0.0178053	0.0178405	0.0178405	0.0178298	0.0178298	0.0178053	0.0178298	0.0178053	0.0178405	0.0118111	0.0178405	0.0178298	0.0178405	0.0178053	0.0178298	0.0178405	0.0178298	0.0178053	0.0178053	0.0178405	0.0178053	0.0178053	0.0178053	0.0178298	0.0178405	0.0148667	0.0148667	0.0178298	0.0178053	0.0178298	0.0178053	0.0178298	0.0178053	0.0178053	0.0118111	0.0147991	0.0147788	0.0148079	0.0147991	0.0147991	0.0148079	0.0148079	0.0147788
117	hirtula	OM004687	Avena_hirtula_ribotype_A12_20size_82_OM004687	117	0.00885813	0.0148226	0.0118228	0.0118461	0.0118461	0.011839	0.011839	0.0118228	0.011839	0.0118228	0.0118461	0.0058821	0.0118461	0.011839	0.0118461	0.0118228	0.011839	0.0118461	0.011839	0.0118228	0.0118228	0.0118461	0.0118228	0.0118228	0.0118228	0.011839	0.0118461	0.00888436	0.00888436	0.011839	0.0118228	0.011839	0.0118228	0.011839	0.0118228	0.0118228	0.0058821	0.0088441	0.00883205	0.00884934	0.0088441	0.0088441	0.00884934	0.00884934	0.00883205
118	hirtula	OM004688	Avena_hirtula_ribotype_A12_21size_72_OM004688	118	0.0148519	0.0208765	0.0178405	0.0178758	0.0178758	0.0178651	0.0178651	0.0178405	0.0178651	0.0178405	0.0178758	0.0118343	0.0178758	0.0178651	0.0178758	0.0178405	0.0178651	0.0178758	0.0178651	0.0178405	0.0178405	0.0178758	0.0178405	0.0178405	0.0178405	0.0178651	0.0178758	0.0148961	0.0148961	0.0178651	0.0178405	0.0178651	0.0178405	0.0178651	0.0178405	0.0178405	0.0118343	0.0148282	0.0148079	0.0148371	0.0148282	0.0148282	0.0148371	0.0148371	0.0148079
119	hirtula	OM004689	Avena_hirtula_ribotype_A12_22size_72_OM004689	119	0.00885813	0.0148226	0.0118228	0.0118461	0.0118461	0.011839	0.011839	0.0118228	0.011839	0.0118228	0.0118461	0.0058821	0.0118461	0.011839	0.0118461	0.0118228	0.011839	0.0118461	0.011839	0.0118228	0.0118228	0.0118461	0.0118228	0.0118228	0.0118228	0.011839	0.0118461	0.00888436	0.00888436	0.011839	0.0118228	0.011839	0.0118228	0.011839	0.0118228	0.0118228	0.0058821	0.0088441	0.00883205	0.00884934	0.0088441	0.0088441	0.00884934	0.00884934	0.00883205
120	hirtula	OM004690	Avena_hirtula_ribotype_A12_23size_58_OM004690	120	0.0118461	0.0178405	0.0148226	0.0148519	0.0148519	0.014843	0.014843	0.0148226	0.014843	0.0148226	0.0148519	0.00884934	0.0148519	0.014843	0.0148519	0.0148226	0.014843	0.0148519	0.014843	0.0148226	0.0148226	0.0148519	0.0148226	0.0148226	0.0148226	0.014843	0.0148519	0.0118813	0.0118813	0.014843	0.0148226	0.014843	0.0148226	0.014843	0.0148226	0.0148226	0.00884934	0.0118273	0.0118111	0.0118343	0.0118273	0.0118273	0.0118343	0.0118343	0.0118111
121	hirtula	OM004691	Avena_hirtula_ribotype_A12_24size_55_OM004691	121	0.00588792	0.0118228	0.0088408	0.00885813	0.00885813	0.00885287	0.00885287	0.0088408	0.00885287	0.0088408	0.00885813	0.00293237	0.00885813	0.00885287	0.00885813	0.0088408	0.00885287	0.00885813	0.00885287	0.0088408	0.0088408	0.00885813	0.0088408	0.0088408	0.0088408	0.00885287	0.00885813	0.00590531	0.00590531	0.00885287	0.0088408	0.00885287	0.0088408	0.00885287	0.0088408	0.0088408	0.00293237	0.00587862	0.00587064	0.0058821	0.00587862	0.00587862	0.0058821	0.0058821	0.00587064
122	hirtula	OM004692	Avena_hirtula_ribotype_A12_25size_42_OM004692	122	0.0148226	0.0208352	0.0178053	0.0178405	0.0178405	0.0178298	0.0178298	0.0178053	0.0178298	0.0178053	0.0178405	0.0118111	0.0178405	0.0178298	0.0178405	0.0178053	0.0178298	0.0178405	0.0178298	0.0178053	0.0178053	0.0178405	0.0178053	0.0178053	0.0178053	0.0178298	0.0178405	0.0148667	0.0148667	0.0178298	0.0178053	0.0178298	0.0178053	0.0178298	0.0178053	0.0178053	0.0118111	0.0147991	0.0147788	0.0148079	0.0147991	0.0147991	0.0148079	0.0148079	0.0147788
123	hirtula	OM004693	Avena_hirtula_ribotype_A12_26size_39_OM004693	123	0.0088408	0.0147935	0.0117996	0.0118228	0.0118228	0.0118158	0.0118158	0.0117996	0.0118158	0.0117996	0.0118228	0.00587064	0.0118228	0.0118158	0.0118228	0.0117996	0.0118158	0.0118228	0.0118158	0.0117996	0.0117996	0.0118228	0.0117996	0.0117996	0.0117996	0.0118158	0.0118228	0.00886693	0.00886693	0.0118158	0.0117996	0.0118158	0.0117996	0.0118158	0.0117996	0.0117996	0.00587064	0.00882682	0.00881482	0.00883205	0.00882682	0.00882682	0.00883205	0.00883205	0.00881482
124	hirtula	OM004694	Avena_hirtula_ribotype_A12_27size_39_OM004694	124	0.0118228	0.0178053	0.0147935	0.0148226	0.0148226	0.0148138	0.0148138	0.0147935	0.0148138	0.0147935	0.0148226	0.00883205	0.0148226	0.0148138	0.0148226	0.0147935	0.0148138	0.0148226	0.0148138	0.0147935	0.0147935	0.0148226	0.0147935	0.0147935	0.0147935	0.0148138	0.0148226	0.0118579	0.0118579	0.0148138	0.0147935	0.0148138	0.0147935	0.0148138	0.0147935	0.0147935	0.00883205	0.0118041	0.011788	0.0118111	0.0118041	0.0118041	0.0118111	0.0118111	0.011788
125	hirtula	OM004695	Avena_hirtula_ribotype_A12_28size_38_OM004695	125	0.0118228	0.0178053	0.0147935	0.0148226	0.0148226	0.0148138	0.0148138	0.0147935	0.0148138	0.0147935	0.0148226	0.00883205	0.0148226	0.0148138	0.0148226	0.0147935	0.0148138	0.0148226	0.0148138	0.0147935	0.0147935	0.0148226	0.0147935	0.0147935	0.0147935	0.0148138	0.0148226	0.0118579	0.0118579	0.0148138	0.0147935	0.0148138	0.0147935	0.0148138	0.0147935	0.0147935	0.00883205	0.0118041	0.011788	0.0118111	0.0118041	0.0118041	0.0118111	0.0118111	0.011788
126	hirtula	OM004696	Avena_hirtula_ribotype_A12_29size_36_OM004696	126	0.00588792	0.0118228	0.0088408	0.00885813	0.00885813	0.00885287	0.00885287	0.0088408	0.00885287	0.0088408	0.00885813	0.00293237	0.00885813	0.00885287	0.00885813	0.0088408	0.00885287	0.00885813	0.00885287	0.0088408	0.0088408	0.00885813	0.0088408	0.0088408	0.0088408	0.00885287	0.00885813	0.00590531	0.00590531	0.00885287	0.0088408	0.00885287	0.0088408	0.00885287	0.0088408	0.0088408	0.00293237	0.00587862	0.00587064	0.0058821	0.00587862	0.00587862	0.0058821	0.0058821	0.00587064
127	hirtula	OM004697	Avena_hirtula_ribotype_A12_30size_34_OM004697	127	0.0148226	0.0208352	0.0178053	0.0178405	0.0178405	0.0178298	0.0178298	0.0178053	0.0178298	0.0178053	0.0178405	0.0118111	0.0178405	0.0178298	0.0178405	0.0178053	0.0178298	0.0178405	0.0178298	0.0178053	0.0178053	0.0178405	0.0178053	0.0178053	0.0178053	0.0178298	0.0178405	0.0148667	0.0148667	0.0178298	0.0178053	0.0178298	0.0178053	0.0178298	0.0178053	0.0178053	0.0118111	0.0147991	0.0147788	0.0148079	0.0147991	0.0147991	0.0148079	0.0148079	0.0147788
128	hirtula	OM004698	Avena_hirtula_ribotype_A12_31size_32_OM004698	128	0.0118228	0.0178053	0.0147935	0.0148226	0.0148226	0.0148138	0.0148138	0.0147935	0.0148138	0.0147935	0.0148226	0.00883205	0.0148226	0.0148138	0.0148226	0.0147935	0.0148138	0.0148226	0.0148138	0.0147935	0.0147935	0.0148226	0.0147935	0.0147935	0.0147935	0.0148138	0.0148226	0.0118579	0.0118579	0.0148138	0.0147935	0.0148138	0.0147935	0.0148138	0.0147935	0.0147935	0.00883205	0.0118041	0.011788	0.0118111	0.0118041	0.0118041	0.0118111	0.0118111	0.011788
129	hirtula	OM004699	Avena_hirtula_ribotype_A12_32size_32_OM004699	129	0.0148226	0.0208352	0.0178053	0.0178405	0.0178405	0.0178298	0.0178298	0.0178053	0.0178298	0.0178053	0.0178405	0.0118111	0.0178405	0.0178298	0.0178405	0.0178053	0.0178298	0.0178405	0.0178298	0.0178053	0.0178053	0.0178405	0.0178053	0.0178053	0.0178053	0.0178298	0.0178405	0.0148667	0.0148667	0.0178298	0.0178053	0.0178298	0.0178053	0.0178298	0.0178053	0.0178053	0.0118111	0.0147991	0.0147788	0.0148079	0.0147991	0.0147991	0.0148079	0.0148079	0.0147788
130	hirtula	OM004700	Avena_hirtula_ribotype_A12_33size_32_OM004700	130	0.0118228	0.0178053	0.0147935	0.0148226	0.0148226	0.0148138	0.0148138	0.0147935	0.0148138	0.0147935	0.0148226	0.00883205	0.0148226	0.0148138	0.0148226	0.0147935	0.0148138	0.0148226	0.0148138	0.0147935	0.0147935	0.0148226	0.0147935	0.0147935	0.0147935	0.0148138	0.0148226	0.0118579	0.0118579	0.0148138	0.0147935	0.0148138	0.0147935	0.0148138	0.0147935	0.0147935	0.00883205	0.0118041	0.011788	0.0118111	0.0118041	0.0118041	0.0118111	0.0118111	0.011788
131	hirtula	OM004701	Avena_hirtula_ribotype_A12_34size_31_OM004701	131	0.0088408	0.0147935	0.0117996	0.0118228	0.0118228	0.0118158	0.0118158	0.00588792	0.0118158	0.0117996	0.0118228	0.00587064	0.0118228	0.0118158	0.0118228	0.0117996	0.0118158	0.0118228	0.0118158	0.0117996	0.0117996	0.0118228	0.0117996	0.0117996	0.0117996	0.0118158	0.0118228	0.00886693	0.00886693	0.0118158	0.0117996	0.0118158	0.0117996	0.0118158	0.0117996	0.0117996	0.00587064	0.00882682	0.00881482	0.00883205	0.00882682	0.00882682	0.00883205	0.00883205	0.00881482
132	hirtula	OM004702	Avena_hirtula_ribotype_A12_35size_28_OM004702	132	0.0118461	0.0178405	0.0148226	0.0148519	0.0148519	0.014843	0.014843	0.0148226	0.014843	0.0148226	0.0148519	0.00884934	0.0148519	0.014843	0.0148519	0.0148226	0.014843	0.0148519	0.014843	0.0148226	0.0148226	0.0148519	0.0148226	0.0148226	0.0148226	0.014843	0.0148519	0.0118813	0.0118813	0.014843	0.0148226	0.014843	0.0148226	0.014843	0.0148226	0.0148226	0.00884934	0.0118273	0.0118111	0.0118343	0.0118273	0.0118273	0.0118343	0.0118343	0.0118111
133	hirtula	OM004703	Avena_hirtula_ribotype_A12_36size_28_OM004703	133	0.0088408	0.0147935	0.0117996	0.0118228	0.0118228	0.0118158	0.0118158	0.0117996	0.0118158	0.0117996	0.0118228	0.00587064	0.0118228	0.0118158	0.0118228	0.0117996	0.0118158	0.0118228	0.0118158	0.0117996	0.0117996	0.0118228	0.0117996	0.0117996	0.0117996	0.0118158	0.0118228	0.00886693	0.00886693	0.0118158	0.0117996	0.0118158	0.0117996	0.0118158	0.0117996	0.0117996	0.00587064	0.00882682	0.00881482	0.00883205	0.00882682	0.00882682	0.00883205	0.00883205	0.00881482
134	hirtula	OM004704	Avena_hirtula_ribotype_A12_37size_25_OM004704	134	0.00588792	0.0118228	0.0088408	0.00885813	0.00885813	0.00885287	0.00885287	0.0088408	0.00885287	0.0088408	0.00885813	0.00293237	0.00885813	0.00885287	0.00885813	0.0088408	0.00885287	0.00885813	0.00885287	0.0088408	0.0088408	0.00885813	0.0088408	0.0088408	0.0088408	0.00885287	0.00885813	0.00590531	0.00590531	0.00885287	0.0088408	0.00885287	0.0088408	0.00885287	0.0088408	0.0088408	0.00293237	0.00587862	0.00587064	0.0058821	0.00587862	0.00587862	0.0058821	0.0058821	0.00587064
135	hirtula	OM004705	Avena_hirtula_ribotype_A12_38size_25_OM004705	135	0.00885287	0.0148138	0.0118158	0.011839	0.011839	0.011832	0.011832	0.0118158	0.011832	0.0118158	0.011839	0.00587862	0.011839	0.011832	0.011839	0.0118158	0.011832	0.011839	0.011832	0.0118158	0.0118158	0.011839	0.0118158	0.0118158	0.0118158	0.011832	0.011839	0.00887908	0.00887908	0.011832	0.0118158	0.011832	0.0118158	0.011832	0.0118158	0.0118158	0.00587862	0.00883886	0.00882682	0.0088441	0.00883886	0.00883886	0.0088441	0.0088441	0.00882682
136	hirtula	OM004706	Avena_hirtula_ribotype_A12_39size_25_OM004706	136	0.00885813	0.0148226	0.0118228	0.0118461	0.0118461	0.011839	0.011839	0.0118228	0.011839	0.0118228	0.0118461	0.0058821	0.0118461	0.011839	0.0118461	0.0118228	0.011839	0.0118461	0.011839	0.0118228	0.0118228	0.0118461	0.0118228	0.0118228	0.0118228	0.011839	0.0118461	0.00888436	0.00888436	0.011839	0.0118228	0.011839	0.0118228	0.011839	0.0118228	0.0118228	0.0058821	0.0088441	0.00883205	0.00884934	0.0088441	0.0088441	0.00884934	0.00884934	0.00883205
137	hirtula	OM004707	Avena_hirtula_ribotype_A12_40size_25_OM004707	137	0.00885813	0.0148226	0.0118228	0.0118461	0.0118461	0.011839	0.011839	0.0118228	0.011839	0.0118228	0.0118461	0.0058821	0.0118461	0.011839	0.0118461	0.0118228	0.011839	0.0118461	0.011839	0.0118228	0.0118228	0.0118461	0.0118228	0.0118228	0.0118228	0.011839	0.0118461	0.00888436	0.00888436	0.011839	0.0118228	0.011839	0.0118228	0.011839	0.0118228	0.0118228	0.0058821	0.0088441	0.00883205	0.00884934	0.0088441	0.0088441	0.00884934	0.00884934	0.00883205
138	hirtula	OM004708	Avena_hirtula_ribotype_A12_41size_24_OM004708	138	0.00885813	0.0148226	0.0118228	0.0118461	0.0118461	0.011839	0.011839	0.0118228	0.011839	0.0118228	0.0118461	0.0058821	0.0118461	0.011839	0.0118461	0.0118228	0.011839	0.0118461	0.011839	0.0118228	0.0118228	0.0118461	0.0118228	0.0118228	0.0118228	0.011839	0.0118461	0.00888436	0.00888436	0.011839	0.0118228	0.011839	0.0118228	0.011839	0.0118228	0.0118228	0.0058821	0.0088441	0.00883205	0.00884934	0.0088441	0.0088441	0.00884934	0.00884934	0.00883205
139	hirtula	OM004709	Avena_hirtula_ribotype_A12_42size_24_OM004709	139	0.00883556	0.0147847	0.0117926	0.0118158	0.0118158	0.0118088	0.0118088	0.0117926	0.0118088	0.0117926	0.0118158	0.00586718	0.0118158	0.0118088	0.0118158	0.0117926	0.0118088	0.0118158	0.0118088	0.0117926	0.0117926	0.0118158	0.0117926	0.0117926	0.0117926	0.0118088	0.0118158	0.00886166	0.00886166	0.0118088	0.0117926	0.0118088	0.0117926	0.0118088	0.0117926	0.0117926	0.00586718	0.0088216	0.00880962	0.00882682	0.0088216	0.0088216	0.00882682	0.00882682	0.00880962
140	hirtula	OM004710	Avena_hirtula_ribotype_A12_43size_23_OM004710	140	0.0178405	0.0238833	0.0208352	0.0208765	0.0208765	0.020864	0.020864	0.0208352	0.020864	0.0208352	0.0208765	0.0148079	0.0208765	0.020864	0.0208765	0.0208352	0.020864	0.0208765	0.020864	0.0208352	0.0208352	0.0208765	0.0208352	0.0208352	0.0208352	0.020864	0.0208765	0.0178937	0.0178937	0.020864	0.0208352	0.020864	0.0208352	0.020864	0.0208352	0.0208352	0.0148079	0.017812	0.0177876	0.0178227	0.017812	0.017812	0.0178227	0.0178227	0.0177876
141	hirtula	OM004711	Avena_hirtula_ribotype_A12_44size_23_OM004711	141	0.00588792	0.0118228	0.0088408	0.00885813	0.00885813	0.00885287	0.00885287	0.0088408	0.00885287	0.0088408	0.00885813	0.00293237	0.00885813	0.00885287	0.00885813	0.0088408	0.00885287	0.00885813	0.00885287	0.0088408	0.0088408	0.00885813	0.0088408	0.0088408	0.0088408	0.00885287	0.00885813	0.00590531	0.00590531	0.00885287	0.0088408	0.00885287	0.0088408	0.00885287	0.0088408	0.0088408	0.00293237	0.00587862	0.00587064	0.0058821	0.00587862	0.00587862	0.0058821	0.0058821	0.00587064
142	hirtula	OM004712	Avena_hirtula_ribotype_A12_45size_22_OM004712	142	0.0118228	0.0178053	0.0147935	0.0148226	0.0148226	0.0148138	0.0148138	0.0147935	0.0148138	0.0147935	0.0148226	0.00883205	0.0148226	0.0148138	0.0148226	0.0147935	0.0148138	0.0148226	0.0148138	0.0147935	0.0147935	0.0148226	0.0147935	0.0147935	0.0147935	0.0148138	0.0148226	0.0118579	0.0118579	0.0148138	0.0147935	0.0148138	0.0147935	0.0148138	0.0147935	0.0147935	0.00883205	0.0118041	0.011788	0.0118111	0.0118041	0.0118041	0.0118111	0.0118111	0.011788
143	hirtula	OM004713	Avena_hirtula_ribotype_A12_46size_22_OM004713	143	0.0118228	0.0178053	0.0147935	0.0148226	0.0148226	0.0148138	0.0148138	0.0147935	0.0148138	0.0147935	0.0148226	0.00883205	0.0148226	0.0148138	0.0148226	0.0147935	0.0148138	0.0148226	0.0148138	0.0147935	0.0147935	0.0148226	0.0147935	0.0147935	0.0147935	0.0148138	0.0148226	0.0118579	0.0118579	0.0148138	0.0147935	0.0148138	0.0147935	0.0148138	0.0147935	0.0147935	0.00883205	0.0118041	0.011788	0.0118111	0.0118041	0.0118041	0.0118111	0.0118111	0.011788
144	hirtula	OM004714	Avena_hirtula_ribotype_A12_47size_21_OM004714	144	0.0118461	0.0178405	0.0148226	0.0148519	0.0148519	0.014843	0.014843	0.0148226	0.014843	0.0148226	0.0148519	0.00884934	0.0148519	0.014843	0.0148519	0.0148226	0.014843	0.0148519	0.014843	0.0148226	0.0148226	0.0148519	0.0148226	0.0148226	0.0148226	0.014843	0.0148519	0.0118813	0.0118813	0.014843	0.0148226	0.014843	0.0148226	0.014843	0.0148226	0.0148226	0.00884934	0.0118273	0.0118111	0.0118343	0.0118273	0.0118273	0.0118343	0.0118343	0.0118111
145	hirtula	OM004715	Avena_hirtula_ribotype_A12_48size_21_OM004715	145	0.0147935	0.020794	0.0177702	0.0178053	0.0178053	0.0177946	0.0177946	0.0177702	0.0177946	0.0177702	0.0178053	0.011788	0.0178053	0.0177946	0.0178053	0.0177702	0.0177946	0.0178053	0.0177946	0.0177702	0.0177702	0.0178053	0.0177702	0.0177702	0.0177702	0.0177946	0.0178053	0.0148374	0.0148374	0.0177946	0.0177702	0.0177946	0.0177702	0.0177946	0.0177702	0.0177702	0.011788	0.01477	0.0147499	0.0147788	0.01477	0.01477	0.0147788	0.0147788	0.0147499
146	hirtula	OM004716	Avena_hirtula_ribotype_A12_49size_21_OM004716	146	0.00886693	0.0148374	0.0118346	0.0118579	0.0118579	0.0118508	0.0118508	0.0118346	0.0118508	0.0118346	0.0118579	0.00588792	0.0118579	0.0118508	0.0118579	0.0118346	0.0118508	0.0118579	0.0118508	0.0118346	0.0118346	0.0118579	0.0118346	0.0118346	0.0118346	0.0118508	0.0118579	0.00889322	0.00889322	0.0118508	0.0118346	0.0118508	0.0118346	0.0118508	0.0118346	0.0118346	0.00588792	0.00885287	0.0088408	0.00885813	0.00885287	0.00885287	0.00885813	0.00885813	0.0088408
147	atlantica	OM004717	Avena_atlantica_ribotype_6353-G-2_OM004717	147	0.00588792	0.0118228	0.0088408	0.00885813	0.00885813	0.00885287	0.00885287	0.0088408	0.00885287	0.0088408	0.00885813	0.00293237	0.00885813	0.00885287	0.00885813	0.0088408	0.00885287	0.00885813	0.00885287	0.0088408	0.0088408	0.00885813	0.0088408	0.0088408	0.0088408	0.00885287	0.00885813	0.00590531	0.00590531	0.00885287	0.0088408	0.00885287	0.0088408	0.00885287	0.0088408	0.0088408	0.00293237	0.00587862	0.00587064	0.0058821	0.00587862	0.00587862	0.0058821	0.0058821	0.00587064
148	atlantica	OM004718	Avena_atlantica_ribotype_4571-G-2_OM004718	148	0.00293527	0.0088408	0.00587644	0.00588792	0.00588792	0.00588444	0.00588444	0.00587644	0.00588444	0.00587644	0.00588792	0	0.00588792	0.00588444	0.00588792	0.00587644	0.00588444	0.00588792	0.00588444	0.00587644	0.00587644	0.00588792	0.00587644	0.00587644	0.00587644	0.00588444	0.00588792	0.00294391	0.00294391	0.00588444	0.00587644	0.00588444	0.00587644	0.00588444	0.00587644	0.00587644	0	0.00293065	0.00292668	0.00293237	0.00293065	0.00293065	0.00293237	0.00293237	0.00292668
149	atlantica	OM004719	Avena_atlantica_ribotype_102-G-2_OM004719	149	0.0031054	0.0093554	0.00621742	0.00623027	0.00623027	0.00622637	0.00622637	0.00621742	0.00622637	0.00621742	0.00623027	0.00309579	0.00623027	0.00622637	0.00623027	0.00621742	0.00622637	0.00623027	0.00622637	0.00621742	0.00621742	0.00623027	0.00621742	0.00621742	0.0031054	0.00622637	0.00623027	0.00311508	0.00311508	0.00622637	0.00621742	0.0031054	0.00621742	0.00622637	0.00621742	0.00621742	0.00309579	0.00620705	0.00619815	0.00621092	0.00620705	0.00620705	0.00621092	0.00621092	0.00619815
150	atlantica	OM004720	Avena_atlantica_ribotype_21-G-2_OM004720	150	0	0.00621742	0.00309902	0.0031054	0.0031054	0.00310347	0.00310347	0.00309902	0.00310347	0.00309902	0.0031054	0	0.0031054	0.00310347	0.0031054	0.00309902	0.00310347	0.0031054	0.00310347	0.00309902	0.00309902	0.0031054	0.00309902	0.00309902	0	0.00310347	0.0031054	0	0	0.00310347	0.00309902	0	0.00309902	0.00310347	0.00309902	0.00309902	0	0.00309386	0.00308944	0.00309579	0.00309386	0.00309386	0.00309579	0.00309579	0.00308944
151	atlantica	OM004721	Avena_atlantica_ribotype_43-G-2_OM004721	151	0.00885287	0.0148138	0.0118158	0.011839	0.011839	0.011832	0.011832	0.0118158	0.011832	0.0118158	0.011839	0.00587862	0.011839	0.011832	0.011839	0.0118158	0.011832	0.011839	0.011832	0.0118158	0.0118158	0.011839	0.0118158	0.0118158	0.0118158	0.011832	0.011839	0.00887908	0.00887908	0.011832	0.0118158	0.011832	0.0118158	0.011832	0.0118158	0.0118158	0.00587862	0.00883886	0.00882682	0.0088441	0.00883886	0.00883886	0.0088441	0.0088441	0.00882682
152	atlantica	OM004722	Avena_atlantica_ribotype_33-G-2_OM004722	152	0.00885287	0.0148138	0.0118158	0.011839	0.011839	0.011832	0.00588792	0.0118158	0.011832	0.0118158	0.011839	0.00587862	0.011839	0.011832	0.011839	0.0118158	0.011832	0.011839	0.011832	0.0118158	0.0118158	0.011839	0.0118158	0.0118158	0.0118158	0.011832	0.011839	0.00887908	0.00887908	0.011832	0.0118158	0.011832	0.0118158	0.011832	0.0118158	0.0118158	0.00587862	0.00293237	0.00882682	0.0088441	0.00883886	0.00883886	0.0088441	0.0088441	0.00882682
153	atlantica	OM004723	Avena_atlantica_ribotype_32-G-2_OM004723	153	0.00885813	0.0148226	0.0118228	0.0118461	0.0118461	0.011839	0.011839	0.0118228	0.011839	0.0118228	0.0118461	0.0058821	0.0118461	0.011839	0.0118461	0.0118228	0.011839	0.0118461	0.011839	0.0118228	0.0118228	0.0118461	0.0118228	0.0118228	0.0118228	0.011839	0.0118461	0.00888436	0.00888436	0.011839	0.0118228	0.011839	0.0118228	0.011839	0.0118228	0.0118228	0.0058821	0.0088441	0.00883205	0.00884934	0.0088441	0.0088441	0.00884934	0.00884934	0.00883205
154	atlantica	OM004724	Avena_atlantica_ribotype_29-G-2_OM004724	154	0.00885813	0.0148226	0.0118228	0.0118461	0.0118461	0.011839	0.011839	0.0118228	0.011839	0.0118228	0.0118461	0.0058821	0.0118461	0.011839	0.0118461	0.0118228	0.011839	0.0118461	0.011839	0.0118228	0.0118228	0.0118461	0.0118228	0.0118228	0.0118228	0.011839	0.0118461	0.00888436	0.00888436	0.011839	0.0118228	0.011839	0.0118228	0.011839	0.0118228	0.0118228	0.0058821	0.0088441	0.00883205	0.00884934	0.0088441	0.0088441	0.00587862	0.00884934	0.00883205
155	atlantica	OM004725	Avena_atlantica_ribotype_24-G-2_OM004725	155	0.0088408	0.0147935	0.0117996	0.0118228	0.0118228	0.0118158	0.0118158	0.0117996	0.0118158	0.0117996	0.0118228	0.00587064	0.0118228	0.0118158	0.0118228	0.0117996	0.0118158	0.0118228	0.0118158	0.0117996	0.0117996	0.0118228	0.0117996	0.0117996	0.0117996	0.0118158	0.0118228	0.00886693	0.00886693	0.0118158	0.0117996	0.0118158	0.0117996	0.0118158	0.0117996	0.0117996	0.00587064	0.00882682	0.00881482	0.00883205	0.00882682	0.00882682	0.00883205	0.00883205	0.00881482
156	atlantica	OM004726	Avena_atlantica_ribotype_23-G-2_OM004726	156	0.0088408	0.0147935	0.0117996	0.0118228	0.0118228	0.0118158	0.0118158	0.0117996	0.0118158	0.0117996	0.0118228	0.00587064	0.0118228	0.0118158	0.0118228	0.00588792	0.0118158	0.0118228	0.0118158	0.0117996	0.0117996	0.0118228	0.0117996	0.0117996	0.0117996	0.0118158	0.0118228	0.00886693	0.00886693	0.0118158	0.0117996	0.0118158	0.0117996	0.0118158	0.0117996	0.0117996	0.00587064	0.00882682	0.00881482	0.00883205	0.00882682	0.00882682	0.00883205	0.00883205	0.00881482
157	atlantica	OM004727	Avena_atlantica_ribotype_23-G-2(2)_OM004727	157	0.00885287	0.0148138	0.0118158	0.011839	0.011839	0.00588792	0.011832	0.0118158	0.011832	0.0118158	0.011839	0.00587862	0.011839	0.011832	0.011839	0.0118158	0.011832	0.011839	0.011832	0.0118158	0.0118158	0.011839	0.0118158	0.0118158	0.0118158	0.011832	0.011839	0.00887908	0.00887908	0.011832	0.0118158	0.011832	0.0118158	0.011832	0.0118158	0.0118158	0.00587862	0.00883886	0.00882682	0.0088441	0.00883886	0.00883886	0.0088441	0.0088441	0.00882682
158	atlantica	OM004728	Avena_atlantica_ribotype_21-G-2(2)_OM004728	158	0.0088408	0.0147935	0.0117996	0.0118228	0.0118228	0.0118158	0.0118158	0.0117996	0.0118158	0.0117996	0.0118228	0.00587064	0.0118228	0.0118158	0.0118228	0.0117996	0.0118158	0.00885813	0.0118158	0.0117996	0.0117996	0.0118228	0.0117996	0.0117996	0.0117996	0.0118158	0.0118228	0.00886693	0.00886693	0.0118158	0.0117996	0.0118158	0.0117996	0.0118158	0.0117996	0.00588792	0.00587064	0.00882682	0.00881482	0.00883205	0.00882682	0.00882682	0.00883205	0.0058821	0.00881482
159	atlantica	OM004729	Avena_atlantica_ribotype_20-G-2(2)_OM004729	159	0.00885813	0.0148226	0.0118228	0.0118461	0.0118461	0.011839	0.011839	0.0118228	0.011839	0.0118228	0.0118461	0.0058821	0.0118461	0.011839	0.0118461	0.0118228	0.011839	0.00588792	0.011839	0.0118228	0.0118228	0.0118461	0.0118228	0.0118228	0.0118228	0.011839	0.0118461	0.00888436	0.00888436	0.011839	0.0118228	0.011839	0.0118228	0.011839	0.0118228	0.00885813	0.0058821	0.0088441	0.00883205	0.00884934	0.0088441	0.0088441	0.00884934	0.00293237	0.00883205
160	atlantica	OM004730	Avena_atlantica_ribotype_20-G-2(3)_OM004730	160	0.00885287	0.0148138	0.0118158	0.011839	0.011839	0.011832	0.011832	0.0118158	0.011832	0.0118158	0.011839	0.00587862	0.011839	0.011832	0.011839	0.0118158	0.011832	0.011839	0.011832	0.0118158	0.0118158	0.011839	0.0118158	0.0118158	0.0118158	0.011832	0.011839	0.00887908	0.00887908	0.011832	0.0118158	0.011832	0.0118158	0.011832	0.0118158	0.0118158	0.00587862	0.00883886	0.00882682	0.0088441	0.00883886	0.00883886	0.0088441	0.0088441	0.00882682
161	atlantica	OM004731	Avena_atlantica_ribotype_20-G-2(4)_OM004731	161	0.0088408	0.0147935	0.0117996	0.0118228	0.0118228	0.0118158	0.0118158	0.0117996	0.0118158	0.0117996	0.0118228	0.00587064	0.0118228	0.0118158	0.0118228	0.0117996	0.0118158	0.0118228	0.0118158	0.0117996	0.0117996	0.0118228	0.0117996	0.0117996	0.0117996	0.0118158	0.0118228	0.00886693	0.00886693	0.0118158	0.0117996	0.0118158	0.0117996	0.0118158	0.0117996	0.0117996	0.00587064	0.00882682	0.00881482	0.00883205	0.00882682	0.00882682	0.00883205	0.00883205	0.00881482
162	damascena	OM004732	Avena_damascena_ribotype_4910-G-27_OM004732	162	0.0088408	0.0147935	0.0117996	0.0118228	0.0118228	0.0118158	0.0118158	0.0117996	0.0118158	0.0117996	0.0118228	0.00587064	0.0118228	0.0118158	0.0118228	0.0117996	0.0118158	0.0118228	0.0118158	0.0117996	0.0117996	0.0118228	0.0117996	0.0117996	0.0117996	0.0118158	0.0118228	0.00886693	0.00886693	0.0118158	0.0117996	0.0118158	0.0117996	0.0118158	0.0117996	0.0117996	0.00587064	0.00882682	0.00881482	0.00883205	0.00882682	0.00882682	0.00883205	0.00883205	0.00881482
163	damascena	OM004733	Avena_damascena_ribotype_3936-G-27_OM004733	163	0.00588792	0.0118228	0.0088408	0.00885813	0.00885813	0.00885287	0.00885287	0.0088408	0.00885287	0.0088408	0.00885813	0.00293237	0.00885813	0.00885287	0.00885813	0.0088408	0.00885287	0.00885813	0.00885287	0.0088408	0.0088408	0.00885813	0.0088408	0.0088408	0.0088408	0.00885287	0.00885813	0.00590531	0.00590531	0.00885287	0.0088408	0.00885287	0.0088408	0.00885287	0.0088408	0.0088408	0.00293237	0.00587862	0.00587064	0.0058821	0.00587862	0.00587862	0.0058821	0.0058821	0.00587064
164	damascena	OM004734	Avena_damascena_ribotype_24-G-27_OM004734	164	0.0117996	0.0177702	0.0147645	0.0147935	0.0147935	0.0147847	0.0147847	0.0147645	0.0147847	0.0147645	0.0147935	0.00881482	0.0147935	0.0147847	0.0147935	0.0147645	0.0147847	0.0147935	0.0147847	0.0147645	0.0147645	0.0147935	0.0147645	0.0147645	0.0147645	0.0147847	0.0147935	0.0118346	0.0118346	0.0147847	0.0147645	0.0147847	0.0147645	0.0147847	0.0147645	0.0147645	0.00881482	0.011781	0.0117649	0.011788	0.011781	0.011781	0.011788	0.011788	0.0117649
165	damascena	OM004735	Avena_damascena_ribotype_20-G-27_OM004735	165	0.0117996	0.0177702	0.0147645	0.0147935	0.0147935	0.0147847	0.0147847	0.0147645	0.0147847	0.0147645	0.0147935	0.00881482	0.0147935	0.0147847	0.0147935	0.0147645	0.0147847	0.0147935	0.0147847	0.0147645	0.0088408	0.0147935	0.0147645	0.0147645	0.0147645	0.0147847	0.0147935	0.0118346	0.0118346	0.0147847	0.0147645	0.0147847	0.0147645	0.0147847	0.0147645	0.0147645	0.00881482	0.011781	0.0117649	0.011788	0.011781	0.011781	0.011788	0.011788	0.0117649
			Minimum	0
			Maximum	0.0330659
			Average	0.0115836
[truncated: 120 more columns]

## Sheet: MDS-N169
Table S2 (C) Multidemensional scaling for 169 accessions computed from the genetic distance matrix. The outlier accessions are shaded in yellow.
Categories:Species	Label	Axis 1 (20.2%)	Axis 2 (15.9%)	Axis 3 (9.8%)	Axis 4 (6.3%)	Axis 5 (4.8%)
canariensis	OM004567	0.0026	-0.0009	0.0024	-0.0031	0
canariensis	OM004568	0.0043	0	0.0022	-0.0093	0.0006
canariensis	OM004569	0.0025	0	0.0031	-0.0065	-0.0001
canariensis	OM004570	0.0043	-0.0009	0.0015	-0.0058	0.0007
canariensis	OM004571	0.0021	0.0003	0.0027	-0.0069	-0.0004
canariensis	OM004572	0.0021	0.0004	0.0027	-0.0068	-0.0003
canariensis	OM004573	0.0484	-0.0218	-0.0126	0.0091	0.0047
canariensis	OM004574	-0.0006	-0.0022	0.0059	-0.0044	0.0037
canariensis	OM004575	0.0338	-0.0142	-0.0103	0.0048	0.005
canariensis	OM004576	0.0024	0	0.0031	-0.0063	-0.0002
canariensis	OM004577	0.0042	-0.0011	0.0014	-0.0054	0.0001
canariensis	OM004578	0.0042	-0.0009	0.0021	-0.0054	0.0007
canariensis	OM004579	0.0021	0.0003	0.0027	-0.0069	-0.0003
canariensis	OM004580	0.0027	-0.002	0.0011	0.002	0.0002
canariensis	OM004581	0.0021	0.0003	0.0027	-0.0069	-0.0004
canariensis	OM004582	0.0021	0.0003	0.0027	-0.0069	-0.0004
canariensis	OM004583	0.0042	-0.0009	0.0015	-0.0057	0.0006
canariensis	OM004584	0.0035	-0.0026	0.0057	-0.0017	-0.0029
canariensis	OM004585	0.0042	-0.0009	0.0015	-0.0057	0.0006
canariensis	OM004586	0.0041	-0.001	0.0014	-0.0056	0.0012
canariensis	OM004587	0.0042	-0.0009	0.0015	-0.0057	0.0006
canariensis	OM004588	0.0024	0	0.0031	-0.0064	-0.0002
canariensis	OM004589	0.0024	0	0.003	-0.0064	-0.0003
canariensis	OM004590	0.0021	0.0003	0.0027	-0.0069	-0.0004
canariensis	OM004591	0.0042	-0.0009	0.0021	-0.0054	0.0007
canariensis	OM004592	0.0023	-0.0006	0.0028	-0.006	-0.0039
canariensis	OM004593	0.0024	0	0.0031	-0.0064	-0.0001
canariensis	OM004594	0.0041	-0.001	0.0014	-0.0057	0.0008
canariensis	OM004595	0.0021	0.0003	0.0027	-0.0069	-0.0004
canariensis	OM004596	0.0026	-0.0009	0.0018	-0.0033	-0.0001
canariensis	OM004597	0.0026	-0.0009	0.0018	-0.0033	-0.0001
canariensis	OM004598	0.0021	0.0003	0.0027	-0.0069	-0.0004
canariensis	OM004599	0.0042	-0.0009	0.0021	-0.0054	0.0007
canariensis	OM004600	0.0021	0.0003	0.0027	-0.0069	-0.0004
canariensis	OM004601	0.0024	0.0001	0.0031	-0.0064	-0.0001
canariensis	OM004602	0.0021	0.0003	0.0027	-0.0069	-0.0004
canariensis	OM004603	0.0024	0	0.0031	-0.0063	-0.0001
canariensis	OM004604	0.0042	-0.001	0.002	-0.0053	0.0012
longiglumis	OM004605	0.0027	-0.002	0.0011	0.002	0.0002
longiglumis	OM004606	-0.0002	-0.0029	0.004	0.0021	0.0033
longiglumis	OM004607	0.0042	-0.0021	0.0006	0.0017	-0.0015
longiglumis	OM004608	0.0021	-0.0008	0.0015	0.0001	0
longiglumis	OM004609	0.004	-0.0021	0.0003	0.0015	0.0005
longiglumis	OM004610	0.0047	-0.0026	0.002	0.0029	-0.0011
longiglumis	OM004611	0.0016	-0.0012	0.0013	0.0003	0.0004
longiglumis	OM004612	0.0039	-0.002	0.0003	0.0013	0.0014
longiglumis	OM004613	0.0024	-0.001	0.0013	0.0004	0.0001
longiglumis	OM004614	0.0024	-0.001	0.0013	0.0005	0.0001
longiglumis	OM004615	0.0024	-0.0011	0.0013	0.0006	-0.0002
longiglumis	OM004616	0.0018	-0.001	0.0014	0.0003	0.0002
longiglumis	OM004617	0.002	-0.0008	0.0015	0.0003	-0.0001
longiglumis	OM004618	0.0027	-0.002	0.0011	0.002	0.0002
longiglumis	OM004619	0.004	-0.002	0.0003	0.0013	0.0012
prostrata	OM004620	-0.0114	-0.0074	-0.0011	0	0.0036
prostrata	OM004621	-0.0121	-0.0098	-0.0042	-0.0001	0.0055
prostrata	OM004622	-0.0009	-0.005	0.001	0.0044	-0.0038
prostrata	OM004623	-0.0045	-0.0067	0.0036	0.0054	-0.0017
prostrata	OM004624	-0.0011	-0.0033	-0.0012	0.0016	-0.0009
prostrata	OM004625	-0.0075	-0.0058	-0.0048	-0.0012	0.0011
prostrata	OM004626	-0.008	-0.0079	-0.0074	-0.0013	0.0026
prostrata	OM004627	-0.012	-0.0108	0.001	0.0039	0.0005
prostrata	OM004628	-0.0045	-0.0044	0.0015	0.0022	0.0012
prostrata	OM004629	-0.0021	-0.0055	0.0007	0.0039	-0.0084
prostrata	OM004630	-0.0128	-0.0137	-0.0019	0.0044	0.002
prostrata	OM004631	-0.0118	-0.0095	-0.0038	-0.0003	0.0054
prostrata	OM004632	-0.0011	-0.0045	-0.0038	0.0012	-0.0003
prostrata	OM004633	-0.0082	-0.0063	0.0447	0.0143	0.0032
prostrata	OM004634	-0.0142	-0.0081	-0.0024	-0.0015	0.0042
prostrata	OM004635	-0.015	-0.0078	-0.002	-0.0017	0.0039
prostrata	OM004636	-0.0079	-0.0088	-0.0026	0.0024	-0.002
prostrata	OM004637	-0.0022	-0.0033	-0.0016	0.0007	-0.005
prostrata	OM004638	-0.0111	-0.0099	-0.0041	0.0004	0.0055
prostrata	OM004639	0.0099	-0.005	0.0051	0.0045	-0.0241
prostrata	OM004640	-0.0158	-0.0106	-0.0047	-0.0014	0.0061
prostrata	OM004641	-0.0003	-0.0061	-0.0003	0.0048	-0.0046
prostrata	OM004642	0.0016	-0.0071	-0.0013	0.0059	-0.0036
prostrata	OM004643	-0.0115	-0.0094	-0.0038	-0.0003	0.0059
prostrata	OM004644	-0.0096	-0.0067	-0.0056	-0.0023	-0.0031
prostrata	OM004645	-0.0014	-0.0042	-0.0039	0.0003	-0.0058
prostrata	OM004646	-0.0023	-0.0029	-0.0017	0.0005	-0.0017
prostrata	OM004647	-0.0036	-0.0047	0.0002	0.0031	-0.0072
prostrata	OM004648	-0.0102	-0.009	-0.0084	-0.0022	-0.0019
prostrata	OM004649	-0.0149	-0.0077	-0.0021	-0.0019	0.0039
prostrata	OM004650	-0.0029	-0.0051	0.0008	0.0036	-0.0048
wiestii	OM004651	0.0019	0.0024	0.0004	0.0025	0.0012
wiestii	OM004652	0.0027	-0.002	0.0011	0.002	0.0002
wiestii	OM004653	-0.0011	-0.0033	-0.0012	0.0016	-0.0009
wiestii	OM004654	0.0023	0.0009	0.0007	0.0018	0.0009
wiestii	OM004655	0.0014	-0.0001	0.0053	0.0005	0.0003
wiestii	OM004656	-0.0026	0.0014	-0.003	0.0027	0.0001
wiestii	OM004657	-0.0023	-0.0006	-0.0022	0.0021	-0.0005
wiestii	OM004658	0.0018	-0.0011	0.0046	0.0019	0.0005
wiestii	OM004659	0.0024	-0.001	0.0014	0.0005	0.0001
wiestii	OM004660	0.0018	0.0043	0.0006	0.0022	-0.0009
wiestii	OM004661	-0.0015	0.0021	0.0032	0.0035	0.0054
wiestii	OM004662	0.0009	0.0044	0.004	0.0033	0.0021
wiestii	OM004663	0.0012	0.0047	0	0.0013	0.0015
wiestii	OM004664	0.0015	0.0045	0.0004	0.0018	0.0018
wiestii	OM004665	0.0012	0.0048	0	0.0011	0.0015
wiestii	OM004666	0.0015	0.0044	0.0003	0.0018	0.0016
wiestii	OM004667	0.0012	0.0047	0.0001	0.001	0.0015
hirtula	OM004668	0.0013	0.0063	-0.0004	0.0027	0.002
hirtula	OM004669	-0.0011	-0.0033	-0.0012	0.0016	-0.0009
hirtula	OM004670	0.0001	0.0102	-0.0019	0.002	0.0007
hirtula	OM004671	0.0001	0.0102	-0.0019	0.002	0.0007
hirtula	OM004672	-0.0017	0.0146	-0.0027	0.0014	-0.0008
hirtula	OM004673	0.0027	-0.002	0.0011	0.002	0.0002
hirtula	OM004674	0.0002	0.0098	-0.0016	0.0018	0.0011
hirtula	OM004675	-0.0039	0.0051	-0.0046	0.0035	0.0005
hirtula	OM004676	0.0005	0.0094	-0.0012	0.0019	0.0024
hirtula	OM004677	0.0019	0.0024	0.0004	0.0025	0.0012
hirtula	OM004678	-0.0032	0.0187	-0.0036	0.0009	-0.0023
hirtula	OM004679	-0.0029	-0.0012	-0.0028	0.0004	-0.003
hirtula	OM004680	-0.0016	0.0142	-0.0025	0.0012	-0.0005
hirtula	OM004681	-0.0049	0.0012	-0.004	-0.0004	-0.0054
hirtula	OM004682	-0.0029	-0.0012	-0.0028	0.0004	-0.003
hirtula	OM004683	-0.0028	-0.0016	-0.0025	0.0001	-0.0026
hirtula	OM004684	-0.0026	-0.0023	-0.0021	0.0001	-0.0017
hirtula	OM004685	0.0021	0.0015	0.0002	0.0017	0.0005
hirtula	OM004686	-0.0016	0.0142	-0.0025	0.0012	-0.0005
hirtula	OM004687	-0.0026	0.0014	-0.003	0.0027	0.0001
hirtula	OM004688	-0.007	0.0034	-0.0051	-0.0015	-0.0077
hirtula	OM004689	-0.0026	-0.0025	-0.0021	0	-0.0019
hirtula	OM004690	-0.0048	0.0007	-0.0037	-0.0007	-0.005
hirtula	OM004691	0.0016	0.0005	0.0006	0.0007	-0.0013
hirtula	OM004692	-0.0009	0.0128	-0.0011	0.001	0.0028
hirtula	OM004693	0.0015	0.0044	0.0003	0.0018	0.0016
hirtula	OM004694	0.0028	0.0081	-0.0024	0.0031	0.0035
hirtula	OM004695	0.0005	0.0094	-0.0011	0.0018	0.0024
hirtula	OM004696	0.0016	0.0005	0.0006	0.0007	-0.0013
hirtula	OM004697	-0.0063	0.0088	-0.0059	0.0033	-0.0013
hirtula	OM004698	0.0005	0.0094	-0.0011	0.0018	0.0024
hirtula	OM004699	-0.0063	0.0088	-0.0059	0.0033	-0.0013
hirtula	OM004700	0.0005	0.0094	-0.0011	0.0018	0.0024
hirtula	OM004701	-0.0023	-0.0029	-0.0016	0.0003	-0.0017
hirtula	OM004702	-0.0048	0.0007	-0.0037	-0.0007	-0.005
hirtula	OM004703	-0.0023	-0.0028	-0.0017	0.0006	-0.0017
hirtula	OM004704	0.002	-0.0006	0.0014	0.0004	0.0001
hirtula	OM004705	-0.0029	-0.003	0.0018	0.0019	-0.0014
hirtula	OM004706	0.0008	0.0057	-0.0008	0.0015	0.0001
hirtula	OM004707	0.0005	0.0033	-0.0006	-0.0009	-0.0032
hirtula	OM004708	0.0008	0.0057	-0.0008	0.0015	0.0001
hirtula	OM004709	0.0017	0.0002	0.0018	-0.0013	-0.0002
hirtula	OM004710	-0.0085	0.0125	-0.0075	0.0034	-0.0033
hirtula	OM004711	0.0018	0	0.001	0.0004	-0.0009
hirtula	OM004712	0.0005	0.0093	-0.0012	0.0018	0.0023
hirtula	OM004713	0.0028	0.0081	-0.0024	0.0031	0.0035
hirtula	OM004714	-0.0005	0.0093	-0.0016	0.0009	-0.0013
hirtula	OM004715	0.0017	0.0019	0.0012	-0.0049	-0.0006
hirtula	OM004716	0.001	0.0065	-0.0008	0.0022	0.0017
atlantica	OM004717	0.0019	0.0024	0.0004	0.0025	0.0012
atlantica	OM004718	0.0027	-0.002	0.0011	0.002	0.0002
atlantica	OM004719	0.0026	0.001	-0.0019	0	0.0032
atlantica	OM004720	0.0031	-0.0035	-0.0008	0.0007	0.0021
atlantica	OM004721	0.0033	0.0036	-0.0012	0.0025	0.0025
atlantica	OM004722	-0.0015	0.0021	0.0032	0.0035	0.0054
atlantica	OM004723	0.0012	0.0047	0	0.0013	0.0015
atlantica	OM004724	0.0009	0.0045	-0.0001	0.0013	0.0018
atlantica	OM004725	0.0015	0.0045	0.0004	0.0018	0.0018
atlantica	OM004726	0.0026	0.0018	0.003	0.0063	-0.0011
atlantica	OM004727	0.0012	0.0048	0	0.0011	0.0015
atlantica	OM004728	0.0033	0.0034	-0.0006	0.0026	0.003
atlantica	OM004729	0.0032	0.0033	-0.0013	0.0023	0.0031
atlantica	OM004730	0.0012	0.0047	0	0.0013	0.0015
atlantica	OM004731	0.0015	0.0044	0.0004	0.0019	0.0014
damascena	OM004732	-0.0023	-0.0029	-0.0017	0.0005	-0.0019
damascena	OM004733	-0.0011	-0.0033	-0.0012	0.0016	-0.0009
damascena	OM004734	-0.0039	-0.0022	-0.0027	-0.0011	-0.003
damascena	OM004735	-0.0039	-0.0023	-0.0026	-0.0014	-0.0031

## Sheet: MDS-N165
Table S2 (D) Multidemensional scaling for 165 of the 169 accessions computed from the genetic distance matrix. Four outlier accessions were exluded.
Unit	Categories:Species	Label	Axis 1 (26.6%)	Axis 2 (14.7%)	Axis 3 (6.7%)	Axis 4 (4.4%)	Axis 5 (2.8%)
1	canariensis	OM004567	0.0011	-0.0045	0	-0.001	-0.0004
2	canariensis	OM004568	0.003	-0.0098	-0.0005	-0.0014	-0.0006
3	canariensis	OM004569	0.002	-0.0071	-0.0003	-0.0012	-0.0005
4	canariensis	OM004570	0.002	-0.0071	-0.0003	-0.0012	-0.0005
5	canariensis	OM004571	0.002	-0.007	-0.0002	-0.0011	-0.0004
6	canariensis	OM004572	0.0021	-0.0069	-0.0001	-0.0009	-0.0003
7	canariensis	OM004574	-0.0013	-0.0058	0.0038	-0.0042	-0.0046
8	canariensis	OM004576	0.002	-0.007	-0.0004	-0.001	-0.0003
9	canariensis	OM004577	0.0019	-0.007	-0.0009	0	-0.0004
10	canariensis	OM004578	0.002	-0.007	-0.0002	-0.0011	-0.0004
11	canariensis	OM004579	0.0021	-0.007	-0.0002	-0.001	-0.0003
12	canariensis	OM004580	0	-0.0007	0.0002	-0.0003	0.0002
13	canariensis	OM004581	0.002	-0.007	-0.0002	-0.0011	-0.0004
14	canariensis	OM004582	0.002	-0.007	-0.0002	-0.0011	-0.0004
15	canariensis	OM004583	0.002	-0.007	-0.0002	-0.0011	-0.0004
16	canariensis	OM004584	0.0007	-0.0066	-0.0011	0.0033	-0.0069
17	canariensis	OM004585	0.002	-0.007	-0.0002	-0.0011	-0.0004
18	canariensis	OM004586	0.0018	-0.0069	0.0003	-0.0014	-0.0002
19	canariensis	OM004587	0.002	-0.007	-0.0002	-0.0011	-0.0004
20	canariensis	OM004588	0.002	-0.007	-0.0003	-0.0011	-0.0004
21	canariensis	OM004589	0.002	-0.007	-0.0005	-0.0009	0
22	canariensis	OM004590	0.002	-0.007	-0.0002	-0.0011	-0.0004
23	canariensis	OM004591	0.002	-0.007	-0.0002	-0.0011	-0.0004
24	canariensis	OM004592	0.0014	-0.0068	-0.0007	-0.0003	0.0024
25	canariensis	OM004593	0.002	-0.007	-0.0002	-0.0011	-0.0004
26	canariensis	OM004594	0.0019	-0.007	-0.0001	-0.0013	-0.0004
27	canariensis	OM004595	0.002	-0.007	-0.0003	-0.0011	-0.0004
28	canariensis	OM004596	0.0011	-0.0045	0	-0.001	-0.0004
29	canariensis	OM004597	0.0011	-0.0045	0	-0.001	-0.0004
30	canariensis	OM004598	0.002	-0.007	-0.0002	-0.0011	-0.0004
31	canariensis	OM004599	0.002	-0.007	-0.0002	-0.0011	-0.0004
32	canariensis	OM004600	0.002	-0.007	-0.0002	-0.0011	-0.0004
33	canariensis	OM004601	0.0021	-0.007	-0.0002	-0.0011	-0.0004
34	canariensis	OM004602	0.002	-0.007	-0.0002	-0.0011	-0.0004
35	canariensis	OM004603	0.002	-0.007	-0.0002	-0.0011	-0.0004
36	canariensis	OM004604	0.002	-0.007	0.0001	-0.0012	-0.0002
37	longiglumis	OM004605	0	-0.0007	0.0002	-0.0003	0.0002
38	longiglumis	OM004606	-0.0021	-0.0009	0.0034	-0.0023	-0.0025
39	longiglumis	OM004607	0.0007	-0.0019	0.0001	0.0003	0.0009
40	longiglumis	OM004608	0.0007	-0.002	0.0001	0.0003	0.0009
41	longiglumis	OM004609	0.0006	-0.0019	-0.0004	0.0011	0.0008
42	longiglumis	OM004610	0.0007	-0.0019	0.0001	0.0003	0.0009
43	longiglumis	OM004611	0.0001	-0.0017	0.0007	0	0.0007
44	longiglumis	OM004612	0.0005	-0.0019	0.0005	0	0.001
45	longiglumis	OM004613	0.0007	-0.002	0.0001	0.0003	0.0009
46	longiglumis	OM004614	0.0007	-0.0019	0.0001	0.0004	0.0009
47	longiglumis	OM004615	0.0007	-0.0019	-0.0002	0.0011	0.0003
48	longiglumis	OM004616	0.0004	-0.0017	0.0004	0.0002	0.0008
49	longiglumis	OM004617	0.0007	-0.0019	0.0001	0.0003	0.0009
50	longiglumis	OM004618	0	-0.0007	0.0002	-0.0003	0.0002
51	longiglumis	OM004619	0.0006	-0.0019	0.0004	0.0001	0.001
52	prostrata	OM004620	-0.0124	0.0026	0.0035	-0.0029	-0.0003
53	prostrata	OM004621	-0.0152	0.003	0.0046	-0.0035	0.0006
54	prostrata	OM004622	-0.0046	0.0007	-0.0031	0.0042	-0.0029
55	prostrata	OM004623	-0.0076	0.0013	-0.0009	0.0032	-0.0066
56	prostrata	OM004624	-0.0035	0.001	-0.0016	0.0005	0.0007
57	prostrata	OM004625	-0.0095	0.0021	0.0011	-0.0013	0.0024
58	prostrata	OM004626	-0.0118	0.0024	0.0016	-0.0015	0.0038
59	prostrata	OM004627	-0.0154	0.0028	0.0027	0.0018	-0.0064
60	prostrata	OM004628	-0.006	0.0013	0.0002	-0.0008	-0.0016
61	prostrata	OM004629	-0.0056	0.0004	-0.0049	0.0068	-0.001
62	prostrata	OM004630	-0.0186	0.0034	0.0036	0.002	-0.0064
63	prostrata	OM004631	-0.0147	0.0027	0.0044	-0.0036	-0.0002
64	prostrata	OM004632	-0.0048	0.001	-0.0019	0.0011	0.0021
65	prostrata	OM004634	-0.0147	0.0028	0.0044	-0.0035	-0.0001
66	prostrata	OM004635	-0.0149	0.0029	0.0045	-0.003	-0.0004
67	prostrata	OM004636	-0.0119	0.0022	0	0.0031	-0.0023
68	prostrata	OM004637	-0.0041	0.0006	-0.003	0.0019	0.0034
69	prostrata	OM004638	-0.0147	0.0028	0.0044	-0.0035	-0.0001
70	prostrata	OM004640	-0.0179	0.0034	0.0057	-0.0036	0.0006
71	prostrata	OM004641	-0.0052	0.0002	-0.005	0.0069	-0.0032
72	prostrata	OM004642	-0.0052	0.0003	-0.0049	0.0068	-0.0034
73	prostrata	OM004643	-0.0145	0.0025	0.0048	-0.0035	0.0002
74	prostrata	OM004644	-0.0114	0.002	0.0006	-0.0004	0.0052
75	prostrata	OM004645	-0.0046	0	-0.0047	0.004	0.0047
76	prostrata	OM004646	-0.0038	0.0006	-0.0028	0.0016	0.0017
77	prostrata	OM004647	-0.0057	0.0001	-0.0063	0.0097	-0.0046
78	prostrata	OM004648	-0.014	0.0024	0.001	-0.0004	0.007
79	prostrata	OM004649	-0.0147	0.0028	0.0044	-0.0035	-0.0001
80	prostrata	OM004650	-0.0057	0.0006	-0.0039	0.0059	-0.0034
81	wiestii	OM004651	0.003	0.0017	0.0018	0.0004	0.0001
82	wiestii	OM004652	0	-0.0007	0.0002	-0.0003	0.0002
83	wiestii	OM004653	-0.0035	0.001	-0.0016	0.0005	0.0007
84	wiestii	OM004654	0.0021	0.0002	0.0012	0.0005	0.0005
85	wiestii	OM004655	0.0015	-0.0031	0	0.0012	0.0021
86	wiestii	OM004656	-0.0007	0.0047	0.0002	0.0019	0.0005
87	wiestii	OM004657	-0.002	0.0029	-0.001	0.0018	0.0011
88	wiestii	OM004658	0.0007	-0.0019	0.0001	0.0004	0.0011
89	wiestii	OM004659	0.0007	-0.0019	0.0001	0.0004	0.0011
90	wiestii	OM004660	0.0046	0.0017	0.0026	0.0014	0.0005
91	wiestii	OM004661	0.0013	0.0027	0.0064	-0.0017	-0.0035
92	wiestii	OM004662	0.0046	0.0016	0.0026	0.0015	0.0007
93	wiestii	OM004663	0.0046	0.0017	0.0026	0.0014	0.0005
94	wiestii	OM004664	0.0046	0.0016	0.0026	0.0015	0.0005
95	wiestii	OM004665	0.0046	0.0016	0.0027	0.0014	0.0005
96	wiestii	OM004666	0.0045	0.0017	0.0024	0.0019	0.0012
97	wiestii	OM004667	0.0046	0.0015	0.0026	0.0014	0.0005
98	hirtula	OM004668	0.0058	0.0037	0.0027	0.0008	0.0001
99	hirtula	OM004669	-0.0035	0.001	-0.0016	0.0005	0.0007
100	hirtula	OM004670	0.0082	0.0058	0.0005	-0.0016	-0.0007
101	hirtula	OM004671	0.0082	0.0058	0.0005	-0.0016	-0.0007
102	hirtula	OM004672	0.0107	0.0083	-0.0022	-0.0044	-0.0018
103	hirtula	OM004673	0	-0.0007	0.0002	-0.0003	0.0002
104	hirtula	OM004674	0.008	0.0053	0.0013	-0.0005	0
105	hirtula	OM004675	0.0014	0.0078	0.0005	0.0026	0.0009
106	hirtula	OM004676	0.0079	0.0046	0.0038	0.002	0.001
107	hirtula	OM004677	0.003	0.0017	0.0018	0.0004	0.0001
108	hirtula	OM004678	0.0132	0.0107	-0.0049	-0.0071	-0.0024
109	hirtula	OM004679	-0.0029	0.0024	-0.0051	-0.0017	0
110	hirtula	OM004680	0.0105	0.0078	-0.0016	-0.0036	-0.0011
111	hirtula	OM004681	-0.0022	0.0042	-0.0091	-0.0043	-0.0008
112	hirtula	OM004682	-0.0029	0.0024	-0.0051	-0.0017	0
113	hirtula	OM004683	-0.0032	0.0017	-0.0042	-0.0006	0.0008
114	hirtula	OM004684	-0.0035	0.0008	-0.0023	0.0021	0.0021
115	hirtula	OM004685	0.0024	0.001	0.0003	-0.0004	0.0005
116	hirtula	OM004686	0.0105	0.0078	-0.0016	-0.0036	-0.0011
117	hirtula	OM004687	-0.0007	0.0047	0.0002	0.0019	0.0005
118	hirtula	OM004688	-0.0016	0.0057	-0.013	-0.0068	-0.0012
119	hirtula	OM004689	-0.0037	0.0007	-0.0026	0.0017	0.0018
120	hirtula	OM004690	-0.0025	0.0035	-0.0084	-0.0034	-0.0001
121	hirtula	OM004691	0.0014	-0.0001	-0.0025	-0.0027	-0.0005
122	hirtula	OM004692	0.01	0.0054	0.005	0.0031	0.0015
123	hirtula	OM004693	0.0045	0.0017	0.0024	0.0019	0.0012
124	hirtula	OM004694	0.0078	0.0045	0.0038	0.0017	0.0005
125	hirtula	OM004695	0.0078	0.0045	0.0038	0.0017	0.0005
126	hirtula	OM004696	0.0014	-0.0001	-0.0025	-0.0027	-0.0005
127	hirtula	OM004697	0.003	0.0106	-0.0024	0.0005	0.0001
128	hirtula	OM004698	0.0078	0.0045	0.0038	0.0017	0.0005
129	hirtula	OM004699	0.003	0.0106	-0.0024	0.0005	0.0001
130	hirtula	OM004700	0.0078	0.0045	0.0038	0.0017	0.0005
131	hirtula	OM004701	-0.0038	0.0005	-0.0028	0.0015	0.0017
132	hirtula	OM004702	-0.0025	0.0035	-0.0084	-0.0034	-0.0001
133	hirtula	OM004703	-0.0037	0.0007	-0.0027	0.0019	0.0021
134	hirtula	OM004704	0.0009	-0.0017	0.0004	0.0007	0.0013
135	hirtula	OM004705	-0.0038	0.0006	-0.0028	0.0016	0.0017
136	hirtula	OM004706	0.0051	0.0032	-0.0003	-0.0016	-0.0008
137	hirtula	OM004707	0.0029	0.0009	-0.0058	-0.0056	-0.0015
138	hirtula	OM004708	0.0051	0.0032	-0.0003	-0.0016	-0.0008
139	hirtula	OM004709	0.0015	-0.0031	-0.0001	0.0011	0.002
140	hirtula	OM004710	0.0046	0.0139	-0.0059	-0.0021	-0.0009
141	hirtula	OM004711	0.0011	-0.0009	-0.0017	-0.0018	0.0002
142	hirtula	OM004712	0.0078	0.0045	0.0036	0.0018	0.0007
143	hirtula	OM004713	0.0078	0.0045	0.0038	0.0017	0.0005
144	hirtula	OM004714	0.0072	0.005	-0.0028	-0.0042	-0.0018
145	hirtula	OM004715	0.003	-0.0058	-0.0006	0.003	0.0051
146	hirtula	OM004716	0.0058	0.0037	0.0027	0.0008	0.0001
147	atlantica	OM004717	0.003	0.0017	0.0018	0.0004	0.0001
148	atlantica	OM004718	0	-0.0007	0.0002	-0.0003	0.0002
149	atlantica	OM004719	0.0019	0.0004	0.0034	-0.0013	-0.0005
150	atlantica	OM004720	-0.0013	-0.0014	0.0018	-0.0016	0
151	atlantica	OM004721	0.0046	0.0017	0.0026	0.0014	0.0005
152	atlantica	OM004722	0.0013	0.0027	0.0064	-0.0017	-0.0035
153	atlantica	OM004723	0.0046	0.0017	0.0027	0.0014	0.0005
154	atlantica	OM004724	0.0042	0.0018	0.003	0.0013	0.0004
155	atlantica	OM004725	0.0046	0.0017	0.0027	0.0014	0.0005
156	atlantica	OM004726	0.0032	0.0019	0.0016	0.0057	-0.006
157	atlantica	OM004727	0.0046	0.0016	0.0027	0.0014	0.0005
158	atlantica	OM004728	0.0045	0.0015	0.0029	0.0011	0.0006
159	atlantica	OM004729	0.0044	0.0015	0.003	0.0009	0.0006
160	atlantica	OM004730	0.0046	0.0017	0.0026	0.0014	0.0005
161	atlantica	OM004731	0.0045	0.0016	0.0022	0.0024	-0.0002
162	damascena	OM004732	-0.0039	0.0006	-0.003	0.0018	0.0021
163	damascena	OM004733	-0.0035	0.001	-0.0016	0.0005	0.0007
164	damascena	OM004734	-0.0041	0.0003	-0.0043	0.0035	0.0039
165	damascena	OM004735	-0.0042	0.0001	-0.0044	0.0031	0.0035
