# Supplementary material for: New Insights into the Genomic Structure of Avena L.: Comparison of the Divergence of A-Genome and One C-Genome Oat Species
Source: Plants (Basel). 2022 Apr 19;11(9):1103. doi: 10.3390/plants11091103 (PMC9102028; doi:10.3390/plants11091103)
Supplement: Supplementary file 1 [file plants-11-01103-s001.zip › Supplementary/Table S3.xlsx]

## Sheet: MatrixOutput
	Avena_canariensis_ribotype_1005E4-G-11_OM004567	Avena_canariensis_ribotype_1908-G-11_OM004568	Avena_canariensis_ribotype_371-G-11_OM004569	Avena_canariensis_ribotype_338-G-11_OM004570	Avena_canariensis_ribotype_262-G-11_OM004571	Avena_canariensis_ribotype_53-G-11_OM004572	Avena_canariensis_ribotype_51-G-11_OM004573	Avena_canariensis_ribotype_50-G-11_OM004574	Avena_canariensis_ribotype_49-G-11_OM004575	Avena_canariensis_ribotype_48-G-11_OM004576	Avena_canariensis_ribotype_44-G-11_OM004577	Avena_canariensis_ribotype_41-G-11_OM004578	Avena_canariensis_ribotype_41-G-11(2)_OM004579	Avena_canariensis_ribotype_39-G-11_OM004580	Avena_canariensis_ribotype_39-G-11(2)_OM004581	Avena_canariensis_ribotype_38-G-11_OM004582	Avena_canariensis_ribotype_38-G-11(2)_OM004583	Avena_canariensis_ribotype_35-G-11_OM004584	Avena_canariensis_ribotype_31-G-11_OM004585	Avena_canariensis_ribotype_30-G-11_OM004586	Avena_canariensis_ribotype_28-G-11_OM004587	Avena_canariensis_ribotype_26-G-11_OM004588	Avena_canariensis_ribotype_25-G-11_OM004589	Avena_canariensis_ribotype_25-G-11(2)_OM004590	Avena_canariensis_ribotype_25-G-11(3)_OM004591	Avena_canariensis_ribotype_25-G-11(4)_OM004592	Avena_canariensis_ribotype_24-G-11_OM004593	Avena_canariensis_ribotype_24-G-11(2)_OM004594	Avena_canariensis_ribotype_22-G-11_OM004595	Avena_canariensis_ribotype_22-G-11(2)_OM004596	Avena_canariensis_ribotype_22-G-11(4)_OM004597	Avena_canariensis_ribotype_22-G-11(5)_OM004598	Avena_canariensis_ribotype_22-G-11(6)_OM004599	Avena_canariensis_ribotype_22-G-11(7)_OM004600	Avena_canariensis_ribotype_21-G-11_OM004601	Avena_canariensis_ribotype_21-G-11(2)_OM004602	Avena_canariensis_ribotype_20-G-11_OM004603	Avena_canariensis_ribotype_20-G-11(2)_OM004604	Avena_longiglumis_ribotype_9412-G-28_OM004605	Avena_longiglumis_ribotype_37-G-28_OM004606	Avena_longiglumis_ribotype_32-G-28_OM004607	Avena_longiglumis_ribotype_31-G-28_OM004608	Avena_longiglumis_ribotype_28-G-28_OM004609	Avena_longiglumis_ribotype_26-G-28_OM004610	Avena_longiglumis_ribotype_24-G-28_OM004611	Avena_longiglumis_ribotype_23-G-28_OM004612	Avena_longiglumis_ribotype_23-G-28(2)_OM004613	Avena_longiglumis_ribotype_23-G-28(3)_OM004614	Avena_longiglumis_ribotype_22-G-28_OM004615
Avena_canariensis_ribotype_1005E4-G-11_OM004567
Avena_canariensis_ribotype_1908-G-11_OM004568	0.00592932
Avena_canariensis_ribotype_371-G-11_OM004569	0.00294092	0.00295632
Avena_canariensis_ribotype_338-G-11_OM004570	0.00295633	0.0029409	0.00592913
Avena_canariensis_ribotype_262-G-11_OM004571	0.00295633	0.00896585	0.00592913	0.0059605
Avena_canariensis_ribotype_53-G-11_OM004572	0.00294679	0.00893654	0.00591003	0.00594097	0.00594097
Avena_canariensis_ribotype_51-G-11_OM004573	0.0527602	0.0570091	0.0570279	0.0527421	0.0574093	0.057172
Avena_canariensis_ribotype_50-G-11_OM004574	0.00294768	0.00893771	0.00591179	0.00594178	0.00594178	0.00592261	0.0570613
Avena_canariensis_ribotype_49-G-11_OM004575	0.0355961	0.039686	0.0396943	0.0355882	0.0399615	0.0397956	0.0149663	0.0397442
Avena_canariensis_ribotype_48-G-11_OM004576	0.00294206	0.00892101	0.00590075	0.00593042	0.00593042	0.00591114	0.0569243	0.00590796	0.0396475
Avena_canariensis_ribotype_44-G-11_OM004577	0.00294679	0.00893654	0.00591003	0.00594097	0.00594097	0.00592196	0.0527667	0.00592261	0.035599	0.00591114
Avena_canariensis_ribotype_41-G-11_OM004578	0.00294092	0.00891903	0.00589847	0.00592913	0.00592913	0.00591003	0.0527643	0.00591179	0.0355968	0.00590075	0.00591003
Avena_canariensis_ribotype_41-G-11(2)_OM004579	0.00295632	0.00896583	0.00592929	0.00596029	0.00596029	0.00594106	0.0574223	0.00594176	0.0399663	0.0059305	0.00594106	0.00592929
Avena_canariensis_ribotype_39-G-11_OM004580	0.00294091	0.00891877	0.00589808	0.00592934	0.00592934	0.00591003	0.0483263	0.00591164	0.0314023	0.00590013	0.00591003	0.00589808	0.00592913
Avena_canariensis_ribotype_39-G-11(2)_OM004581	0.00295632	0.00896595	0.00592931	0.00596037	0.00596037	0.00594096	0.0574146	0.00594184	0.0399627	0.00593072	0.00594096	0.00592931	0.00596036	0.00592914
Avena_canariensis_ribotype_38-G-11_OM004582	0.00294679	0.00893654	0.00591003	0.00594097	0.00594097	0.00592196	0.057172	0.00592261	0.0397956	0.00591114	0.00592196	0.00591003	0.00594106	0.00591003	0.00594096
Avena_canariensis_ribotype_38-G-11(2)_OM004583	0.00295637	0.00896639	0.00592944	0.00596064	0.00596064	0.00594139	0.0527783	0.00594324	0.035604	0.00593178	0.00594139	0.00592944	0.00596074	0.00592927	0.0059607	0.00594139
Avena_canariensis_ribotype_35-G-11_OM004584	0.00294092	0.00891903	0.00589847	0.00592913	0.00592913	0.00591003	0.0527643	0.00591179	0.0355968	0.00590075	0.00591003	0.00589847	0.00592929	0.00589808	0.00592931	0.00591003	0.00592944
Avena_canariensis_ribotype_31-G-11_OM004585	0.00294679	0.00893654	0.00591003	0.00594097	0.00594097	0.00592196	0.0527667	0.00592261	0.035599	0.00591114	0.00592196	0.00591003	0.00594106	0.00591003	0.00594096	0.00592196	0.00594139	0.00591003
Avena_canariensis_ribotype_30-G-11_OM004586	0.00295632	0.00896583	0.00592929	0.00596029	0.00596029	0.00594106	0.0527541	0.00594176	0.0355926	0.0059305	0.00594106	0.00592929	0.0059604	0.00592913	0.00596036	0.00594106	0.00596074	0.00592929	0.00594106
Avena_canariensis_ribotype_28-G-11_OM004587	0.00294679	0.00893654	0.00591003	0.00594097	0.00594097	0.00592196	0.0527667	0.00592261	0.035599	0.00591114	0.00592196	0.00591003	0.00594106	0.00591003	0.00594096	0.00592196	0.00594139	0.00591003	0.00592196	0.00594106
Avena_canariensis_ribotype_26-G-11_OM004588	0.00294092	0.00891903	0.00589847	0.00592913	0.00592913	0.00591003	0.0570279	0.00591179	0.0396943	0.00590075	0.00591003	0.00589847	0.00592929	0.00589808	0.00592931	0.00591003	0.00592944	0.00589847	0.00591003	0.00592929	0.00591003
Avena_canariensis_ribotype_25-G-11_OM004589	0.00294092	0.00891903	0.00589847	0.00592913	0.00592913	0.00591003	0.0570279	0.00591179	0.0396943	0.00590075	0.00591003	0.00589847	0.00592929	0.00589808	0.00592931	0.00591003	0.00592944	0.00589847	0.00591003	0.00592929	0.00591003	0.00589847
Avena_canariensis_ribotype_25-G-11(2)_OM004590	0.00295638	0.00896651	0.00592945	0.00596072	0.00596072	0.00594128	0.0574423	0.00594331	0.0399766	0.005932	0.00594128	0.00592945	0.0059607	0.00592929	0.00596078	0.00594128	0.0059608	0.00592945	0.00594128	0.0059607	0.00594128	0.00592945	0.00592945
Avena_canariensis_ribotype_25-G-11(3)_OM004591	0.00294092	0.00891903	0.00589847	0.00592913	0.00592913	0.00591003	0.0527643	0.00591179	0.0355968	0.00590075	0.00591003	0.00589847	0.00592929	0.00589808	0.00592931	0.00591003	0.00592944	0.00589847	0.00591003	0.00592929	0.00591003	0.00589847	0.00589847	0.00592945
Avena_canariensis_ribotype_25-G-11(4)_OM004592	0.00294092	0.00891903	0.00589847	0.00592913	0.00592913	0.00591003	0.0570279	0.00591179	0.0396943	0.00590075	0.00591003	0.00589847	0.00592929	0.00589808	0.00592931	0.00591003	0.00592944	0.00589847	0.00591003	0.00592929	0.00591003	0.00589847	0.00589847	0.00592945	0.00589847
Avena_canariensis_ribotype_24-G-11_OM004593	0.00294092	0.00891903	0.00589847	0.00592913	0.00592913	0.00591003	0.0570279	0.00591179	0.0396943	0.00590075	0.00591003	0.00589847	0.00592929	0.00589808	0.00592931	0.00591003	0.00592944	0.00589847	0.00591003	0.00592929	0.00591003	0.00589847	0.00589847	0.00592945	0.00589847	0.00589847
Avena_canariensis_ribotype_24-G-11(2)_OM004594	0.00294679	0.00893654	0.00591003	0.00594097	0.00594097	0.00592196	0.0527667	0.00592261	0.035599	0.00591114	0.00592196	0.00591003	0.00594106	0.00591003	0.00594096	0.00592196	0.00594139	0.00591003	0.00592196	0.00594106	0.00592196	0.00591003	0.00591003	0.00594128	0.00591003	0.00591003	0.00591003
Avena_canariensis_ribotype_22-G-11_OM004595	0.00295632	0.00896583	0.00592929	0.00596029	0.00596029	0.00594106	0.0574223	0.00594176	0.0399663	0.0059305	0.00594106	0.00592929	0.0059604	0.00592913	0.00596036	0.00594106	0.00596074	0.00592929	0.00594106	0.0059604	0.00594106	0.00295631	0.00592929	0.0059607	0.00592929	0.00592929	0.00592929	0.00594106
Avena_canariensis_ribotype_22-G-11(2)_OM004596	0	0.00594704	0.00294959	0.00296514	0.00296514	0.00295549	0.052977	0.00295657	0.0357385	0.00295092	0.00295549	0.00294959	0.00296509	0.00294959	0.00296513	0.00295549	0.00296512	0.00294959	0.00295549	0.00296509	0.00295549	0.00294959	0.00294959	0.00296515	0.00294959	0.00294959	0.00294959	0.00295549	0.00296509
Avena_canariensis_ribotype_22-G-11(4)_OM004597	0	0.00594698	0.00294962	0.00296507	0.00296507	0.00295545	0.0529728	0.0029564	0.0357359	0.00295084	0.00295545	0.00294962	0.00296507	0.00294953	0.00296511	0.00295545	0.00296513	0.00294962	0.00295545	0.00296507	0.00295545	0.00294962	0.00294962	0.00296516	0.00294962	0.00294962	0.00294962	0.00295545	0.00296507	0
Avena_canariensis_ribotype_22-G-11(5)_OM004598	0	0.00594698	0.00294962	0.00296507	0.00296507	0.00295545	0.0527582	0.0029564	0.0355947	0.00295084	0.00295545	0.00294962	0.00296507	0.00294086	0.00296511	0.00295545	0.00296513	0.00294962	0.00295545	0.00296507	0.00295545	0.00294962	0.00294962	0.00296516	0.00294962	0.00294962	0.00294962	0.00295545	0.00296507	0	0
Avena_canariensis_ribotype_22-G-11(6)_OM004599	0.00294092	0.00891919	0.00589848	0.00592923	0.00592923	0.00591003	0.0527665	0.00591216	0.0355979	0.00590114	0.00591003	0.00589848	0.00592933	0.0058981	0.0059294	0.00591003	0.00592941	0.00589848	0.00591003	0.00592933	0.00591003	0.00589848	0.00589848	0.00592949	0.00589848	0.00589848	0.00589848	0.00591003	0.00592933	0.0029496	0.00294964	0.00294964
Avena_canariensis_ribotype_22-G-11(7)_OM004600	0.00294679	0.00893654	0.00591003	0.00594097	0.00594097	0.00592196	0.057172	0.00592261	0.0397956	0.00591114	0.00592196	0.00591003	0.00594106	0.00591003	0.00594096	0.00592196	0.00594139	0.00591003	0.00592196	0.00594106	0.00592196	0.00591003	0.00591003	0.00594128	0.00591003	0.00591003	0.00591003	0.00592196	0.00594106	0.00295549	0.00295545	0.00295545	0.00591003
Avena_canariensis_ribotype_21-G-11_OM004601	0.00294092	0.00891903	0.00589847	0.00592913	0.00592913	0.00591003	0.0570279	0.00591179	0.0396943	0.00590075	0.00591003	0.00589847	0.00295631	0.00589808	0.00592931	0.00591003	0.00592944	0.00589847	0.00591003	0.00592929	0.00591003	0.00589847	0.00589847	0.00592945	0.00589847	0.00589847	0.00589847	0.00591003	0.00592929	0.00294959	0.00294962	0.00294962	0.00589848	0.00591003
Avena_canariensis_ribotype_21-G-11(2)_OM004602	0.00294679	0.00893654	0.00591003	0.00594097	0.00594097	0.00592196	0.057172	0.00592261	0.0397956	0.00591114	0.00592196	0.00591003	0.00594106	0.00591003	0.00594096	0.00592196	0.00594139	0.00591003	0.00592196	0.00594106	0.00592196	0.00591003	0.00591003	0.00594128	0.00591003	0.00591003	0.00591003	0.00592196	0.00594106	0.00295549	0.00295545	0.00295545	0.00591003	0.00592196	0.00591003
Avena_canariensis_ribotype_20-G-11_OM004603	0.00294092	0.00891903	0.00589847	0.00592913	0.00592913	0.00591003	0.0570279	0.00591179	0.0396943	0.00590075	0.00591003	0.00589847	0.00592929	0.00589808	0.00592931	0.00591003	0.00592944	0.00589847	0.00591003	0.00592929	0.00591003	0.00589847	0.00589847	0.00592945	0.00589847	0.00589847	0.00589847	0.00591003	0.00592929	0.00294959	0.00294962	0.00294962	0.00589848	0.00591003	0.00589847	0.00591003
Avena_canariensis_ribotype_20-G-11(2)_OM004604	0.00294092	0.00891903	0.00589847	0.00592913	0.00592913	0.00591003	0.0527643	0.00591179	0.0355968	0.00590075	0.00591003	0.00589847	0.00592929	0.00589808	0.00592931	0.00591003	0.00592944	0.00589847	0.00591003	0.00295631	0.00591003	0.00589847	0.00589847	0.00592945	0.00589847	0.00589847	0.00589847	0.00591003	0.00592929	0.00294959	0.00294962	0.00294962	0.00589848	0.00591003	0.00589847	0.00591003	0.00589847
Avena_longiglumis_ribotype_9412-G-28_OM004605	0.00294091	0.00891877	0.00589808	0.00592934	0.00592934	0.00591003	0.0483263	0.00591164	0.0314023	0.00590013	0.00591003	0.00589808	0.00592913	0	0.00592914	0.00591003	0.00592927	0.00589808	0.00591003	0.00592913	0.00591003	0.00589808	0.00589808	0.00592929	0.00589808	0.00589808	0.00589808	0.00591003	0.00592913	0.00294959	0.00294953	0.00294086	0.0058981	0.00591003	0.00589808	0.00591003	0.00589808	0.00589808
Avena_longiglumis_ribotype_37-G-28_OM004606	0.00591003	0.0119485	0.00888951	0.00893654	0.00893654	0.00890756	0.0526689	0.00294201	0.0355409	0.00889059	0.00890756	0.00888951	0.00893631	0.00293814	0.00893625	0.00890756	0.00893694	0.00888951	0.00890756	0.00893631	0.00890756	0.00888951	0.00888951	0.00893687	0.00888951	0.00888951	0.00888951	0.00890756	0.00893631	0.00592759	0.0059274	0.00590989	0.0088896	0.00890756	0.00888951	0.00890756	0.00888951	0.00888951	0.00293814
Avena_longiglumis_ribotype_32-G-28_OM004607	0.00589843	0.0119255	0.00887237	0.00891899	0.00891899	0.00888987	0.0483232	0.00889197	0.0314001	0.00887522	0.00888987	0.00887237	0.00891888	0.00293228	0.00891898	0.00888987	0.00891923	0.00887237	0.00888987	0.00891888	0.00888987	0.00887237	0.00887237	0.00891934	0.00887237	0.00887237	0.00887237	0.00888987	0.00891888	0.00591593	0.00591588	0.00589843	0.00887247	0.00888987	0.00887237	0.00888987	0.00887237	0.00887237	0.00293228	0.00589251
Avena_longiglumis_ribotype_31-G-28_OM004608	0.00592934	0.0119881	0.00891878	0.00896591	0.00896591	0.00893659	0.0528987	0.00893711	0.0356929	0.00892001	0.00893659	0.00891878	0.0029409	0.00294763	0.00896574	0.00893659	0.00896636	0.00891878	0.00893659	0.00896571	0.00893659	0.00891878	0.00891878	0.00896639	0.00891878	0.00891878	0.00891878	0.00893659	0.00896571	0.00594705	0.0059469	0.00592927	0.00891892	0.00893659	0.00592915	0.00893659	0.00891878	0.00891878	0.00294763	0.00592336	0.00591174
Avena_longiglumis_ribotype_28-G-28_OM004609	0.00591003	0.0119485	0.00888951	0.00893654	0.00893654	0.00890756	0.0483244	0.00890799	0.0314014	0.00889059	0.00294091	0.00888951	0.00893631	0.00293814	0.00893625	0.00890756	0.00893694	0.00888951	0.00890756	0.00893631	0.00890756	0.00888951	0.00888951	0.00893687	0.00888951	0.00888951	0.00888951	0.00890756	0.00893631	0.00592759	0.0059274	0.00590989	0.0088896	0.00890756	0.00888951	0.00890756	0.00888951	0.00888951	0.00293814	0.00590429	0.00589251	0.00592336
Avena_longiglumis_ribotype_26-G-28_OM004610	0.00591003	0.0119485	0.00888951	0.00893654	0.00893654	0.00890756	0.0440303	0.00890799	0.0355409	0.00889059	0.00890756	0.00888951	0.00893631	0.00293814	0.00893625	0.00890756	0.00893694	0.00888951	0.00890756	0.00893631	0.00890756	0.00888951	0.00888951	0.00893687	0.00888951	0.00888951	0.00888951	0.00890756	0.00893631	0.00592759	0.0059274	0.00590989	0.0088896	0.00890756	0.00888951	0.00890756	0.00888951	0.00888951	0.00293814	0.00590429	0.00589251	0.00592336	0.00590429
Avena_longiglumis_ribotype_24-G-28_OM004611	0.0059293	0.0119882	0.00891872	0.00896595	0.00896595	0.00893635	0.0528912	0.00893714	0.0356894	0.00892026	0.00893635	0.00891872	0.00896556	0.00294761	0.00896577	0.00893635	0.00896622	0.00891872	0.00893635	0.00896556	0.00893635	0.00891872	0.00891872	0.00896643	0.00891872	0.00891872	0.00891872	0.00893635	0.00896556	0.00594707	0.00594692	0.00592929	0.00891895	0.00893635	0.00891872	0.00893635	0.00891872	0.00891872	0.00294761	0.00592326	0.00591175	0.00594262	0.00592326	0.00592326
Avena_longiglumis_ribotype_23-G-28_OM004612	0.00592934	0.0119881	0.00891878	0.00896591	0.00896591	0.00893659	0.0483137	0.00893711	0.0313963	0.00892001	0.00893659	0.00891878	0.00896571	0.00294763	0.00896574	0.00893659	0.00896636	0.00891878	0.00893659	0.0029409	0.00893659	0.00891878	0.00891878	0.00896639	0.00891878	0.00891878	0.00891878	0.00893659	0.00896571	0.00594705	0.0059469	0.00592927	0.00891892	0.00893659	0.00891878	0.00893659	0.00891878	0.00592915	0.00294763	0.00592336	0.00591174	0.00594266	0.00592336	0.00592336	0.00594262
Avena_longiglumis_ribotype_23-G-28(2)_OM004613	0.00589843	0.0119255	0.00887237	0.00891899	0.00891899	0.00888987	0.0525381	0.00889197	0.0354517	0.00887522	0.00888987	0.00887237	0.00891888	0.00293228	0.00891898	0.00888987	0.00891923	0.00887237	0.00888987	0.00891888	0.00888987	0.00887237	0.00887237	0.00891934	0.00887237	0.00887237	0.00887237	0.00888987	0.00891888	0.00591593	0.00591588	0.00589843	0.00887247	0.00888987	0.00887237	0.00888987	0.00294092	0.00887237	0.00293228	0.00589251	0.00588108	0.00591174	0.00589251	0.00589251	0.00591175	0.00591174
Avena_longiglumis_ribotype_23-G-28(3)_OM004614	0.00589843	0.0119255	0.00887237	0.00891899	0.00891899	0.00888987	0.0525381	0.00889197	0.0354517	0.00887522	0.00888987	0.00887237	0.00891888	0.00293228	0.00891898	0.00888987	0.00891923	0.00887237	0.00888987	0.00891888	0.00888987	0.00887237	0.00887237	0.00891934	0.00887237	0.00887237	0.00887237	0.00888987	0.00891888	0.00591593	0.00591588	0.00589843	0.00887247	0.00888987	0.00887237	0.00888987	0.00887237	0.00887237	0.00293228	0.00589251	0.00588108	0.00591174	0.00589251	0.00589251	0.00591175	0.00591174	0.00588108
Avena_longiglumis_ribotype_22-G-28_OM004615	0.00589843	0.0119255	0.00887237	0.00891899	0.00891899	0.00888987	0.0525381	0.00889197	0.0354517	0.00887522	0.00888987	0.00887237	0.00891888	0.00293228	0.00891898	0.00888987	0.00891923	0.00887237	0.00888987	0.00891888	0.00888987	0.00887237	0.00887237	0.00891934	0.00887237	0.00887237	0.00887237	0.00888987	0.00891888	0.00591593	0.00591588	0.00589843	0.00887247	0.00888987	0.00887237	0.00888987	0.00887237	0.00887237	0.00293228	0.00589251	0.00588108	0.00591174	0.00589251	0.00589251	0.00591175	0.00591174	0.00588108	0.00588108
Avena_longiglumis_ribotype_22-G-28(2)_OM004616	0.00592934	0.0119881	0.00891878	0.00896591	0.00896591	0.00893659	0.0528987	0.00893711	0.0356929	0.00892001	0.00893659	0.00891878	0.00896571	0.00294763	0.00896574	0.00893659	0.00896636	0.00891878	0.00893659	0.00896571	0.00893659	0.00891878	0.00891878	0.00896639	0.00891878	0.00891878	0.00891878	0.00893659	0.00896571	0.00594705	0.0059469	0.00592927	0.00891892	0.00893659	0.00891878	0.00893659	0.00891878	0.00891878	0.00294763	0.00592336	0.00591174	0.00594266	0.00592336	0.00592336	0.00293798	0.00594266	0.00591174	0.00591174	0.00591174
Avena_longiglumis_ribotype_20-G-28_OM004617	0.00591003	0.0119485	0.00888951	0.00893654	0.00893654	0.00890756	0.0526689	0.00890799	0.0355409	0.00889059	0.00890756	0.00888951	0.00893631	0.00293814	0.00893625	0.00890756	0.00893694	0.00888951	0.00890756	0.00893631	0.00890756	0.00888951	0.00888951	0.00893687	0.00888951	0.00888951	0.00888951	0.00890756	0.00893631	0.00592759	0.0059274	0.00590989	0.0088896	0.00890756	0.00888951	0.00890756	0.00888951	0.00888951	0.00293814	0.00590429	0.00589251	0.00592336	0.00590429	0.00590429	0.00592326	0.00592336	0.00589251	0.00589251	0.00589251
Avena_longiglumis_ribotype_20-G-28(2)_OM004618	0.00294953	0.00894498	0.0059153	0.00594683	0.00594683	0.00592726	0.0485041	0.00592836	0.0315186	0.00591683	0.00592726	0.0059153	0.00594646	0	0.00594653	0.00592726	0.00594673	0.0059153	0.00592726	0.00594646	0.00592726	0.0059153	0.0059153	0.0059468	0.0059153	0.0059153	0.0059153	0.00592726	0.00594646	0.00295829	0.00295819	0.00294947	0.00591538	0.00592726	0.0059153	0.00592726	0.0059153	0.0059153	0	0.00294671	0.00294084	0.00295625	0.00294671	0.00294671	0.00295626	0.00295625	0.00294084	0.00294084	0.00294084
Avena_longiglumis_ribotype_20-G-28(3)_OM004619	0.00589841	0.0119252	0.00887217	0.00891895	0.00891895	0.00888976	0.0483151	0.00889138	0.0313969	0.00887451	0.00888976	0.00887217	0.00891869	0.00293233	0.0089188	0.00888976	0.00891914	0.00887217	0.00888976	0.0059291	0.00888976	0.00887217	0.00887217	0.00891925	0.00887217	0.00887217	0.00887217	0.00888976	0.00891869	0.00591593	0.00591582	0.00589837	0.0088723	0.00888976	0.00887217	0.00888976	0.00887217	0.00294086	0.00293233	0.00589252	0.00588104	0.00591171	0.00589252	0.00589252	0.00591172	0.00294758	0.00588104	0.00588104	0.00588104
Avena_prostrata_ribotype_4933-G-46_OM004620	0.015009	0.0212428	0.0180604	0.0181577	0.0181577	0.0180976	0.0661649	0.0119519	0.0483612	0.0180596	0.0180976	0.0180604	0.0181567	0.0119382	0.0181568	0.0180976	0.0181587	0.0180604	0.0180976	0.0181567	0.0180976	0.0180604	0.0180604	0.0181588	0.0180604	0.0180604	0.0180604	0.0180976	0.0181567	0.0150546	0.0150538	0.0150086	0.0180609	0.0180976	0.0180604	0.0180976	0.0180604	0.0180604	0.0119382	0.00891051	0.0149638	0.0150431	0.0149942	0.0149942	0.0150431	0.0150431	0.0149638	0.0149638	0.0149638
Avena_prostrata_ribotype_3188-G-46_OM004621	0.0181575	0.0244762	0.0212425	0.021357	0.021357	0.0212856	0.0661459	0.015059	0.0483502	0.0212386	0.0212856	0.0212425	0.0213558	0.0150435	0.0213562	0.0212856	0.021359	0.0212425	0.0212856	0.0213558	0.0212856	0.0212425	0.0212425	0.0213594	0.0212425	0.0212425	0.0212425	0.0212856	0.0213558	0.0182133	0.0182123	0.0181572	0.0212434	0.0212856	0.0212425	0.0212856	0.0212425	0.0212425	0.0150435	0.0119766	0.0181022	0.0181983	0.0181384	0.0181384	0.0181984	0.0181983	0.0181022	0.0181022	0.0181022
Avena_prostrata_ribotype_2559-G-46_OM004622	0.00891921	0.0150286	0.0119258	0.0119888	0.0119888	0.0119496	0.0529281	0.0119525	0.0357056	0.0119297	0.0119496	0.0119258	0.0119889	0.0059117	0.0119889	0.0119496	0.0119893	0.0059294	0.0119496	0.0119889	0.0119496	0.0119258	0.0119258	0.0119894	0.0119258	0.0119258	0.0119258	0.0119496	0.0119889	0.00894584	0.00894583	0.00891923	0.0119259	0.0119496	0.0119258	0.0119496	0.0119258	0.0119258	0.0059117	0.00891019	0.00889274	0.00893948	0.00891019	0.00891019	0.00893942	0.00893948	0.00889274	0.00889274	0.00889274
Avena_prostrata_ribotype_585-G-46_OM004623	0.0119496	0.018121	0.0149791	0.0150581	0.0150581	0.0150093	0.0573552	0.0089225	0.0399189	0.014981	0.0150093	0.0149791	0.0150585	0.00891019	0.0150582	0.0150093	0.0150596	0.00893699	0.0150093	0.0150585	0.0150093	0.0149791	0.0149791	0.0150594	0.0149791	0.0149791	0.0149791	0.0150093	0.0150585	0.0119854	0.0119853	0.0119495	0.0149792	0.0150093	0.0149791	0.0150093	0.0149791	0.0149791	0.00891019	0.00591167	0.0119137	0.0119765	0.0119374	0.0119374	0.0119762	0.0119765	0.0119137	0.0119137	0.0119137
Avena_prostrata_ribotype_430-G-46_OM004624	0.00592942	0.0119888	0.00891895	0.00896638	0.00896638	0.00893704	0.0529233	0.00893924	0.0357046	0.00892186	0.00893704	0.00891895	0.00896618	0.00294766	0.00896621	0.00893704	0.00896647	0.00891895	0.00893704	0.00896618	0.00893704	0.00891895	0.00891895	0.0089665	0.00891895	0.00891895	0.00891895	0.00893704	0.00896618	0.00594708	0.00594698	0.00592935	0.008919	0.00893704	0.00891895	0.00893704	0.00891895	0.00891895	0.00294766	0.00592368	0.00591187	0.00594301	0.00592368	0.00592368	0.00594296	0.00594301	0.00591187	0.00591187	0.00591187
Avena_prostrata_ribotype_392-G-46_OM004625	0.0119494	0.0181206	0.0149779	0.0150587	0.0150587	0.0150084	0.061644	0.0150097	0.0440572	0.0149802	0.0150084	0.0149779	0.0150575	0.00891059	0.0150579	0.0150084	0.0150587	0.0149779	0.0150084	0.0150575	0.0150084	0.0149779	0.0149779	0.015059	0.0149779	0.0149779	0.0149779	0.0150084	0.0150575	0.0119855	0.011985	0.0119492	0.0149783	0.0150084	0.0149779	0.0150084	0.0149779	0.0149779	0.00891059	0.0119377	0.0119137	0.0119768	0.0119377	0.0119377	0.0119769	0.0119768	0.0119137	0.0119137	0.0119137
Avena_prostrata_ribotype_261-G-46_OM004626	0.0150582	0.0213135	0.01812	0.0182178	0.0182178	0.0181564	0.061627	0.0181551	0.0440477	0.0181203	0.0181564	0.01812	0.0182164	0.0119768	0.0182171	0.0181564	0.0182184	0.01812	0.0181564	0.0182164	0.0181564	0.01812	0.01812	0.0182191	0.01812	0.01812	0.01812	0.0181564	0.0182164	0.0151043	0.0151036	0.0150581	0.0181208	0.0181564	0.01812	0.0181564	0.01812	0.01812	0.0119768	0.0150425	0.0150128	0.0150923	0.0150425	0.0150425	0.0150927	0.0150923	0.0150128	0.0150128	0.0150128
Avena_prostrata_ribotype_222-G-46_OM004627	0.018062	0.024347	0.021131	0.0212441	0.0212441	0.0211739	0.066173	0.0149823	0.0483641	0.0211302	0.0211739	0.021131	0.0212435	0.0149645	0.0212437	0.0211739	0.021246	0.015009	0.0211739	0.0212435	0.0211739	0.021131	0.021131	0.0212461	0.021131	0.021131	0.021131	0.0211739	0.0212435	0.018117	0.0181164	0.0180618	0.0211316	0.0211739	0.021131	0.0211739	0.021131	0.021131	0.0149645	0.011914	0.0180074	0.0181028	0.0180434	0.0180434	0.0181027	0.0181028	0.0180074	0.0180074	0.0180074
Avena_prostrata_ribotype_199-G-46_OM004628	0.00893703	0.0150581	0.0119492	0.0120127	0.0120127	0.0119737	0.0573501	0.00593166	0.0399178	0.0119508	0.0119737	0.0119492	0.0120127	0.00592368	0.0120125	0.0119737	0.0120135	0.0119492	0.0119737	0.0120127	0.0119737	0.0119492	0.0119492	0.0120133	0.0119492	0.0119492	0.0119492	0.0119737	0.0120127	0.00896375	0.00896352	0.00893682	0.0119493	0.0119737	0.0119492	0.0119737	0.0119492	0.0119492	0.00592368	0.00294765	0.00891029	0.00895734	0.00892829	0.00892829	0.0089571	0.00895734	0.00891029	0.00891029	0.00891029
Avena_prostrata_ribotype_141-G-46_OM004629	0.0119254	0.018085	0.0149493	0.0150276	0.0150276	0.0149786	0.0572086	0.0149821	0.0398159	0.0149542	0.0149786	0.0149493	0.0150282	0.00889192	0.0150283	0.0149786	0.0150289	0.00891919	0.0149786	0.0150282	0.0149786	0.0149493	0.0149493	0.0150289	0.0149493	0.00891919	0.0149493	0.0149786	0.0150282	0.0119612	0.0119613	0.0119256	0.0149495	0.0149786	0.0149493	0.0149786	0.0149493	0.0149493	0.00889192	0.0119129	0.01189	0.0119523	0.0119129	0.0119129	0.0119522	0.0119523	0.01189	0.01189	0.01189
Avena_prostrata_ribotype_75-G-46_OM004630	0.0212438	0.0276144	0.0243467	0.024477	0.024477	0.0243953	0.0661529	0.018122	0.0483523	0.0243424	0.0243953	0.0243467	0.0244764	0.0181027	0.0244768	0.0243953	0.0244802	0.0181573	0.0243953	0.0244764	0.0243953	0.0243467	0.0243467	0.0244806	0.0243467	0.0243467	0.0243467	0.0243953	0.0244764	0.0213093	0.0213084	0.0212438	0.0243478	0.0243953	0.0243467	0.0243953	0.0243467	0.0243467	0.0181027	0.0150127	0.021179	0.0212911	0.0212206	0.0212206	0.0212913	0.0212911	0.021179	0.021179	0.021179
Avena_prostrata_ribotype_70-G-46_OM004631	0.018159	0.0244787	0.0212437	0.0213598	0.0213598	0.0212886	0.066184	0.0150621	0.0483723	0.0212424	0.0212886	0.0212437	0.0213583	0.0150452	0.0213583	0.0212886	0.0213607	0.0212437	0.0212886	0.0213583	0.0212886	0.0212437	0.0212437	0.0213606	0.0212437	0.0212437	0.0212437	0.0181589	0.0213583	0.0182145	0.0182134	0.0181583	0.0212442	0.0212886	0.0212437	0.0212886	0.0212437	0.0212437	0.0150452	0.0119778	0.0181037	0.0182009	0.0181415	0.0181415	0.0182007	0.0182009	0.0181037	0.0181037	0.0181037
Avena_prostrata_ribotype_42-G-46_OM004632	0.00896625	0.0151082	0.0119886	0.0120524	0.0120524	0.0120126	0.0529096	0.0120137	0.0356975	0.0119908	0.0120126	0.0119886	0.0120521	0.00594284	0.0120523	0.0120126	0.012053	0.0119886	0.0120126	0.0120521	0.0120126	0.0119886	0.0119886	0.0120532	0.0119886	0.0119886	0.0119886	0.0120126	0.0120521	0.00899329	0.00899311	0.00896624	0.0119889	0.0120126	0.0119886	0.0120126	0.0119886	0.0119886	0.00594284	0.00895704	0.00893946	0.00898654	0.00895704	0.00895704	0.00898658	0.00898654	0.00893946	0.00893946	0.00893946
Avena_prostrata_ribotype_39-G-46_OM004633	0.0443472	0.0512508	0.0476548	0.0479054	0.0479054	0.047751	0.0910196	0.0409534	0.0764296	0.0476101	0.047751	0.0476548	0.0479144	0.0409281	0.0479102	0.047751	0.0479289	0.0410656	0.047751	0.0479144	0.047751	0.0476548	0.0476548	0.0479246	0.0476548	0.0476548	0.0476548	0.047751	0.0479144	0.0444888	0.0444875	0.0443467	0.0476559	0.047751	0.0476548	0.047751	0.0476548	0.0476548	0.0409281	0.0375959	0.0442024	0.0444418	0.0442902	0.0409273	0.0444374	0.0444418	0.0442024	0.0442024	0.0442024
Avena_prostrata_ribotype_36-G-46_OM004634	0.0180625	0.0243478	0.0211316	0.0212447	0.0212447	0.0211748	0.0705761	0.0149831	0.0525907	0.0211313	0.0211748	0.0211316	0.0212444	0.0149649	0.0212443	0.0211748	0.0212466	0.0211316	0.0211748	0.0212444	0.0211748	0.0211316	0.0211316	0.0212465	0.0211316	0.0211316	0.0211316	0.0211748	0.0212444	0.0181174	0.0181167	0.0180622	0.021132	0.0211748	0.0211316	0.0211748	0.0211316	0.0211316	0.0149649	0.0119143	0.0180078	0.0181034	0.0180441	0.0180441	0.0181032	0.0181034	0.0180078	0.0180078	0.0180078
Avena_prostrata_ribotype_33-G-46_OM004635	0.0181575	0.0244762	0.0212425	0.021357	0.021357	0.0212856	0.0710431	0.015059	0.0529406	0.0212386	0.0212856	0.0212425	0.0213558	0.0150435	0.0213562	0.0212856	0.021359	0.0212425	0.0212856	0.0213558	0.0212856	0.0212425	0.0212425	0.0213594	0.0212425	0.0212425	0.0212425	0.0212856	0.0213558	0.0182133	0.0182123	0.0181572	0.0212434	0.0212856	0.0212425	0.0212856	0.0212425	0.0212425	0.0150435	0.0119766	0.0181022	0.0181983	0.0181384	0.0181384	0.0119368	0.0181983	0.0181022	0.0181022	0.0181022
Avena_prostrata_ribotype_33-G-46(2)_OM004636	0.0149792	0.0212014	0.0180252	0.0181217	0.0181217	0.0180613	0.0616515	0.0180627	0.0440599	0.0180281	0.0180613	0.0180252	0.0181209	0.0119141	0.0181214	0.0180613	0.0181223	0.0119493	0.0180613	0.0181209	0.0180613	0.0180252	0.0180252	0.0181228	0.0180252	0.0180252	0.0180252	0.0180613	0.0181209	0.0150246	0.0150242	0.0149792	0.0180257	0.0180613	0.0180252	0.0180613	0.0180252	0.0180252	0.0119141	0.0149639	0.0149344	0.0150133	0.0149639	0.0149639	0.0150135	0.0150133	0.0149344	0.0149344	0.0149344
Avena_prostrata_ribotype_33-G-46(3)_OM004637	0.00891921	0.0150286	0.0119258	0.0119888	0.0119888	0.0119496	0.0572052	0.0119525	0.0398159	0.0119297	0.0119496	0.0119258	0.0119889	0.0059117	0.0119889	0.0119496	0.0119893	0.0119258	0.0119496	0.0119889	0.0119496	0.0119258	0.0119258	0.0119894	0.0119258	0.0059294	0.0119258	0.0119496	0.0119889	0.00894584	0.00894583	0.00891923	0.0119259	0.0119496	0.0119258	0.0119496	0.0119258	0.0119258	0.0059117	0.00891019	0.00889274	0.00893948	0.00891019	0.00891019	0.00893942	0.00893948	0.00889274	0.00889274	0.00889274
Avena_prostrata_ribotype_29-G-46_OM004638	0.0180976	0.0243942	0.0211719	0.0212859	0.0212859	0.0212161	0.0616605	0.0150092	0.0527159	0.0211668	0.0212161	0.0211719	0.0212852	0.0149945	0.0212848	0.0212161	0.0212883	0.0211719	0.0212161	0.0212852	0.0212161	0.0211719	0.0211719	0.021288	0.0211719	0.0211719	0.0211719	0.0212161	0.0212852	0.0181528	0.0181517	0.018097	0.0211725	0.0212161	0.0211719	0.0212161	0.0211719	0.0211719	0.0149945	0.0119378	0.0180425	0.0181384	0.0180796	0.0180796	0.018138	0.0181384	0.0180425	0.0180425	0.0180425
Avena_prostrata_ribotype_27-G-46_OM004639	0.0304329	0.0369211	0.0335734	0.0337455	0.0337455	0.0336372	0.0613528	0.0336249	0.052435	0.0335647	0.0336372	0.0335734	0.0337505	0.0272268	0.0337493	0.0336372	0.0337563	0.0273155	0.0336372	0.0337505	0.0336372	0.0335734	0.0335734	0.0337551	0.0335734	0.0273155	0.0335734	0.0336372	0.0337505	0.0305262	0.0305265	0.0304336	0.033574	0.0336372	0.0335734	0.0336372	0.0335734	0.0335734	0.0272268	0.0303957	0.0241358	0.030498	0.0303957	0.0240865	0.0304967	0.030498	0.030339	0.030339	0.030339
Avena_prostrata_ribotype_25-G-46_OM004640	0.0213568	0.0277621	0.0244761	0.0246081	0.0246081	0.024525	0.0710218	0.0182155	0.0529278	0.0244682	0.024525	0.0244761	0.0246067	0.0181989	0.0246074	0.024525	0.0246113	0.0244761	0.024525	0.0246067	0.024525	0.0244761	0.0244761	0.0246121	0.0244761	0.0244761	0.0244761	0.024525	0.0246067	0.0214234	0.0214221	0.0213568	0.0244775	0.024525	0.0244761	0.024525	0.0244761	0.0244761	0.0181989	0.0150922	0.0212913	0.0214043	0.0213332	0.0213332	0.0150414	0.0214043	0.0212913	0.0212913	0.0212913
Avena_prostrata_ribotype_24-G-46_OM004641	0.0119496	0.018121	0.0149791	0.0150581	0.0150581	0.0150093	0.0529346	0.01501	0.0357084	0.014981	0.00891918	0.0149791	0.0150585	0.00891019	0.0150582	0.0150093	0.0150596	0.00893699	0.0150093	0.0150585	0.0150093	0.0149791	0.0149791	0.0150594	0.0149791	0.0149791	0.0149791	0.0150093	0.0150585	0.0119854	0.0119853	0.0119495	0.0149792	0.0150093	0.0149791	0.0150093	0.0149791	0.0149791	0.00891019	0.0119374	0.0119137	0.0119765	0.00591167	0.0119374	0.0119762	0.0119765	0.0119137	0.0119137	0.0119137
Avena_prostrata_ribotype_23-G-46_OM004642	0.0119893	0.0181827	0.0150293	0.0151089	0.0151089	0.0150595	0.0483558	0.0150631	0.0314136	0.0150342	0.0119892	0.0150293	0.0151094	0.0089394	0.0151093	0.0150595	0.0151099	0.00896661	0.0150595	0.0151094	0.0150595	0.0150293	0.0150293	0.0151099	0.0150293	0.0150293	0.0150293	0.0150595	0.0151094	0.0120253	0.0120253	0.0119893	0.0150293	0.0150595	0.0150293	0.0150595	0.0150293	0.0150293	0.0089394	0.011977	0.0119533	0.0120167	0.00893941	0.011977	0.0120165	0.0120167	0.0119533	0.0119533	0.0119533
Avena_prostrata_ribotype_21-G-46_OM004643	0.0181574	0.0244758	0.0212423	0.0213566	0.0213566	0.0212859	0.0661548	0.0150587	0.0483544	0.0212377	0.0212859	0.0212423	0.0213559	0.0150434	0.0213558	0.0212859	0.0213591	0.0212423	0.0212859	0.0150074	0.0212859	0.0212423	0.0212423	0.021359	0.0212423	0.0212423	0.0212423	0.0212859	0.0213559	0.018213	0.018212	0.0181569	0.021243	0.0212859	0.0212423	0.0212859	0.0212423	0.0181564	0.0150434	0.0119767	0.0181019	0.0181982	0.0181385	0.0181385	0.0181979	0.0119367	0.0181019	0.0181019	0.0181019
Avena_prostrata_ribotype_21-G-46(2)_OM004644	0.0149792	0.0212014	0.0180252	0.0181217	0.0181217	0.0180613	0.0659985	0.0180627	0.0482383	0.0180281	0.0180613	0.0180252	0.0181209	0.0119141	0.0181214	0.0180613	0.0181223	0.0180252	0.0180613	0.0181209	0.0180613	0.0180252	0.0180252	0.0181228	0.0180252	0.0119493	0.0180252	0.0180613	0.0181209	0.0150246	0.0150242	0.0149792	0.0180257	0.0180613	0.0180252	0.0180613	0.0180252	0.0180252	0.0119141	0.0149639	0.0149344	0.0150133	0.0149639	0.0149639	0.0150135	0.0150133	0.0149344	0.0149344	0.0149344
Avena_prostrata_ribotype_21-G-46(3)_OM004645	0.0119496	0.018121	0.0149791	0.0150581	0.0150581	0.0150093	0.0572123	0.01501	0.0398191	0.014981	0.00891918	0.0149791	0.0150585	0.00891019	0.0150582	0.0150093	0.0150596	0.0149791	0.0150093	0.0150585	0.0150093	0.0149791	0.0149791	0.0150594	0.0149791	0.00893699	0.0149791	0.0150093	0.0150585	0.0119854	0.0119853	0.0119495	0.0149792	0.0150093	0.0149791	0.0150093	0.0149791	0.0149791	0.00891019	0.0119374	0.0119137	0.0119765	0.00591167	0.0119374	0.0119762	0.0119765	0.0119137	0.0119137	0.0119137
Avena_prostrata_ribotype_21-G-46(4)_OM004646	0.00891921	0.0150286	0.0119258	0.0119888	0.0119888	0.0119496	0.0572052	0.0119525	0.0398159	0.0119297	0.0119496	0.0119258	0.0119889	0.0059117	0.0119889	0.0119496	0.0119893	0.0119258	0.0119496	0.0119889	0.0119496	0.0119258	0.0119258	0.0119894	0.0119258	0.0119258	0.0119258	0.0119496	0.0119889	0.00894584	0.00894583	0.00891923	0.0119259	0.0119496	0.0119258	0.0119496	0.0119258	0.0119258	0.0059117	0.00891019	0.00889274	0.00893948	0.00891019	0.00891019	0.00893942	0.00893948	0.00889274	0.00889274	0.00889274
Avena_prostrata_ribotype_21-G-46(5)_OM004647	0.0150283	0.0212727	0.0180859	0.018181	0.018181	0.0181217	0.0619784	0.0181259	0.044274	0.0180919	0.0181217	0.0180859	0.0181821	0.0119519	0.018182	0.0181217	0.0181829	0.0119892	0.0181217	0.0181821	0.0181217	0.0180859	0.0180859	0.0181828	0.0180859	0.0180859	0.0180859	0.0181217	0.0181821	0.0150736	0.0150739	0.0150286	0.018086	0.0181217	0.0180859	0.0181217	0.0180859	0.0180859	0.0119519	0.0150123	0.0149832	0.0150624	0.0150123	0.0150123	0.0150622	0.0150624	0.0149832	0.0149832	0.00893927
Avena_prostrata_ribotype_21-G-46(6)_OM004648	0.0181211	0.024428	0.0212007	0.0213142	0.0213142	0.0212425	0.0659792	0.021241	0.048227	0.0212011	0.0212425	0.0212007	0.0213132	0.0150129	0.0213141	0.0212425	0.0213158	0.0212007	0.0212425	0.0213132	0.0212425	0.0212007	0.0212007	0.0213166	0.0212007	0.015058	0.0212007	0.0212425	0.0213132	0.0181767	0.0181762	0.0181213	0.0212016	0.0212425	0.0212007	0.0212425	0.0212007	0.0212007	0.0150129	0.0181015	0.0180664	0.0181618	0.0181015	0.0181015	0.0181623	0.0181618	0.0180664	0.0180664	0.0180664
Avena_prostrata_ribotype_20-G-46_OM004649	0.0181574	0.0244758	0.0212423	0.0213566	0.0213566	0.0212859	0.0710527	0.0150587	0.0529453	0.0212377	0.0212859	0.0212423	0.0213559	0.0150434	0.0213558	0.0212859	0.0213591	0.0212423	0.0212859	0.0213559	0.0212859	0.0212423	0.0212423	0.021359	0.0212423	0.0212423	0.0212423	0.0212859	0.0213559	0.018213	0.018212	0.0181569	0.021243	0.0212859	0.0212423	0.0212859	0.0212423	0.0212423	0.0150434	0.0119767	0.0181019	0.0181982	0.0181385	0.0181385	0.0181979	0.0181982	0.0181019	0.0181019	0.0181019
Avena_prostrata_ribotype_20-G-46(2)_OM004650	0.0119886	0.0181812	0.0150284	0.0151077	0.0151077	0.0150578	0.0575977	0.0150592	0.0400859	0.0150311	0.0150578	0.0150284	0.0151078	0.00893895	0.0151081	0.0150578	0.015109	0.00896616	0.0150578	0.0151078	0.0150578	0.0150284	0.0150284	0.0151092	0.0150284	0.0150284	0.0150284	0.0150578	0.0151078	0.0120249	0.0120248	0.0119888	0.0150287	0.0150578	0.0150284	0.0150578	0.0150284	0.0150284	0.00893895	0.0119758	0.0119527	0.0120155	0.0119758	0.0119758	0.00591155	0.0120155	0.0119527	0.0119527	0.0119527
Avena_wiestii_ribotype_4005-G-10_OM004651	0.00592934	0.0119881	0.00891878	0.00896591	0.00896591	0.00893659	0.0528987	0.00893711	0.0356929	0.00892001	0.00893659	0.00891878	0.00896571	0.00294763	0.00896574	0.00893659	0.00896636	0.00891878	0.00893659	0.00896571	0.00893659	0.00891878	0.00891878	0.00896639	0.00891878	0.00891878	0.00891878	0.00893659	0.00896571	0.00594705	0.0059469	0.00592927	0.00891892	0.00893659	0.00891878	0.00893659	0.00891878	0.00891878	0.00294763	0.00592336	0.00591174	0.00594266	0.00592336	0.00592336	0.00594262	0.00594266	0.00591174	0.00591174	0.00591174
Avena_wiestii_ribotype_2901-G-10_OM004652	0.00294091	0.00891872	0.00589807	0.00592931	0.00592931	0.00590992	0.048318	0.00591134	0.0313986	0.00589995	0.00590992	0.00589807	0.00592904	0	0.00592911	0.00590992	0.00592925	0.00589807	0.00590992	0.00592904	0.00590992	0.00589807	0.00589807	0.00592932	0.00589807	0.00589807	0.00589807	0.00590992	0.00592904	0.00294961	0.00294955	0.00294087	0.00589814	0.00590992	0.00589807	0.00590992	0.00589807	0.00589807	0	0.00293809	0.00293229	0.0029476	0.00293809	0.00293809	0.0029476	0.0029476	0.00293229	0.00293229	0.00293229
Avena_wiestii_ribotype_2598-G-10_OM004653	0.00592942	0.0119888	0.00891895	0.00896638	0.00896638	0.00893704	0.0529233	0.00893924	0.0357046	0.00892186	0.00893704	0.00891895	0.00896618	0.00294766	0.00896621	0.00893704	0.00896647	0.00891895	0.00893704	0.00896618	0.00893704	0.00891895	0.00891895	0.0089665	0.00891895	0.00891895	0.00891895	0.00893704	0.00896618	0.00594708	0.00594698	0.00592935	0.008919	0.00893704	0.00891895	0.00893704	0.00891895	0.00891895	0.00294766	0.00592368	0.00591187	0.00594301	0.00592368	0.00592368	0.00594296	0.00594301	0.00591187	0.00591187	0.00591187
Avena_wiestii_ribotype_1974-G-10_OM004654	0.00589843	0.0119255	0.00887237	0.00891899	0.00891899	0.00888987	0.0525381	0.00889197	0.0354517	0.00887522	0.00888987	0.00887237	0.00891888	0.00293228	0.00891898	0.00888987	0.00891923	0.00887237	0.00888987	0.00891888	0.00888987	0.00887237	0.00887237	0.00891934	0.00887237	0.00887237	0.00887237	0.00888987	0.00891888	0.00591593	0.00591588	0.00589843	0.00887247	0.00888987	0.00887237	0.00888987	0.00887237	0.00887237	0.00293228	0.00589251	0.00588108	0.00591174	0.00589251	0.00589251	0.00591175	0.00591174	0.00588108	0.00588108	0.00588108
Avena_wiestii_ribotype_200-G-10_OM004655	0.00888949	0.0149768	0.011885	0.0119486	0.0119486	0.0119095	0.0569157	0.0119097	0.0396281	0.011886	0.0119095	0.011885	0.0119479	0.00589261	0.0119478	0.0119095	0.0119488	0.011885	0.0119095	0.0119479	0.0119095	0.011885	0.011885	0.0119487	0.011885	0.011885	0.011885	0.0119095	0.0119479	0.008916	0.00891557	0.00888916	0.0118851	0.0119095	0.011885	0.0119095	0.011885	0.011885	0.00589261	0.00888103	0.00886304	0.0089097	0.00888103	0.00888103	0.00890955	0.0089097	0.00886304	0.00886304	0.00886304
Avena_wiestii_ribotype_126-G-10_OM004656	0.00896621	0.0151079	0.0119886	0.0120522	0.0120522	0.0120127	0.0576013	0.0120135	0.0400891	0.0119903	0.0120127	0.0119886	0.0120522	0.00594282	0.0120521	0.0120127	0.012053	0.0119886	0.0120127	0.0120522	0.0120127	0.0119886	0.0119886	0.012053	0.0119886	0.0119886	0.0119886	0.0120127	0.0120522	0.00899316	0.00899298	0.00896611	0.0119887	0.0120127	0.0119886	0.0120127	0.0119886	0.0119886	0.00594282	0.0089571	0.00893934	0.0089865	0.0089571	0.0089571	0.00898636	0.0089865	0.00893934	0.00893934	0.00893934
Avena_wiestii_ribotype_72-G-10_OM004657	0.00891921	0.0150286	0.0119258	0.0119888	0.0119888	0.0119496	0.0572052	0.0119525	0.0398159	0.0119297	0.0119496	0.0119258	0.0119889	0.0059117	0.0119889	0.0119496	0.0119893	0.0119258	0.0119496	0.0119889	0.0119496	0.0119258	0.0119258	0.0119894	0.0119258	0.0119258	0.0119258	0.0119496	0.0119889	0.00894584	0.00894583	0.00891923	0.0119259	0.0119496	0.0119258	0.0119496	0.0119258	0.0119258	0.0059117	0.00891019	0.00889274	0.00893948	0.00891019	0.00891019	0.00893942	0.00893948	0.00889274	0.00889274	0.00889274
Avena_wiestii_ribotype_52-G-10_OM004658	0.00591003	0.0119485	0.00888951	0.00893654	0.00893654	0.00890756	0.0526689	0.00890799	0.0355409	0.00889059	0.00890756	0.00888951	0.00893631	0.00293814	0.00893625	0.00890756	0.00893694	0.00888951	0.00890756	0.00893631	0.00890756	0.00888951	0.00888951	0.00893687	0.00888951	0.00888951	0.00888951	0.00890756	0.00893631	0.00592759	0.0059274	0.00590989	0.0088896	0.00890756	0.00888951	0.00890756	0.00888951	0.00888951	0.00293814	0.00590429	0.00589251	0.00592336	0.00590429	0.00590429	0.00592326	0.00592336	0.00589251	0.00589251	0.00589251
Avena_wiestii_ribotype_49-G-10_OM004659	0.00589805	0.0119244	0.00887123	0.00891874	0.00891874	0.00888931	0.052525	0.00889119	0.0354472	0.00887372	0.00888931	0.00887123	0.00891807	0.00293228	0.00891818	0.00888931	0.00891843	0.00887123	0.00888931	0.00891807	0.00888931	0.00887123	0.00887123	0.00891854	0.00887123	0.00887123	0.00887123	0.00888931	0.00891807	0.00591556	0.00591534	0.0058979	0.00887135	0.00888931	0.00887123	0.00888931	0.00887123	0.00887123	0.00293228	0.0058925	0.00588069	0.00591157	0.0058925	0.0058925	0.00591159	0.00591157	0.00588069	0.00588069	0.00588069
Avena_wiestii_ribotype_37-G-10_OM004660	0.00891904	0.0150276	0.0119256	0.0119881	0.0119881	0.0119489	0.0571785	0.0119496	0.0398027	0.0119273	0.0119489	0.0119256	0.0119882	0.00591162	0.0119882	0.0119489	0.0119891	0.0119256	0.0119489	0.0119882	0.0119489	0.0119256	0.0119256	0.0119892	0.0119256	0.0119256	0.0119256	0.0119489	0.0119882	0.00894576	0.00894565	0.00891906	0.0119258	0.0119489	0.0119256	0.0119489	0.0119256	0.0119256	0.00591162	0.00890966	0.00889248	0.00893892	0.00890966	0.00890966	0.00893886	0.00893892	0.00889248	0.00889248	0.00889248
Avena_wiestii_ribotype_28-G-10_OM004661	0.00893659	0.0150567	0.0119486	0.0120117	0.0120117	0.0119727	0.057321	0.00593045	0.039903	0.0119479	0.0119727	0.0119486	0.0120116	0.00592342	0.0120114	0.0119727	0.0120129	0.0119486	0.0119727	0.0120116	0.0119727	0.0119486	0.0119486	0.0120127	0.0119486	0.0119486	0.0119486	0.0119727	0.0120116	0.0089634	0.00896307	0.00893638	0.0119488	0.0119727	0.0119486	0.0119727	0.0119486	0.0119486	0.00592342	0.00294759	0.00890976	0.0089565	0.00892748	0.00892748	0.00895626	0.0089565	0.00890976	0.00890976	0.00890976
Avena_wiestii_ribotype_28-G-10(2)_OM004662	0.00893659	0.0150567	0.0119486	0.0120117	0.0120117	0.0119727	0.057321	0.0119711	0.039903	0.0119479	0.0119727	0.0119486	0.0120116	0.00592342	0.0120114	0.0119727	0.0120129	0.0119486	0.0119727	0.0120116	0.0119727	0.0119486	0.0119486	0.0120127	0.0119486	0.0119486	0.0119486	0.0119727	0.0120116	0.0089634	0.00896307	0.00893638	0.0119488	0.0119727	0.0119486	0.0119727	0.0119486	0.0119486	0.00592342	0.00892748	0.00890976	0.0089565	0.00892748	0.00892748	0.00895626	0.0089565	0.00890976	0.00890976	0.00890976
Avena_wiestii_ribotype_27-G-10_OM004663	0.00893659	0.0150567	0.0119486	0.0120117	0.0120117	0.0119727	0.057321	0.0119711	0.039903	0.0119479	0.0119727	0.0119486	0.0120116	0.00592342	0.0120114	0.0119727	0.0120129	0.0119486	0.0119727	0.0120116	0.0119727	0.0119486	0.0119486	0.0120127	0.0119486	0.0119486	0.0119486	0.0119727	0.0120116	0.0089634	0.00896307	0.00893638	0.0119488	0.0119727	0.0119486	0.0119727	0.0119486	0.0119486	0.00592342	0.00892748	0.00890976	0.0089565	0.00892748	0.00892748	0.00895626	0.0089565	0.00890976	0.00890976	0.00890976
Avena_wiestii_ribotype_22-G-10_OM004664	0.00891904	0.0150276	0.0119256	0.0119881	0.0119881	0.0119489	0.0571785	0.0119496	0.0398027	0.0119273	0.0119489	0.0119256	0.0119882	0.00591162	0.0119882	0.0119489	0.0119891	0.0119256	0.0119489	0.0119882	0.0119489	0.0119256	0.0119256	0.0119892	0.0119256	0.0119256	0.0119256	0.0119489	0.0119882	0.00894576	0.00894565	0.00891906	0.0119258	0.0119489	0.0119256	0.0119489	0.0119256	0.0119256	0.00591162	0.00890966	0.00889248	0.00893892	0.00890966	0.00890966	0.00893886	0.00893892	0.00889248	0.00294758	0.00889248
Avena_wiestii_ribotype_21-G-10_OM004665	0.00893659	0.0150567	0.0119486	0.0120117	0.0120117	0.00592932	0.057321	0.0119711	0.039903	0.0119479	0.0119727	0.0119486	0.0120116	0.00592342	0.0120114	0.0119727	0.0120129	0.0119486	0.0119727	0.0120116	0.0119727	0.0119486	0.0119486	0.0120127	0.0119486	0.0119486	0.0119486	0.0119727	0.0120116	0.0089634	0.00896307	0.00893638	0.0119488	0.0119727	0.0119486	0.0119727	0.0119486	0.0119486	0.00592342	0.00892748	0.00890976	0.0089565	0.00892748	0.00892748	0.00895626	0.0089565	0.00890976	0.00890976	0.00890976
Avena_wiestii_ribotype_20-G-10_OM004666	0.00891904	0.0150276	0.0119256	0.0119881	0.0119881	0.0119489	0.0571785	0.0119496	0.0398027	0.0119273	0.0119489	0.0119256	0.0119882	0.00591162	0.0119882	0.0119489	0.0119891	0.0119256	0.0119489	0.0119882	0.0119489	0.0119256	0.0119256	0.0119892	0.0119256	0.0119256	0.0119256	0.0119489	0.0119882	0.00894576	0.00894565	0.00891906	0.0119258	0.0119489	0.0119256	0.0119489	0.0119256	0.0119256	0.00591162	0.00890966	0.00889248	0.00893892	0.00890966	0.00890966	0.00893886	0.00893892	0.00889248	0.00889248	0.00889248
Avena_wiestii_ribotype_20-G-10(2)_OM004667	0.00896612	0.0151071	0.0119884	0.0120516	0.0120516	0.0120122	0.0575746	0.0120107	0.0400759	0.0119879	0.0120122	0.0119884	0.00592919	0.00594279	0.0120515	0.0120122	0.0120529	0.0119884	0.0120122	0.0120516	0.0120122	0.0119884	0.0119884	0.0120529	0.0119884	0.0119884	0.0119884	0.0120122	0.0120516	0.00899316	0.00899289	0.00896601	0.0119886	0.0120122	0.00896594	0.0120122	0.0119884	0.0119884	0.00594279	0.00895664	0.00893916	0.00294753	0.00895664	0.00895664	0.00898587	0.00898602	0.00893916	0.00893916	0.00893916
Avena_hirtula_ribotype_A12_1size_12605_OM004668	0.00891904	0.0150276	0.0119256	0.0119881	0.0119881	0.0119489	0.0571785	0.0119496	0.0398027	0.0119273	0.0119489	0.0119256	0.0119882	0.00591162	0.0119882	0.0119489	0.0119891	0.0119256	0.0119489	0.0119882	0.0119489	0.0119256	0.0119256	0.0119892	0.0119256	0.0119256	0.0119256	0.0119489	0.0119882	0.00894576	0.00894565	0.00891906	0.0119258	0.0119489	0.0119256	0.0119489	0.0119256	0.0119256	0.00591162	0.00890966	0.00889248	0.00893892	0.00890966	0.00890966	0.00893886	0.00893892	0.00889248	0.00889248	0.00889248
Avena_hirtula_ribotype_A12_2size_3587_OM004669	0.00592942	0.0119888	0.00891895	0.00896638	0.00896638	0.00893704	0.0529233	0.00893924	0.0357046	0.00892186	0.00893704	0.00891895	0.00896618	0.00294766	0.00896621	0.00893704	0.00896647	0.00891895	0.00893704	0.00896618	0.00893704	0.00891895	0.00891895	0.0089665	0.00891895	0.00891895	0.00891895	0.00893704	0.00896618	0.00594708	0.00594698	0.00592935	0.008919	0.00893704	0.00891895	0.00893704	0.00891895	0.00891895	0.00294766	0.00592368	0.00591187	0.00594301	0.00592368	0.00592368	0.00594296	0.00594301	0.00591187	0.00591187	0.00591187
Avena_hirtula_ribotype_A12_3size_957_OM004670	0.0119887	0.0181802	0.0150279	0.0151074	0.0151074	0.0150574	0.0619024	0.0150558	0.0442391	0.0150276	0.0150574	0.0150279	0.0151071	0.00893933	0.0151074	0.0150574	0.0151089	0.0150279	0.0150574	0.0151071	0.0150574	0.0150279	0.0150279	0.0151091	0.0150279	0.0150279	0.0150279	0.0150574	0.0151071	0.0120251	0.0120247	0.0119886	0.0150284	0.0150574	0.0150279	0.0150574	0.0150279	0.0150279	0.00893933	0.0119757	0.0119526	0.0120153	0.0119757	0.0119757	0.0120153	0.0120153	0.0119526	0.0119526	0.0119526
Avena_hirtula_ribotype_A12_4size_709_OM004671	0.0119888	0.0181813	0.0150282	0.0151083	0.0151083	0.0150582	0.0619311	0.0150593	0.0442537	0.0150306	0.0150582	0.0150282	0.0151079	0.00893942	0.0151082	0.0150582	0.0151091	0.0150282	0.0150582	0.0151079	0.0150582	0.0150282	0.0150282	0.0151093	0.0150282	0.0150282	0.0150282	0.0150582	0.0151079	0.0120251	0.0120249	0.0119888	0.0150285	0.0150582	0.0150282	0.0150582	0.0150282	0.0150282	0.00893942	0.0119764	0.0119529	0.012016	0.0119764	0.0119764	0.012016	0.012016	0.0119529	0.0119529	0.0119529
Avena_hirtula_ribotype_A12_5size_595_OM004672	0.0151083	0.0213852	0.0181807	0.0182785	0.0182785	0.018217	0.0667538	0.0182155	0.0487828	0.0181807	0.018217	0.0181807	0.0182776	0.0120163	0.0182781	0.018217	0.0182797	0.0181807	0.018217	0.0182776	0.018217	0.0181807	0.0181807	0.0182802	0.0181807	0.0181807	0.0181807	0.018217	0.0182776	0.0151546	0.015154	0.0151082	0.0181814	0.018217	0.0181807	0.018217	0.0181807	0.0181807	0.0120163	0.0150922	0.0150626	0.0151424	0.0150922	0.0150922	0.0151426	0.0151424	0.0150626	0.0150626	0.0150626
Avena_hirtula_ribotype_A12_6size_579_OM004673	0.00294091	0.00891872	0.00589807	0.00592931	0.00592931	0.00590992	0.048318	0.00591134	0.0313986	0.00589995	0.00590992	0.00589807	0.00592904	0	0.00592911	0.00590992	0.00592925	0.00589807	0.00590992	0.00592904	0.00590992	0.00589807	0.00589807	0.00592932	0.00589807	0.00589807	0.00589807	0.00590992	0.00592904	0.00294961	0.00294955	0.00294087	0.00589814	0.00590992	0.00589807	0.00590992	0.00589807	0.00589807	0	0.00293809	0.00293229	0.0029476	0.00293809	0.00293809	0.0029476	0.0029476	0.00293229	0.00293229	0.00293229
Avena_hirtula_ribotype_A12_7size_491_OM004674	0.0119888	0.0181813	0.0150282	0.0151083	0.0151083	0.0150582	0.0619311	0.0150593	0.0442537	0.0150306	0.0150582	0.0150282	0.0151079	0.00893942	0.0151082	0.0150582	0.0151091	0.0150282	0.0150582	0.0151079	0.0150582	0.0150282	0.0150282	0.0151093	0.0150282	0.0150282	0.0150282	0.0150582	0.0151079	0.0120251	0.0120249	0.0119888	0.0150285	0.0150582	0.0150282	0.0150582	0.0150282	0.0150282	0.00893942	0.0119764	0.0119529	0.012016	0.0119764	0.0119764	0.012016	0.012016	0.0119529	0.0119529	0.0119529
Avena_hirtula_ribotype_A12_8size_456_OM004675	0.0119885	0.0181809	0.0150283	0.0151074	0.0151074	0.0150581	0.0619439	0.0150589	0.0442581	0.0150305	0.0150581	0.0150283	0.0151079	0.00893891	0.0151078	0.0150581	0.0151091	0.0150283	0.0150581	0.0151079	0.0150581	0.0150283	0.0150283	0.015109	0.0150283	0.0150283	0.0150283	0.0150581	0.0151079	0.0120247	0.0120246	0.0119886	0.0150285	0.0150581	0.0150283	0.0150581	0.0150283	0.0150283	0.00893891	0.0119758	0.0119525	0.0120155	0.0119758	0.0119758	0.0120153	0.0120155	0.0119525	0.0119525	0.0119525
Avena_hirtula_ribotype_A12_9size_382_OM004676	0.0119887	0.0181802	0.0150279	0.0151074	0.0151074	0.0150574	0.0619024	0.0150558	0.0442391	0.0150276	0.0150574	0.0150279	0.0151071	0.00893933	0.0151074	0.0150574	0.0151089	0.0150279	0.0150574	0.0151071	0.0150574	0.0150279	0.0150279	0.0151091	0.0150279	0.0150279	0.0150279	0.0150574	0.0151071	0.0120251	0.0120247	0.0119886	0.0150284	0.0150574	0.0150279	0.0150574	0.0150279	0.0150279	0.00893933	0.0119757	0.0119526	0.0120153	0.0119757	0.0119757	0.0120153	0.0120153	0.0119526	0.0119526	0.0119526
Avena_hirtula_ribotype_A12_10size_340_OM004677	0.00592934	0.0119881	0.00891878	0.00896591	0.00896591	0.00893659	0.0528987	0.00893711	0.0356929	0.00892001	0.00893659	0.00891878	0.00896571	0.00294763	0.00896574	0.00893659	0.00896636	0.00891878	0.00893659	0.00896571	0.00893659	0.00891878	0.00891878	0.00896639	0.00891878	0.00891878	0.00891878	0.00893659	0.00896571	0.00594705	0.0059469	0.00592927	0.00891892	0.00893659	0.00891878	0.00893659	0.00891878	0.00891878	0.00294763	0.00592336	0.00591174	0.00594266	0.00592336	0.00592336	0.00594262	0.00594266	0.00591174	0.00591174	0.00591174
Avena_hirtula_ribotype_A12_11size_279_OM004678	0.0182794	0.0246436	0.0213857	0.0215026	0.0215026	0.021429	0.0717124	0.0214276	0.0534258	0.021386	0.021429	0.0213857	0.0215007	0.0151439	0.0215016	0.021429	0.0215032	0.0213857	0.021429	0.0215007	0.021429	0.0213857	0.0213857	0.0215041	0.0213857	0.0213857	0.0213857	0.021429	0.0215007	0.0183361	0.0183352	0.0182794	0.0213866	0.021429	0.0213857	0.021429	0.0213857	0.0213857	0.0151439	0.0182602	0.0182238	0.0183213	0.0182602	0.0182602	0.0183219	0.0183213	0.0182238	0.0182238	0.0182238
Avena_hirtula_ribotype_A12_12size_253_OM004679	0.00896616	0.0151078	0.0119881	0.0120525	0.0120525	0.0120124	0.0575876	0.0120134	0.0400839	0.01199	0.0120124	0.0119881	0.0120518	0.00594297	0.012052	0.0120124	0.0120527	0.0119881	0.0120124	0.0120518	0.0120124	0.0119881	0.0119881	0.0120529	0.0119881	0.0119881	0.0119881	0.0120124	0.0120518	0.00899321	0.0089929	0.00896602	0.0119884	0.0120124	0.0119881	0.0120124	0.0119881	0.0119881	0.00594297	0.00895724	0.00893936	0.00898662	0.00895724	0.00895724	0.00898666	0.00898662	0.00893936	0.00893936	0.00893936
Avena_hirtula_ribotype_A12_13size_203_OM004680	0.0151083	0.0213852	0.0181807	0.0182785	0.0182785	0.018217	0.0667538	0.0182155	0.0487828	0.0181807	0.018217	0.0181807	0.0182776	0.0120163	0.0182781	0.018217	0.0182797	0.0181807	0.018217	0.0182776	0.018217	0.0181807	0.0181807	0.0182802	0.0181807	0.0181807	0.0181807	0.018217	0.0182776	0.0151546	0.015154	0.0151082	0.0181814	0.018217	0.0181807	0.018217	0.0181807	0.0181807	0.0120163	0.0150922	0.0150626	0.0151424	0.0150922	0.0150922	0.0151426	0.0151424	0.0150626	0.0150626	0.0150626
Avena_hirtula_ribotype_A12_14size_191_OM004681	0.0120527	0.0182791	0.0151077	0.0151901	0.0151901	0.0151389	0.0623793	0.0151404	0.04457	0.0151104	0.0151389	0.0151077	0.0151888	0.00898725	0.0151893	0.0151389	0.0151899	0.0151077	0.0151389	0.0151888	0.0151389	0.0151077	0.0151077	0.0151903	0.0151077	0.0151077	0.0151077	0.0151389	0.0151888	0.0120895	0.0120889	0.0120525	0.0151082	0.0151389	0.0151077	0.0151389	0.0151077	0.0151077	0.00898725	0.0120409	0.0120165	0.0120807	0.0120409	0.0120409	0.0120809	0.0120807	0.0120165	0.0120165	0.0120165
Avena_hirtula_ribotype_A12_15size_190_OM004682	0.00896664	0.0151093	0.0119888	0.0120536	0.0120536	0.0120135	0.0576172	0.0120167	0.040099	0.011993	0.0120135	0.0119888	0.012053	0.00594326	0.0120531	0.0120135	0.0120533	0.0119888	0.0120135	0.012053	0.0120135	0.0119888	0.0119888	0.0120535	0.0119888	0.0119888	0.0119888	0.0120135	0.012053	0.00899361	0.00899339	0.00896651	0.011989	0.0120135	0.0119888	0.0120135	0.0119888	0.0119888	0.00594326	0.00895808	0.00893993	0.0089875	0.00895808	0.00895808	0.00898754	0.0089875	0.00893993	0.00893993	0.00893993
Avena_hirtula_ribotype_A12_16size_137_OM004683	0.00896664	0.0151093	0.0119888	0.0120536	0.0120536	0.0120135	0.0576172	0.0120167	0.040099	0.011993	0.0120135	0.0119888	0.012053	0.00594326	0.0120531	0.0120135	0.0120533	0.0119888	0.0120135	0.012053	0.0120135	0.0119888	0.0119888	0.0120535	0.0119888	0.0119888	0.0119888	0.0120135	0.012053	0.00899361	0.00899339	0.00896651	0.011989	0.0120135	0.0119888	0.0120135	0.0119888	0.0119888	0.00594326	0.00895808	0.00893993	0.0089875	0.00895808	0.00895808	0.00898754	0.0089875	0.00893993	0.00893993	0.00893993
Avena_hirtula_ribotype_A12_17size_115_OM004684	0.00896616	0.0151078	0.0119881	0.0120525	0.0120525	0.0120124	0.0575876	0.0120134	0.0400839	0.01199	0.0120124	0.0119881	0.0120518	0.00594297	0.012052	0.0120124	0.0120527	0.0119881	0.0120124	0.0120518	0.0120124	0.0119881	0.0119881	0.0120529	0.0119881	0.0119881	0.0119881	0.0120124	0.0120518	0.00899321	0.0089929	0.00896602	0.0119884	0.0120124	0.0119881	0.0120124	0.0119881	0.0119881	0.00594297	0.00895724	0.00893936	0.00898662	0.00895724	0.00895724	0.00898666	0.00898662	0.00893936	0.00893936	0.00893936
Avena_hirtula_ribotype_A12_18size_111_OM004685	0.00589843	0.0119255	0.00887237	0.00891899	0.00891899	0.00888987	0.0525381	0.00889197	0.0354517	0.00887522	0.00888987	0.00887237	0.00891888	0.00293228	0.00891898	0.00888987	0.00891923	0.00887237	0.00888987	0.00891888	0.00888987	0.00887237	0.00887237	0.00891934	0.00887237	0.00887237	0.00887237	0.00888987	0.00891888	0.00591593	0.00591588	0.00589843	0.00887247	0.00888987	0.00887237	0.00888987	0.00887237	0.00887237	0.00293228	0.00589251	0.00588108	0.00591174	0.00589251	0.00589251	0.00591175	0.00591174	0.00588108	0.00588108	0.00588108
Avena_hirtula_ribotype_A12_19size_107_OM004686	0.0151091	0.0213873	0.0181818	0.0182803	0.0182803	0.0182187	0.0667881	0.0182204	0.0488014	0.0181851	0.0182187	0.0181818	0.0182793	0.0120169	0.0182798	0.0182187	0.0182807	0.0181818	0.0182187	0.0182793	0.0182187	0.0181818	0.0181818	0.0182812	0.0181818	0.0181818	0.0181818	0.0182187	0.0182793	0.0151553	0.0151549	0.0151091	0.0181824	0.0182187	0.0181818	0.0182187	0.0181818	0.0181818	0.0120169	0.0150936	0.0150636	0.0151439	0.0150936	0.0150936	0.0151441	0.0151439	0.0150636	0.0150636	0.0150636
Avena_hirtula_ribotype_A12_20size_82_OM004687	0.00896621	0.0151079	0.0119886	0.0120522	0.0120522	0.0120127	0.0576013	0.0120135	0.0400891	0.0119903	0.0120127	0.0119886	0.0120522	0.00594282	0.0120521	0.0120127	0.012053	0.0119886	0.0120127	0.0120522	0.0120127	0.0119886	0.0119886	0.012053	0.0119886	0.0119886	0.0119886	0.0120127	0.0120522	0.00899316	0.00899298	0.00896611	0.0119887	0.0120127	0.0119886	0.0120127	0.0119886	0.0119886	0.00594282	0.0089571	0.00893934	0.0089865	0.0089571	0.0089571	0.00898636	0.0089865	0.00893934	0.00893934	0.00893934
Avena_hirtula_ribotype_A12_21size_72_OM004688	0.0151904	0.0215035	0.0182789	0.0183802	0.0183802	0.0183172	0.0672771	0.0183195	0.0491543	0.0182825	0.0183172	0.0182789	0.0183781	0.0120818	0.0183788	0.0183172	0.0183794	0.0182789	0.0183172	0.0183781	0.0183172	0.0182789	0.0182789	0.0183801	0.0182789	0.0182789	0.0182789	0.0183172	0.0183781	0.0152372	0.0152364	0.0151901	0.0182796	0.0183172	0.0182789	0.0183172	0.0182789	0.0182789	0.0120818	0.0151757	0.0151444	0.0152261	0.0151757	0.0151757	0.0152266	0.0152261	0.0151444	0.0151444	0.0151444
Avena_hirtula_ribotype_A12_22size_72_OM004689	0.00896661	0.015109	0.0119888	0.0120534	0.0120534	0.0120137	0.057625	0.0120166	0.0401025	0.0119925	0.0120137	0.0119888	0.012053	0.00594324	0.0120529	0.0120137	0.0120534	0.0119888	0.0120137	0.012053	0.0120137	0.0119888	0.0119888	0.0120533	0.0119888	0.0119888	0.0119888	0.0120137	0.012053	0.00899348	0.00899326	0.00896638	0.0119888	0.0120137	0.0119888	0.0120137	0.0119888	0.0119888	0.00594324	0.00895814	0.00893981	0.00898746	0.00895814	0.00895814	0.00898731	0.00898746	0.00893981	0.00893981	0.00893981
Avena_hirtula_ribotype_A12_23size_58_OM004690	0.0120527	0.0182791	0.0151077	0.0151901	0.0151901	0.0151389	0.0623793	0.0151404	0.04457	0.0151104	0.0151389	0.0151077	0.0151888	0.00898725	0.0151893	0.0151389	0.0151899	0.0151077	0.0151389	0.0151888	0.0151389	0.0151077	0.0151077	0.0151903	0.0151077	0.0151077	0.0151077	0.0151389	0.0151888	0.0120895	0.0120889	0.0120525	0.0151082	0.0151389	0.0151077	0.0151389	0.0151077	0.0151077	0.00898725	0.0120409	0.0120165	0.0120807	0.0120409	0.0120409	0.0120809	0.0120807	0.0120165	0.0120165	0.0120165
Avena_hirtula_ribotype_A12_24size_55_OM004691	0.00592913	0.0119876	0.00891818	0.00896586	0.00896586	0.0089361	0.0528847	0.00893678	0.0356872	0.00891954	0.0089361	0.00891818	0.00896519	0.00294762	0.0089654	0.0089361	0.00896584	0.00891818	0.0089361	0.00896519	0.0089361	0.00891818	0.00891818	0.00896606	0.00891818	0.00891818	0.00891818	0.0089361	0.00896519	0.00594691	0.00594666	0.00592904	0.00891842	0.0089361	0.00891818	0.0089361	0.00891818	0.00891818	0.00294762	0.00592328	0.00591157	0.00594256	0.00592328	0.00592328	0.00594264	0.00594256	0.00591157	0.00591157	0.00591157
Avena_hirtula_ribotype_A12_25size_42_OM004692	0.0151083	0.0213852	0.0181807	0.0182785	0.0182785	0.018217	0.0667538	0.0182155	0.0487828	0.0181807	0.018217	0.0181807	0.0182776	0.0120163	0.0182781	0.018217	0.0182797	0.0181807	0.018217	0.0182776	0.018217	0.0181807	0.0181807	0.0182802	0.0181807	0.0181807	0.0181807	0.018217	0.0182776	0.0151546	0.015154	0.0151082	0.0181814	0.018217	0.0181807	0.018217	0.0181807	0.0181807	0.0120163	0.0150922	0.0150626	0.0151424	0.0150922	0.0150922	0.0151426	0.0151424	0.0150626	0.0150626	0.0150626
Avena_hirtula_ribotype_A12_26size_39_OM004693	0.00891904	0.0150276	0.0119256	0.0119881	0.0119881	0.0119489	0.0571785	0.0119496	0.0398027	0.0119273	0.0119489	0.0119256	0.0119882	0.00591162	0.0119882	0.0119489	0.0119891	0.0119256	0.0119489	0.0119882	0.0119489	0.0119256	0.0119256	0.0119892	0.0119256	0.0119256	0.0119256	0.0119489	0.0119882	0.00894576	0.00894565	0.00891906	0.0119258	0.0119489	0.0119256	0.0119489	0.0119256	0.0119256	0.00591162	0.00890966	0.00889248	0.00893892	0.00890966	0.00890966	0.00893886	0.00893892	0.00889248	0.00889248	0.00889248
Avena_hirtula_ribotype_A12_27size_39_OM004694	0.0119887	0.0181802	0.0150279	0.0151074	0.0151074	0.0150574	0.05716	0.0150558	0.0397945	0.0150276	0.0150574	0.0150279	0.0151071	0.00893933	0.0151074	0.0150574	0.0151089	0.0150279	0.0150574	0.0151071	0.0150574	0.0150279	0.0150279	0.0151091	0.0150279	0.0150279	0.0150279	0.0150574	0.0151071	0.0120251	0.0120247	0.0119886	0.0150284	0.0150574	0.0150279	0.0150574	0.0150279	0.0150279	0.00893933	0.0119757	0.0119526	0.0120153	0.0119757	0.0119757	0.0120153	0.0120153	0.0119526	0.0119526	0.0119526
Avena_hirtula_ribotype_A12_28size_38_OM004695	0.0119884	0.0181798	0.015028	0.0151066	0.0151066	0.0150573	0.0619152	0.0150554	0.0442435	0.0150275	0.0150573	0.015028	0.0151071	0.00893882	0.015107	0.0150573	0.0151088	0.015028	0.0150573	0.0151071	0.0150573	0.015028	0.015028	0.0151088	0.015028	0.015028	0.015028	0.0150573	0.0151071	0.0120246	0.0120244	0.0119884	0.0150283	0.0150573	0.015028	0.0150573	0.015028	0.015028	0.00893882	0.0119752	0.0119522	0.0120148	0.0119752	0.0119752	0.0120146	0.0120148	0.0119522	0.0119522	0.0119522
Avena_hirtula_ribotype_A12_29size_36_OM004696	0.00592921	0.0119883	0.00891835	0.00896633	0.00896633	0.00893654	0.0529093	0.00893891	0.035699	0.00892138	0.00893654	0.00891835	0.00896566	0.00294765	0.00896587	0.00893654	0.00896595	0.00891835	0.00893654	0.00896566	0.00893654	0.00891835	0.00891835	0.00896616	0.00891835	0.00891835	0.00891835	0.00893654	0.00896566	0.00594693	0.00594675	0.00592912	0.0089185	0.00893654	0.00891835	0.00893654	0.00891835	0.00891835	0.00294765	0.0059236	0.00591171	0.00594291	0.0059236	0.0059236	0.00594298	0.00594291	0.00591171	0.00591171	0.00591171
Avena_hirtula_ribotype_A12_30size_34_OM004697	0.0151082	0.0213851	0.0181813	0.0182779	0.0182779	0.0182173	0.0667692	0.0182154	0.0487888	0.018181	0.0182173	0.0181813	0.0182779	0.0120158	0.018278	0.0182173	0.01828	0.0181813	0.0182173	0.0182779	0.0182173	0.0181813	0.0181813	0.0182802	0.0181813	0.0181813	0.0181813	0.0182173	0.0182779	0.0151544	0.015154	0.0151082	0.0181818	0.0182173	0.0181813	0.0182173	0.0181813	0.0181813	0.0120158	0.0150918	0.0150624	0.015142	0.0150918	0.0150918	0.015142	0.015142	0.0150624	0.0150624	0.0150624
Avena_hirtula_ribotype_A12_31size_32_OM004698	0.0119888	0.0181813	0.0150282	0.0151083	0.0151083	0.0150582	0.0619311	0.0150593	0.0442537	0.0150306	0.0150582	0.0150282	0.0151079	0.00893942	0.0151082	0.0150582	0.0151091	0.0150282	0.0150582	0.0151079	0.0150582	0.0150282	0.0150282	0.0151093	0.0150282	0.0150282	0.0150282	0.0150582	0.0151079	0.0120251	0.0120249	0.0119888	0.0150285	0.0150582	0.0150282	0.0150582	0.0150282	0.0150282	0.00893942	0.0119764	0.0119529	0.012016	0.0119764	0.0119764	0.012016	0.012016	0.0119529	0.0119529	0.0119529
Avena_hirtula_ribotype_A12_32size_32_OM004699	0.0151091	0.0213873	0.0181824	0.0182796	0.0182796	0.018219	0.0668035	0.0182204	0.0488073	0.0181854	0.018219	0.0181824	0.0182797	0.0120164	0.0182798	0.018219	0.018281	0.0181824	0.018219	0.0182797	0.018219	0.0181824	0.0181824	0.0182812	0.0181824	0.0181824	0.0181824	0.018219	0.0182797	0.0151551	0.0151549	0.0151091	0.0181827	0.018219	0.0181824	0.018219	0.0181824	0.0181824	0.0120164	0.0150932	0.0150634	0.0151435	0.0150932	0.0150932	0.0151435	0.0151435	0.0150634	0.0150634	0.0150634
Avena_hirtula_ribotype_A12_33size_32_OM004700	0.0119888	0.0181813	0.0150282	0.0151083	0.0151083	0.0150582	0.0619311	0.0150593	0.0442537	0.0150306	0.0150582	0.0150282	0.0151079	0.00893942	0.0151082	0.0150582	0.0151091	0.0150282	0.0150582	0.0151079	0.0150582	0.0150282	0.0150282	0.0151093	0.0150282	0.0150282	0.0150282	0.0150582	0.0151079	0.0120251	0.0120249	0.0119888	0.0150285	0.0150582	0.0150282	0.0150582	0.0150282	0.0150282	0.00893942	0.0119764	0.0119529	0.012016	0.0119764	0.0119764	0.012016	0.012016	0.0119529	0.0119529	0.0119529
Avena_hirtula_ribotype_A12_34size_31_OM004701	0.00891921	0.0150286	0.0119258	0.0119888	0.0119888	0.0119496	0.0572052	0.0119525	0.0398159	0.00593157	0.0119496	0.0119258	0.0119889	0.0059117	0.0119889	0.0119496	0.0119893	0.0119258	0.0119496	0.0119889	0.0119496	0.0119258	0.0119258	0.0119894	0.0119258	0.0119258	0.0119258	0.0119496	0.0119889	0.00894584	0.00894583	0.00891923	0.0119259	0.0119496	0.0119258	0.0119496	0.0119258	0.0119258	0.0059117	0.00891019	0.00889274	0.00893948	0.00891019	0.00891019	0.00893942	0.00893948	0.00889274	0.00889274	0.00889274
Avena_hirtula_ribotype_A12_35size_28_OM004702	0.0120539	0.0182817	0.0151092	0.0151922	0.0151922	0.0151409	0.0624145	0.0151452	0.044589	0.0151147	0.0151409	0.0151092	0.0151909	0.00898805	0.0151913	0.0151409	0.0151914	0.0151092	0.0151409	0.0151909	0.0151409	0.0151092	0.0151092	0.0151918	0.0151092	0.0151092	0.0151092	0.0151409	0.0151909	0.0120905	0.0120901	0.0120537	0.0151095	0.0151409	0.0151092	0.0151409	0.0151092	0.0151092	0.00898805	0.0120425	0.0120177	0.0120823	0.0120425	0.0120425	0.0120825	0.0120823	0.0120177	0.0120177	0.0120177
Avena_hirtula_ribotype_A12_36size_28_OM004703	0.00891921	0.0150286	0.0119258	0.0119888	0.0119888	0.0119496	0.0572052	0.0119525	0.0398159	0.0119297	0.0119496	0.0119258	0.0119889	0.0059117	0.0119889	0.0119496	0.0119893	0.0119258	0.0119496	0.0119889	0.0119496	0.0119258	0.0119258	0.0119894	0.0119258	0.0119258	0.0119258	0.0119496	0.0119889	0.00894584	0.00894583	0.00891923	0.0119259	0.0119496	0.0119258	0.0119496	0.0119258	0.0119258	0.0059117	0.00891019	0.00889274	0.00893948	0.00891019	0.00891019	0.00893942	0.00893948	0.00889274	0.00889274	0.00889274
Avena_hirtula_ribotype_A12_37size_25_OM004704	0.00592913	0.0119876	0.00891818	0.00896586	0.00896586	0.0089361	0.0528847	0.00893678	0.0356872	0.00891954	0.0089361	0.00891818	0.00896519	0.00294762	0.0089654	0.0089361	0.00896584	0.00891818	0.0089361	0.00896519	0.0089361	0.00891818	0.00891818	0.00896606	0.00891818	0.00891818	0.00891818	0.0089361	0.00896519	0.00594691	0.00594666	0.00592904	0.00891842	0.0089361	0.00891818	0.0089361	0.00891818	0.00891818	0.00294762	0.00592328	0.00591157	0.00594256	0.00592328	0.00592328	0.00594264	0.00594256	0.00591157	0.00591157	0.00591157
Avena_hirtula_ribotype_A12_38size_25_OM004705	0.00893703	0.0150581	0.0119492	0.0120127	0.0120127	0.0119737	0.0573501	0.0119744	0.0399178	0.0119508	0.0119737	0.0119492	0.0120127	0.00592368	0.0120125	0.0119737	0.0120135	0.0119492	0.0119737	0.0120127	0.0119737	0.0119492	0.0119492	0.0120133	0.0119492	0.0119492	0.0119492	0.0119737	0.0120127	0.00896375	0.00896352	0.00893682	0.0119493	0.0119737	0.0119492	0.0119737	0.0119492	0.0119492	0.00592368	0.00892829	0.00891029	0.00895734	0.00892829	0.00892829	0.0089571	0.00895734	0.00891029	0.00891029	0.00891029
Avena_hirtula_ribotype_A12_39size_25_OM004706	0.00896606	0.015107	0.0119879	0.0120519	0.0120519	0.0120119	0.057561	0.0120106	0.0400707	0.0119876	0.0120119	0.0119879	0.0120512	0.00594294	0.0120514	0.0120119	0.0120526	0.0119879	0.0120119	0.0120512	0.0120119	0.0119879	0.0119879	0.0120528	0.0119879	0.0119879	0.0119879	0.0120119	0.0120512	0.0089932	0.0089928	0.00896593	0.0119883	0.0120119	0.0119879	0.0120119	0.0119879	0.0119879	0.00594294	0.00895678	0.00893918	0.00898613	0.00895678	0.00895678	0.00898618	0.00898613	0.00893918	0.00893918	0.00893918
Avena_hirtula_ribotype_A12_40size_25_OM004707	0.00896564	0.0151069	0.011987	0.0120522	0.0120522	0.0120115	0.057571	0.0120127	0.0400766	0.0119891	0.0120115	0.011987	0.0120509	0.00594282	0.0120513	0.0120115	0.0120517	0.011987	0.0120115	0.0120509	0.0120115	0.011987	0.011987	0.0120522	0.011987	0.011987	0.011987	0.0120115	0.0120509	0.0089928	0.00899236	0.00896548	0.0119874	0.0120115	0.011987	0.0120115	0.011987	0.011987	0.00594282	0.00895692	0.00893893	0.00898628	0.00895692	0.00895692	0.00898651	0.00898628	0.00893893	0.00893893	0.00893893
Avena_hirtula_ribotype_A12_41size_24_OM004708	0.00896616	0.0151078	0.0119881	0.0120525	0.0120525	0.0120124	0.0575876	0.0120134	0.0400839	0.01199	0.0120124	0.0119881	0.0120518	0.00594297	0.012052	0.0120124	0.0120527	0.0119881	0.0120124	0.0120518	0.0120124	0.0119881	0.0119881	0.0120529	0.0119881	0.0119881	0.0119881	0.0120124	0.0120518	0.00899321	0.0089929	0.00896602	0.0119884	0.0120124	0.0119881	0.0120124	0.0119881	0.0119881	0.00594297	0.00895724	0.00893936	0.00898662	0.00895724	0.00895724	0.00898666	0.00898662	0.00893936	0.00893936	0.00893936
Avena_hirtula_ribotype_A12_42size_24_OM004709	0.00888949	0.0149768	0.011885	0.0119486	0.0119486	0.0119095	0.0569157	0.0119097	0.0396281	0.011886	0.0119095	0.011885	0.0119479	0.00589261	0.0119478	0.0119095	0.0119488	0.011885	0.0119095	0.0119479	0.0119095	0.011885	0.011885	0.0119487	0.011885	0.011885	0.011885	0.0119095	0.0119479	0.008916	0.00891557	0.00888916	0.0118851	0.0119095	0.011885	0.0119095	0.011885	0.011885	0.00589261	0.00888103	0.00886304	0.0089097	0.00888103	0.00888103	0.00890955	0.0089097	0.00886304	0.00886304	0.00886304
Avena_hirtula_ribotype_A12_43size_23_OM004710	0.0182798	0.0246441	0.0213867	0.0215023	0.0215023	0.0214298	0.0717306	0.021428	0.0534335	0.0213868	0.0214298	0.0213867	0.0215016	0.0151437	0.021502	0.0214298	0.0215041	0.0213867	0.0214298	0.0215016	0.0214298	0.0213867	0.0213867	0.0215045	0.0213867	0.0213867	0.0213867	0.0214298	0.0215016	0.0183362	0.0183356	0.0182797	0.0213875	0.0214298	0.0213867	0.0214298	0.0213867	0.0213867	0.0151437	0.0182601	0.0182239	0.0183213	0.0182601	0.0182601	0.0183214	0.0183213	0.0182239	0.0182239	0.0182239
Avena_hirtula_ribotype_A12_44size_23_OM004711	0.00592921	0.0119883	0.00891835	0.00896633	0.00896633	0.00893654	0.0529093	0.00893891	0.035699	0.00892138	0.00893654	0.00891835	0.00896566	0.00294765	0.00896587	0.00893654	0.00896595	0.00891835	0.00893654	0.00896566	0.00893654	0.00891835	0.00891835	0.00896616	0.00891835	0.00891835	0.00891835	0.00893654	0.00896566	0.00594693	0.00594675	0.00592912	0.0089185	0.00893654	0.00891835	0.00893654	0.00891835	0.00891835	0.00294765	0.0059236	0.00591171	0.00594291	0.0059236	0.0059236	0.00594298	0.00594291	0.00591171	0.00591171	0.00591171
Avena_hirtula_ribotype_A12_45size_22_OM004712	0.0119888	0.018181	0.0150281	0.015108	0.015108	0.0150584	0.0619394	0.0150591	0.0442576	0.01503	0.0150584	0.0150281	0.015108	0.00893939	0.0151079	0.0150584	0.0151092	0.0150281	0.0150584	0.015108	0.0150584	0.0150281	0.0150281	0.0151091	0.0150281	0.0150281	0.0150281	0.0150584	0.015108	0.0120249	0.0120247	0.0119887	0.0150283	0.0150584	0.0150281	0.0150584	0.0150281	0.0150281	0.00893939	0.0119765	0.0119527	0.0120159	0.0119765	0.0119765	0.0120157	0.0120159	0.0119527	0.0119527	0.0119527
Avena_hirtula_ribotype_A12_46size_22_OM004713	0.0119887	0.0181802	0.0150279	0.0151074	0.0151074	0.0150574	0.05716	0.0150558	0.0397945	0.0150276	0.0150574	0.0150279	0.0151071	0.00893933	0.0151074	0.0150574	0.0151089	0.0150279	0.0150574	0.0151071	0.0150574	0.0150279	0.0150279	0.0151091	0.0150279	0.0150279	0.0150279	0.0150574	0.0151071	0.0120251	0.0120247	0.0119886	0.0150284	0.0150574	0.0150279	0.0150574	0.0150279	0.0150279	0.00893933	0.0119757	0.0119526	0.0120153	0.0119757	0.0119757	0.0120153	0.0120153	0.0119526	0.0119526	0.0119526
Avena_hirtula_ribotype_A12_47size_21_OM004714	0.0120521	0.0182774	0.0151069	0.0151888	0.0151888	0.0151376	0.0623473	0.0151363	0.0445532	0.0151068	0.0151376	0.0151069	0.0151875	0.00898685	0.0151879	0.0151376	0.0151892	0.0151069	0.0151376	0.0151875	0.0151376	0.0151069	0.0151069	0.0151896	0.0151069	0.0151069	0.0151069	0.0151376	0.0151875	0.012089	0.0120883	0.0120519	0.0151074	0.0151376	0.0151069	0.0151376	0.0151069	0.0151069	0.00898685	0.0120398	0.0120158	0.0120795	0.0120398	0.0120398	0.0120797	0.0120795	0.0120158	0.0120158	0.0120158
Avena_hirtula_ribotype_A12_48size_21_OM004715	0.0150282	0.0212704	0.0180844	0.0181803	0.0181803	0.0181199	0.0611785	0.0181177	0.0484353	0.0180838	0.0181199	0.0180844	0.0181799	0.0119527	0.0181802	0.0181199	0.0181821	0.0180844	0.0181199	0.0181799	0.0181199	0.0180844	0.0180844	0.0181824	0.0180844	0.0180844	0.0180844	0.0181199	0.0181799	0.0150739	0.0150735	0.0150282	0.018085	0.0181199	0.0180844	0.0181199	0.0180844	0.0180844	0.0119527	0.0150118	0.0149828	0.0150615	0.0150118	0.0150118	0.0150616	0.0150615	0.0149828	0.0149828	0.0149828
Avena_hirtula_ribotype_A12_49size_21_OM004716	0.00894564	0.0150732	0.0119612	0.0120243	0.0120243	0.0119847	0.0574146	0.0119861	0.0399627	0.0119637	0.0119847	0.0119612	0.0120243	0.00592914	0.0120244	0.0119847	0.0120251	0.0119612	0.0119847	0.0120243	0.0119847	0.0119612	0.0119612	0.0120253	0.0119612	0.0119612	0.0119612	0.0119847	0.0120243	0.00897254	0.00897245	0.0089457	0.0119614	0.0119847	0.0119612	0.0119847	0.0119612	0.0119612	0.00592914	0.00893625	0.00891898	0.00896574	0.00893625	0.00893625	0.00896577	0.00896574	0.00891898	0.00891898	0.00891898
Avena_atlantica_ribotype_6353-G-2_OM004717	0.00592933	0.0119883	0.00891876	0.00896603	0.00896603	0.00893656	0.0529005	0.00893763	0.0356938	0.00892056	0.00893656	0.00891876	0.00896573	0.00294763	0.00896585	0.00893656	0.00896629	0.00891876	0.00893656	0.00896573	0.00893656	0.00891876	0.00891876	0.00896641	0.00891876	0.00891876	0.00891876	0.00893656	0.00896573	0.00594706	0.00594691	0.00592928	0.00891893	0.00893656	0.00891876	0.00893656	0.00891876	0.00891876	0.00294763	0.00592338	0.00591176	0.00594272	0.00592338	0.00592338	0.00594274	0.00594272	0.00591176	0.00591176	0.00591176
Avena_atlantica_ribotype_4571-G-2_OM004718	0.00294091	0.00891872	0.00589807	0.00592931	0.00592931	0.00590992	0.048318	0.00591134	0.0313986	0.00589995	0.00590992	0.00589807	0.00592904	0	0.00592911	0.00590992	0.00592925	0.00589807	0.00590992	0.00592904	0.00590992	0.00589807	0.00589807	0.00592932	0.00589807	0.00589807	0.00589807	0.00590992	0.00592904	0.00294961	0.00294955	0.00294087	0.00589814	0.00590992	0.00589807	0.00590992	0.00589807	0.00589807	0	0.00293809	0.00293229	0.0029476	0.00293809	0.00293809	0.0029476	0.0029476	0.00293229	0.00293229	0.00293229
Avena_atlantica_ribotype_102-G-2_OM004719	0.00312247	0.00947437	0.00626335	0.00629754	0.00629754	0.0062765	0.0505337	0.0062743	0.0328042	0.00626165	0.0062765	0.00626335	0.00629785	0.00311272	0.0062975	0.0062765	0.00629874	0.00626335	0.0062765	0.00629785	0.0062765	0.00626335	0.00626335	0.00629838	0.00626335	0.00626335	0.00626335	0.0062765	0.00629785	0.00313225	0.00313213	0.00312235	0.00626336	0.00312262	0.00626335	0.0062765	0.00626335	0.00626335	0.00311272	0.00625644	0.00624355	0.0062778	0.00625644	0.00625644	0.00627739	0.0062778	0.00624355	0.00624355	0.00624355
Avena_atlantica_ribotype_21-G-2_OM004720	0	0.00626286	0.00310525	0.00312223	0.00312223	0.0031118	0.0458209	0.00311132	0.0283969	0.003105	0.0031118	0.00310525	0.00312231	0	0.00312217	0.0031118	0.00312262	0.00310525	0.0031118	0.00312231	0.0031118	0.00310525	0.00310525	0.00312248	0.00310525	0.00310525	0.00310525	0.0031118	0.00312231	0	0	0	0.00310524	0	0.00310525	0.0031118	0.00310525	0.00310525	0	0.00310203	0.0030956	0.00311254	0.00310203	0.00310203	0.00311237	0.00311254	0.0030956	0.0030956	0.0030956
Avena_atlantica_ribotype_43-G-2_OM004721	0.00893536	0.0150531	0.011947	0.0120087	0.0120087	0.0119711	0.0528853	0.0119646	0.0356845	0.0119414	0.0119711	0.011947	0.0120096	0.00592259	0.0120087	0.0119711	0.0120117	0.011947	0.0119711	0.0120096	0.0119711	0.011947	0.011947	0.0120108	0.011947	0.011947	0.011947	0.0119711	0.0120096	0.00896204	0.00896161	0.00893492	0.011947	0.0119711	0.011947	0.0119711	0.011947	0.011947	0.00592259	0.00892579	0.00890814	0.00895453	0.00892579	0.00892579	0.00895374	0.00895453	0.00890814	0.00890814	0.00890814
Avena_atlantica_ribotype_33-G-2_OM004722	0.00893659	0.0150567	0.0119486	0.0120117	0.0120117	0.0119727	0.057321	0.00593045	0.039903	0.0119479	0.0119727	0.0119486	0.0120116	0.00592342	0.0120114	0.0119727	0.0120129	0.0119486	0.0119727	0.0120116	0.0119727	0.0119486	0.0119486	0.0120127	0.0119486	0.0119486	0.0119486	0.0119727	0.0120116	0.0089634	0.00896307	0.00893638	0.0119488	0.0119727	0.0119486	0.0119727	0.0119486	0.0119486	0.00592342	0.00294759	0.00890976	0.0089565	0.00892748	0.00892748	0.00895626	0.0089565	0.00890976	0.00890976	0.00890976
Avena_atlantica_ribotype_32-G-2_OM004723	0.00896612	0.0151071	0.0119884	0.0120516	0.0120516	0.0120122	0.0575746	0.0120107	0.0400759	0.0119879	0.0120122	0.0119884	0.0120516	0.00594279	0.0120515	0.0120122	0.0120529	0.0119884	0.0120122	0.0120516	0.0120122	0.0119884	0.0119884	0.0120529	0.0119884	0.0119884	0.0119884	0.0120122	0.0120516	0.00899316	0.00899289	0.00896601	0.0119886	0.0120122	0.0119884	0.0120122	0.0119884	0.0119884	0.00594279	0.00895664	0.00893916	0.00898602	0.00895664	0.00895664	0.00898587	0.00898602	0.00893916	0.00893916	0.00893916
Avena_atlantica_ribotype_29-G-2_OM004724	0.00896612	0.0151071	0.0119884	0.0120516	0.0120516	0.0120122	0.0575746	0.0120107	0.0400759	0.0119879	0.0120122	0.0119884	0.0120516	0.00594279	0.0120515	0.0120122	0.0120529	0.0119884	0.0120122	0.0120516	0.0120122	0.0119884	0.0119884	0.0120529	0.0119884	0.0119884	0.0119884	0.0120122	0.0120516	0.00899316	0.00899289	0.00896601	0.0119886	0.0120122	0.0119884	0.0120122	0.0119884	0.0119884	0.00594279	0.00895664	0.00893916	0.00898602	0.00895664	0.00895664	0.00592292	0.00898602	0.00893916	0.00893916	0.00893916
Avena_atlantica_ribotype_24-G-2_OM004725	0.00891904	0.0150276	0.0119256	0.0119881	0.0119881	0.0119489	0.0571785	0.0119496	0.0398027	0.0119273	0.0119489	0.0119256	0.0119882	0.00591162	0.0119882	0.0119489	0.0119891	0.0119256	0.0119489	0.0119882	0.0119489	0.0119256	0.0119256	0.0119892	0.0119256	0.0119256	0.0119256	0.0119489	0.0119882	0.00894576	0.00894565	0.00891906	0.0119258	0.0119489	0.0119256	0.0119489	0.0119256	0.0119256	0.00591162	0.00890966	0.00889248	0.00893892	0.00890966	0.00890966	0.00893886	0.00893892	0.00889248	0.00889248	0.00889248
Avena_atlantica_ribotype_23-G-2_OM004726	0.00891904	0.0150276	0.0119256	0.0119881	0.0119881	0.0119489	0.0529035	0.0119496	0.0356939	0.0119273	0.0119489	0.0119256	0.0119882	0.00591162	0.0119882	0.0119489	0.0119891	0.00592932	0.0119489	0.0119882	0.0119489	0.0119256	0.0119256	0.0119892	0.0119256	0.0119256	0.0119256	0.0119489	0.0119882	0.00894576	0.00894565	0.00891906	0.0119258	0.0119489	0.0119256	0.0119489	0.0119256	0.0119256	0.00591162	0.00890966	0.00889248	0.00893892	0.00890966	0.00890966	0.00893886	0.00893892	0.00889248	0.00889248	0.00889248
Avena_atlantica_ribotype_23-G-2(2)_OM004727	0.00893659	0.0150567	0.0119486	0.0120117	0.0120117	0.00592932	0.057321	0.0119711	0.039903	0.0119479	0.0119727	0.0119486	0.0120116	0.00592342	0.0120114	0.0119727	0.0120129	0.0119486	0.0119727	0.0120116	0.0119727	0.0119486	0.0119486	0.0120127	0.0119486	0.0119486	0.0119486	0.0119727	0.0120116	0.0089634	0.00896307	0.00893638	0.0119488	0.0119727	0.0119486	0.0119727	0.0119486	0.0119486	0.00592342	0.00892748	0.00890976	0.0089565	0.00892748	0.00892748	0.00895626	0.0089565	0.00890976	0.00890976	0.00890976
Avena_atlantica_ribotype_21-G-2(2)_OM004728	0.00891904	0.0150276	0.0119256	0.0119881	0.0119881	0.0119489	0.0529035	0.0119496	0.0356939	0.0119273	0.0119489	0.0119256	0.0119882	0.00591162	0.0119882	0.0119489	0.0119891	0.0119256	0.0119489	0.0089658	0.0119489	0.0119256	0.0119256	0.0119892	0.0119256	0.0119256	0.0119256	0.0119489	0.0119882	0.00894576	0.00894565	0.00891906	0.0119258	0.0119489	0.0119256	0.0119489	0.0119256	0.00592932	0.00591162	0.00890966	0.00889248	0.00893892	0.00890966	0.00890966	0.00893886	0.00594254	0.00889248	0.00889248	0.00889248
Avena_atlantica_ribotype_20-G-2(2)_OM004729	0.00896612	0.0151071	0.0119884	0.0120516	0.0120516	0.0120122	0.0528934	0.0120107	0.0356898	0.0119879	0.0120122	0.0119884	0.0120516	0.00594279	0.0120515	0.0120122	0.0120529	0.0119884	0.0120122	0.00592919	0.0120122	0.0119884	0.0119884	0.0120529	0.0119884	0.0119884	0.0119884	0.0120122	0.0120516	0.00899316	0.00899289	0.00896601	0.0119886	0.0120122	0.0119884	0.0120122	0.0119884	0.00896594	0.00594279	0.00895664	0.00893916	0.00898602	0.00895664	0.00895664	0.00898587	0.00294753	0.00893916	0.00893916	0.00893916
Avena_atlantica_ribotype_20-G-2(3)_OM004730	0.00893659	0.0150567	0.0119486	0.0120117	0.0120117	0.0119727	0.057321	0.0119711	0.039903	0.0119479	0.0119727	0.0119486	0.0120116	0.00592342	0.0120114	0.0119727	0.0120129	0.0119486	0.0119727	0.0120116	0.0119727	0.0119486	0.0119486	0.0120127	0.0119486	0.0119486	0.0119486	0.0119727	0.0120116	0.0089634	0.00896307	0.00893638	0.0119488	0.0119727	0.0119486	0.0119727	0.0119486	0.0119486	0.00592342	0.00892748	0.00890976	0.0089565	0.00892748	0.00892748	0.00895626	0.0089565	0.00890976	0.00890976	0.00890976
Avena_atlantica_ribotype_20-G-2(4)_OM004731	0.00891904	0.0150276	0.0119256	0.0119881	0.0119881	0.0119489	0.0571785	0.0119496	0.0398027	0.0119273	0.0119489	0.0119256	0.0119882	0.00591162	0.0119882	0.0119489	0.0119891	0.0119256	0.0119489	0.0119882	0.0119489	0.0119256	0.0119256	0.0119892	0.0119256	0.0119256	0.0119256	0.0119489	0.0119882	0.00894576	0.00894565	0.00891906	0.0119258	0.0119489	0.0119256	0.0119489	0.0119256	0.0119256	0.00591162	0.00890966	0.00889248	0.00893892	0.00890966	0.00890966	0.00893886	0.00893892	0.00889248	0.00889248	0.00294758
Avena_damascena_ribotype_4910-G-27_OM004732	0.00891897	0.0150277	0.0119248	0.0119889	0.0119889	0.0119493	0.0571931	0.0119519	0.0398124	0.0119282	0.0119493	0.0119248	0.0119882	0.00591192	0.0119883	0.0119493	0.0119887	0.0119248	0.0119493	0.0119882	0.0119493	0.0119248	0.0119248	0.0119887	0.0119248	0.0119248	0.0119248	0.0119493	0.0119882	0.00894562	0.00894534	0.00891874	0.0119249	0.0119493	0.0119248	0.0119493	0.0119248	0.0119248	0.00591192	0.00891051	0.00889248	0.00893956	0.00891051	0.00891051	0.00893951	0.00893956	0.00889248	0.00889248	0.00889248
Avena_damascena_ribotype_3936-G-27_OM004733	0.00592942	0.0119888	0.00891895	0.00896638	0.00896638	0.00893704	0.0529233	0.00893924	0.0357046	0.00892186	0.00893704	0.00891895	0.00896618	0.00294766	0.00896621	0.00893704	0.00896647	0.00891895	0.00893704	0.00896618	0.00893704	0.00891895	0.00891895	0.0089665	0.00891895	0.00891895	0.00891895	0.00893704	0.00896618	0.00594708	0.00594698	0.00592935	0.008919	0.00893704	0.00891895	0.00893704	0.00891895	0.00891895	0.00294766	0.00592368	0.00591187	0.00594301	0.00592368	0.00592368	0.00594296	0.00594301	0.00591187	0.00591187	0.00591187
Avena_damascena_ribotype_24-G-27_OM004734	0.0119259	0.0180851	0.0149489	0.0150287	0.0150287	0.0149791	0.0615068	0.0149823	0.043954	0.0149532	0.0149791	0.0149489	0.0150283	0.0088928	0.0150284	0.0149791	0.015029	0.0149489	0.0149791	0.0150283	0.0149791	0.0149489	0.0149489	0.0150291	0.0149489	0.0149489	0.0149489	0.0149791	0.0150283	0.0119616	0.0119614	0.0119257	0.014949	0.0149791	0.0149489	0.0149791	0.0149489	0.0149489	0.0088928	0.011914	0.0118903	0.0119532	0.011914	0.011914	0.0119531	0.0119532	0.0118903	0.0118903	0.0118903
Avena_damascena_ribotype_20-G-27_OM004735	0.0119259	0.0180851	0.0149489	0.0150287	0.0150287	0.0149791	0.0615068	0.0149823	0.043954	0.0149532	0.0149791	0.0149489	0.0150283	0.0088928	0.0150284	0.0149791	0.015029	0.0149489	0.0149791	0.0150283	0.0149791	0.0149489	0.00891895	0.0150291	0.0149489	0.0149489	0.0149489	0.0149791	0.0150283	0.0119616	0.0119614	0.0119257	0.014949	0.0149791	0.0149489	0.0149791	0.0149489	0.0149489	0.0088928	0.011914	0.0118903	0.0119532	0.011914	0.011914	0.0119531	0.0119532	0.0118903	0.0118903	0.0118903
Avena_clauda_ribotype_A13_1size_5320_OK273905	0.0682617	0.075601	0.0717065	0.0721167	0.0721167	0.071854	0.124831	0.0717457	0.104265	0.0716039	0.071854	0.0717065	0.0721035	0.0714886	0.0721091	0.071854	0.0721359	0.0717065	0.071854	0.0721035	0.071854	0.0717065	0.0717065	0.0678885	0.0717065	0.0717065	0.0717065	0.071854	0.0721035	0.0684937	0.0684826	0.0682608	0.0717171	0.071854	0.0717065	0.071854	0.0717065	0.0717065	0.0714886	0.0750886	0.0749371	0.0753513	0.0750886	0.0750886	0.0753564	0.0753513	0.0749371	0.0749371	0.0749371
Avena_clauda_ribotype_A13_2size_3195_OK273906	0.00589846	0.0119253	0.00887237	0.00891887	0.00891887	0.00888975	0.052526	0.008891	0.0354461	0.00887438	0.00888975	0.00887237	0.00891874	0.00293231	0.00891885	0.00888975	0.00891927	0.00887237	0.00888975	0.00891874	0.00888975	0.00887237	0.00887237	0.00891938	0.00887237	0.00887237	0.00887237	0.00888975	0.00891874	0.00591599	0.00591591	0.00589846	0.00887252	0.00888975	0.00887237	0.00888975	0.00887237	0.00887237	0.00293231	0.00589242	0.00588108	0.00591164	0.00589242	0.00589242	0.00591166	0.00591164	0.00588108	0.00588108	0.00588108
Avena_clauda_ribotype_A13_3size_2695_OK273907	0.0641148	0.0713114	0.0675005	0.0678872	0.0678872	0.0676421	0.123954	0.0675584	0.10354	0.0674215	0.0676421	0.0675005	0.0678735	0.0673014	0.0678785	0.0676421	0.0678997	0.0675005	0.0676421	0.0678735	0.0676421	0.0675005	0.0675005	0.0637649	0.0675005	0.0675005	0.0675005	0.0676421	0.0678735	0.0643288	0.0643188	0.0641132	0.0675094	0.0676421	0.0675005	0.0676421	0.0675005	0.0675005	0.0673014	0.0708376	0.0706918	0.0710818	0.0708376	0.0708376	0.0710864	0.0710818	0.0706918	0.0706918	0.0706918
Avena_clauda_ribotype_A13_4size_1777_OK273908	0.00896615	0.0151077	0.0119884	0.012052	0.012052	0.0120122	0.057579	0.0120122	0.0400784	0.0119894	0.0120122	0.0119884	0.0120517	0.0059428	0.00592921	0.0120122	0.0120528	0.0119884	0.0120122	0.0120517	0.0120122	0.0119884	0.0119884	0.012053	0.0119884	0.0119884	0.0119884	0.0120122	0.0120517	0.00899324	0.00899301	0.00896614	0.0119888	0.0120122	0.0119884	0.0120122	0.0119884	0.0119884	0.0059428	0.00895677	0.00893932	0.00898626	0.00895677	0.00895677	0.0089863	0.00898626	0.00893932	0.00893932	0.00893932
Avena_clauda_ribotype_A13_5size_1305_OK273909	0.00888949	0.0149768	0.011885	0.0119486	0.0119486	0.0119095	0.0569157	0.0119097	0.0396281	0.011886	0.0119095	0.011885	0.0119479	0.00589261	0.0119478	0.0119095	0.0119488	0.011885	0.0119095	0.0119479	0.0119095	0.011885	0.011885	0.0119487	0.011885	0.011885	0.011885	0.0119095	0.0119479	0.008916	0.00891557	0.00888916	0.0118851	0.0119095	0.011885	0.0119095	0.011885	0.011885	0.00589261	0.00888103	0.00886304	0.0089097	0.00888103	0.00888103	0.00890955	0.0089097	0.00886304	0.00886304	0.00886304
Avena_clauda_ribotype_A13_6size_563_OK273910	0.0678741	0.0751685	0.0712954	0.071708	0.071708	0.071445	0.12388	0.0713468	0.10349	0.0712022	0.071445	0.0712954	0.0716912	0.0710861	0.0716974	0.071445	0.0717212	0.0712954	0.071445	0.0716912	0.071445	0.0712954	0.0712954	0.0675021	0.0712954	0.0712954	0.0712954	0.071445	0.0716912	0.0681035	0.0680917	0.0678723	0.071306	0.071445	0.0712954	0.071445	0.0712954	0.0712954	0.0710861	0.0746655	0.0745119	0.0749248	0.0746655	0.0746655	0.0749306	0.0749248	0.0745119	0.0745119	0.0745119
Avena_clauda_ribotype_A13_7size_496_OK273911	0.0644804	0.0717213	0.0678881	0.0682746	0.0682746	0.0680294	0.124917	0.067938	0.104323	0.0678019	0.0680294	0.0678881	0.0682635	0.0676829	0.0682678	0.0680294	0.0682913	0.0678881	0.0680294	0.0682635	0.0680294	0.0678881	0.0678881	0.0641283	0.0678881	0.0678881	0.0678881	0.0680294	0.0682635	0.0646967	0.0646871	0.0644792	0.067897	0.0680294	0.0678881	0.0680294	0.0678881	0.0678881	0.0676829	0.0712402	0.0710948	0.0714872	0.0712402	0.0712402	0.071491	0.0714872	0.0710948	0.0710948	0.0710948
Avena_clauda_ribotype_A13_8size_388_OK273912	0.072111	0.0795516	0.0755916	0.0760308	0.0760308	0.0757489	0.130693	0.0756265	0.109786	0.0754749	0.0757489	0.0755916	0.0760133	0.0753651	0.0760203	0.0757489	0.0760495	0.0755916	0.0757489	0.0760133	0.0757489	0.0755916	0.0755916	0.0717138	0.0755916	0.0755916	0.0755916	0.0757489	0.0760133	0.0723591	0.0723458	0.0721095	0.075604	0.0757489	0.0755916	0.0757489	0.0755916	0.0755916	0.0753651	0.0790103	0.0788492	0.0792883	0.0790103	0.0790103	0.0792948	0.0792883	0.0788492	0.0788492	0.0788492
Avena_clauda_ribotype_A13_9size_368_OK273913	0.0717096	0.0791054	0.0751692	0.075606	0.075606	0.0753278	0.129741	0.0752146	0.108995	0.075061	0.0753278	0.0751692	0.0755888	0.0749468	0.0755947	0.0753278	0.0756225	0.0751692	0.0753278	0.0755888	0.0753278	0.0751692	0.0751692	0.0713143	0.0751692	0.0751692	0.0751692	0.0753278	0.0755888	0.0719539	0.0719409	0.0717072	0.0751804	0.0753278	0.0751692	0.0753278	0.0751692	0.0751692	0.0749468	0.0785725	0.0784099	0.0788469	0.0785725	0.0785725	0.0788523	0.0788469	0.0784099	0.0784099	0.0784099
Avena_clauda_ribotype_A13_10size_291_OK273914	0.07214	0.0795865	0.0756222	0.0760639	0.0760639	0.0757819	0.130795	0.0756691	0.109859	0.075515	0.0757819	0.0756222	0.0760464	0.0753955	0.0760533	0.0757819	0.0760804	0.0756222	0.0757819	0.0760464	0.0757819	0.0756222	0.0756222	0.0717405	0.0756222	0.0756222	0.0756222	0.0757819	0.0760464	0.0723877	0.0723749	0.0721384	0.0756341	0.0757819	0.0756222	0.0757819	0.0756222	0.0756222	0.0753955	0.0790455	0.0788818	0.0793234	0.0790455	0.0790455	0.0793299	0.0793234	0.0788818	0.0788818	0.0788818
Avena_clauda_ribotype_A13_11size_250_OK273915	0.00891905	0.0150273	0.0119251	0.0119882	0.0119882	0.0119485	0.0571518	0.0119482	0.0397913	0.0119259	0.0119485	0.0119251	0.0119877	0.00591184	0.011988	0.0119485	0.0119889	0.0119251	0.0119485	0.0119877	0.0119485	0.0119251	0.0119251	0.0119892	0.0119251	0.0119251	0.0119251	0.0119485	0.0119877	0.00894592	0.00894562	0.00891903	0.0119255	0.0119485	0.0119251	0.0119485	0.0119251	0.0119251	0.00591184	0.00890969	0.00889252	0.00893891	0.00890969	0.00890969	0.00893904	0.00893891	0.00889252	0.00889252	0.00889252
Avena_clauda_ribotype_A13_12size_244_OK273916	0.0607451	0.0678872	0.0641151	0.0644787	0.0644787	0.0642478	0.119124	0.0641699	0.0988849	0.0640423	0.0642478	0.0641151	0.0644677	0.0639227	0.0644724	0.0642478	0.0644922	0.0641151	0.0642478	0.0644677	0.0642478	0.0641151	0.0641151	0.0604152	0.0641151	0.0641151	0.0641151	0.0642478	0.0644677	0.0609472	0.0609386	0.0607443	0.0641235	0.0642478	0.0641151	0.0642478	0.0641151	0.0641151	0.0639227	0.0674347	0.0672979	0.0676672	0.0674347	0.0674347	0.0676715	0.0676672	0.0672979	0.0672979	0.0672979
Avena_clauda_ribotype_A13_13size_241_OK273917	0.0760491	0.0835982	0.0795685	0.0800379	0.0800379	0.0797364	0.136768	0.079607	0.115486	0.0794448	0.0797364	0.0795685	0.0800167	0.0793309	0.0800252	0.0797364	0.0800553	0.0795685	0.0797364	0.0800167	0.0797364	0.0795685	0.0795685	0.0756261	0.0795685	0.0795685	0.0795685	0.0797364	0.0800167	0.0763136	0.0762988	0.0760474	0.0795822	0.0797364	0.0795685	0.0797364	0.0795685	0.0795685	0.0793309	0.0830258	0.082854	0.08332	0.0830258	0.0830258	0.083328	0.08332	0.082854	0.082854	0.082854
Avena_clauda_ribotype_A13_14size_205_OK273918	0.07214	0.0795865	0.0756222	0.0760639	0.0760639	0.0757819	0.130795	0.0756691	0.109859	0.075515	0.0757819	0.0756222	0.0760464	0.0753955	0.0760533	0.0757819	0.0760804	0.0756222	0.0757819	0.0760464	0.0757819	0.0756222	0.0756222	0.0717405	0.0756222	0.0756222	0.0756222	0.0757819	0.0760464	0.0723877	0.0723749	0.0721384	0.0756341	0.0757819	0.0756222	0.0757819	0.0756222	0.0756222	0.0753955	0.0790455	0.0788818	0.0793234	0.0790455	0.0790455	0.0793299	0.0793234	0.0788818	0.0788818	0.0788818
Avena_clauda_ribotype_A13_15size_204_OK273919	0.0439389	0.0507701	0.0472026	0.0474697	0.0474697	0.047304	0.0948052	0.0472542	0.0755925	0.0471554	0.047304	0.0472026	0.0474616	0.0405641	0.0474627	0.047304	0.0474769	0.0472026	0.047304	0.0474616	0.047304	0.0472026	0.0472026	0.0437008	0.0472026	0.0472026	0.0472026	0.047304	0.0474616	0.044081	0.0440744	0.0439362	0.0472069	0.047304	0.0472026	0.047304	0.0472026	0.0472026	0.0405641	0.0438913	0.0437985	0.0440376	0.0438913	0.0438913	0.0440382	0.0440376	0.0437985	0.0437985	0.0437985
Avena_clauda_ribotype_A13_16size_196_OK273920	0.0678762	0.075171	0.0712967	0.0717114	0.0717114	0.0714478	0.129763	0.0713515	0.109013	0.071205	0.0714478	0.0712967	0.0716935	0.0710893	0.0716998	0.0714478	0.0717231	0.0712967	0.0714478	0.0716935	0.0714478	0.0712967	0.0712967	0.0675031	0.0712967	0.0712967	0.0712967	0.0714478	0.0716935	0.0681055	0.0680934	0.0678739	0.0713071	0.0714478	0.0712967	0.0714478	0.0712967	0.0712967	0.0710893	0.0746696	0.0745143	0.0749284	0.0746696	0.0746696	0.0749342	0.0749284	0.0745143	0.0745143	0.0745143
Avena_clauda_ribotype_A13_17size_193_OK273921	0.00891902	0.0150279	0.0119251	0.0119887	0.0119887	0.0119489	0.0571772	0.0119509	0.0398036	0.0119281	0.0119489	0.0119251	0.0119881	0.00591179	0.0119884	0.0119489	0.0119888	0.0119251	0.0119489	0.0119881	0.0119489	0.0119251	0.0119251	0.0119891	0.0119251	0.0119251	0.0119251	0.0119489	0.0119881	0.0089458	0.0089456	0.008919	0.0119254	0.0119489	0.0119251	0.0119489	0.0119251	0.0119251	0.00591179	0.00891002	0.00889258	0.00893927	0.00891002	0.00891002	0.0089394	0.00893927	0.00889258	0.00889258	0.00889258
Avena_clauda_ribotype_A13_18size_185_OK273922	0.0372983	0.0439961	0.0405149	0.0407434	0.0407434	0.0405991	0.0947673	0.0405705	0.0755699	0.0404891	0.0405991	0.0405149	0.0407353	0.0339924	0.040738	0.0405991	0.0407458	0.0405149	0.0405991	0.0407353	0.0405991	0.0405149	0.0405149	0.037098	0.0405149	0.0405149	0.0405149	0.0405991	0.0407353	0.0374181	0.0374134	0.0372972	0.0405188	0.0405991	0.0405149	0.0405991	0.0405149	0.0405149	0.0339924	0.0372578	0.0371816	0.0373828	0.0372578	0.0372578	0.0373849	0.0373828	0.0371816	0.0371816	0.0371816
Avena_clauda_ribotype_A13_19size_174_OK273923	0.00891902	0.0150279	0.0119251	0.0119887	0.0119887	0.0119489	0.0571772	0.0119509	0.0398036	0.0119281	0.0119489	0.0119251	0.0119881	0.00591179	0.0119884	0.0119489	0.0119888	0.0119251	0.0119489	0.0119881	0.0119489	0.0119251	0.0119251	0.00887251	0.0119251	0.0119251	0.0119251	0.0119489	0.0119881	0.0089458	0.0089456	0.008919	0.0119254	0.0119489	0.0119251	0.0119489	0.0119251	0.0119251	0.00591179	0.00891002	0.00889258	0.00893927	0.00891002	0.00891002	0.0089394	0.00893927	0.00889258	0.00889258	0.00889258
Avena_clauda_ribotype_A13_20size_164_OK273924	0.0679017	0.0752019	0.0713248	0.0717396	0.0717396	0.0714765	0.129856	0.0713875	0.109078	0.0712406	0.0714765	0.0713248	0.0717227	0.0711152	0.071729	0.0714765	0.0717508	0.0713248	0.0714765	0.0717227	0.0714765	0.0713248	0.0713248	0.0675276	0.0713248	0.0713248	0.0713248	0.0714765	0.0717227	0.0681308	0.0681195	0.0678999	0.0713348	0.0714765	0.0713248	0.0714765	0.0713248	0.0713248	0.0711152	0.0746992	0.0745433	0.0749585	0.0746992	0.0746992	0.0749643	0.0749585	0.0745433	0.0745433	0.0745433
Avena_clauda_ribotype_A13_21size_163_OK273925	0.072111	0.0795516	0.0755916	0.0760308	0.0760308	0.0757489	0.130693	0.0756265	0.109786	0.0754749	0.0757489	0.0755916	0.0760133	0.0753651	0.0760203	0.0757489	0.0760495	0.0755916	0.0757489	0.0760133	0.0757489	0.0755916	0.0755916	0.0717138	0.0755916	0.0755916	0.0755916	0.0757489	0.0760133	0.0723591	0.0723458	0.0721095	0.075604	0.0757489	0.0755916	0.0757489	0.0755916	0.0755916	0.0753651	0.0790103	0.0788492	0.0792883	0.0790103	0.0790103	0.0792948	0.0792883	0.0788492	0.0788492	0.0788492
Avena_clauda_ribotype_A13_22size_159_OK273926	0.0120523	0.0182775	0.0151075	0.0151884	0.0151884	0.0151375	0.0623387	0.0151349	0.0445475	0.0151063	0.0151375	0.0151075	0.0151876	0.00898671	0.00896566	0.0151375	0.0151896	0.0151075	0.0151375	0.0151876	0.0151375	0.0151075	0.0151075	0.01519	0.0151075	0.0151075	0.0151075	0.0151375	0.0151876	0.0120892	0.0120886	0.0120522	0.0151081	0.0151375	0.0151075	0.0151375	0.0151075	0.0151075	0.00898671	0.0120393	0.0120159	0.0120792	0.0120393	0.0120393	0.0120794	0.0120792	0.0120159	0.0120159	0.0120159
Avena_clauda_ribotype_A13_23size_136_OK273927	0.0119885	0.0181808	0.0150273	0.0151083	0.0151083	0.0150575	0.0619151	0.0150589	0.0442471	0.01503	0.0150575	0.0150273	0.0151072	0.00893948	0.0151077	0.0150575	0.0151084	0.0150273	0.0150575	0.0151072	0.0150575	0.0150273	0.0150273	0.0151089	0.0150273	0.0150273	0.0150273	0.0150575	0.0151072	0.0120249	0.0120245	0.0119885	0.0150278	0.0150575	0.0150273	0.0150575	0.0150273	0.0150273	0.00893948	0.0119763	0.0119527	0.0120159	0.0119763	0.0119763	0.0120162	0.0120159	0.0119527	0.0119527	0.0119527
Avena_clauda_ribotype_A13_24size_128_OK273928	0.0644541	0.0716893	0.0678611	0.0682434	0.0682434	0.0679987	0.119014	0.0678966	0.0988059	0.0677645	0.0679987	0.0678611	0.0682332	0.0676541	0.0682375	0.0679987	0.0682635	0.0678611	0.0679987	0.0682332	0.0679987	0.0678611	0.0678611	0.0682678	0.0678611	0.0678611	0.0678611	0.0679987	0.0682332	0.0646708	0.0646611	0.0644533	0.0678706	0.0679987	0.0678611	0.0679987	0.0678611	0.0678611	0.0676541	0.0712062	0.0710648	0.0714537	0.0712062	0.0712062	0.0714576	0.0714537	0.0710648	0.0710648	0.0710648
Avena_clauda_ribotype_A13_25size_128_OK273929	0.0436916	0.0504824	0.0469345	0.0472033	0.0472033	0.0470371	0.0940918	0.0469942	0.0750377	0.0468937	0.0470371	0.0469345	0.0471927	0.0403387	0.0471943	0.0470371	0.0472064	0.0469345	0.0470371	0.0471927	0.0470371	0.0469345	0.0469345	0.0434542	0.0469345	0.0469345	0.0469345	0.0470371	0.0471927	0.0438322	0.0438251	0.0436884	0.0469387	0.0470371	0.0469345	0.0470371	0.0469345	0.0469345	0.0403387	0.0436473	0.0435533	0.0437917	0.0436473	0.0436473	0.0437927	0.0437917	0.0435533	0.0435533	0.0435533
Avena_clauda_ribotype_A13_26size_125_OK273930	0.071725	0.0791251	0.0751831	0.0756271	0.0756271	0.0753448	0.135789	0.0752425	0.114668	0.0750856	0.0753448	0.0751831	0.0756057	0.0749653	0.0756134	0.0753448	0.0756374	0.0751831	0.0753448	0.0756057	0.0753448	0.0751831	0.0751831	0.0713269	0.0751831	0.0751831	0.0751831	0.0753448	0.0756057	0.0719699	0.0719563	0.0717225	0.0751949	0.0753448	0.0751831	0.0753448	0.0751831	0.0751831	0.0749653	0.0785941	0.0784284	0.0788684	0.0785941	0.0785941	0.0788757	0.0788684	0.0784284	0.0784284	0.0784284
Avena_clauda_ribotype_A13_27size_117_OK273931	0.00592935	0.0119884	0.00891879	0.0089661	0.0089661	0.00893675	0.0529099	0.0089381	0.0356982	0.00892084	0.00893675	0.00891879	0.00896587	0.00294764	0.0089659	0.00893675	0.00896635	0.00891879	0.00893675	0.00896587	0.00893675	0.00891879	0.00891879	0.00896638	0.00891879	0.00891879	0.00891879	0.00893675	0.00896587	0.00594703	0.0059469	0.00592927	0.00891889	0.00893675	0.00891879	0.00893675	0.00891879	0.00891879	0.00294764	0.00592349	0.00591177	0.0059428	0.00592349	0.00592349	0.00594276	0.0059428	0.00591177	0.00591177	0.00591177
Avena_clauda_ribotype_A13_28size_113_OK273932	0.0274661	0.0339416	0.0306046	0.030768	0.030768	0.0306632	0.0793867	0.0306564	0.0610801	0.030601	0.0306632	0.0306046	0.0307669	0.0305093	0.0307688	0.0306632	0.030772	0.0306046	0.0306632	0.0307669	0.0306632	0.0306046	0.0306046	0.0307739	0.0306046	0.0306046	0.0306046	0.0306632	0.0307669	0.0275519	0.0275512	0.0274672	0.0306066	0.0306632	0.0306046	0.0306632	0.0306046	0.0306046	0.0305093	0.0337193	0.033656	0.0338342	0.0337193	0.0337193	0.033836	0.0338342	0.033656	0.033656	0.033656
Avena_clauda_ribotype_A13_29size_112_OK273933	0.00891917	0.0150285	0.0119254	0.0119891	0.0119891	0.0119493	0.0571919	0.0119524	0.0398109	0.0119295	0.0119493	0.0119254	0.0119886	0.00591186	0.0119888	0.0119493	0.011989	0.0119254	0.0119493	0.0119886	0.0119493	0.0119254	0.0119254	0.0119893	0.0119254	0.0119254	0.0119254	0.0119493	0.0119886	0.0089459	0.00894575	0.00891916	0.0119256	0.0119493	0.0119254	0.0119493	0.0119254	0.0119254	0.00591186	0.00891034	0.00889277	0.0089396	0.00891034	0.00891034	0.00893973	0.0089396	0.00889277	0.00889277	0.00889277
Avena_clauda_ribotype_A13_30size_112_OK273934	0.012053	0.0182798	0.0151086	0.0151902	0.0151902	0.0151392	0.0623865	0.015141	0.0445724	0.0151116	0.0151392	0.0151086	0.0151894	0.00898716	0.00896624	0.0151392	0.0151905	0.0151086	0.0151392	0.0151894	0.0151392	0.0151086	0.0151086	0.0151909	0.0151086	0.0151086	0.0151086	0.0151392	0.0151894	0.0120897	0.0120894	0.012053	0.015109	0.0151392	0.0151086	0.0151392	0.0151086	0.0151086	0.00898716	0.0120408	0.0120168	0.0120807	0.0120408	0.0120408	0.0120809	0.0120807	0.0120168	0.0120168	0.0120168
Avena_clauda_ribotype_A13_31size_109_OK273935	0.0370887	0.043747	0.0402851	0.040515	0.040515	0.0403703	0.0940544	0.0403476	0.0750153	0.0402647	0.0403703	0.0402851	0.0405048	0.0338037	0.0405078	0.0403703	0.040514	0.0402851	0.0403703	0.0405048	0.0403703	0.0402851	0.0402851	0.0368889	0.0402851	0.0402851	0.0402851	0.0403703	0.0405048	0.0372072	0.037202	0.0370871	0.0402889	0.0403703	0.0402851	0.0403703	0.0402851	0.0402851	0.0338037	0.0370509	0.0369737	0.0371744	0.0370509	0.0370509	0.0371768	0.0371744	0.0369737	0.0369737	0.0369737
Avena_clauda_ribotype_A13_32size_105_OK273936	0.00592935	0.011988	0.00891875	0.00896586	0.00896586	0.00893625	0.0528789	0.00893617	0.0356838	0.00891943	0.00893625	0.00891875	0.00896545	0.00294765	0.00294092	0.00893625	0.00896629	0.00891875	0.00893625	0.00896545	0.00893625	0.00891875	0.00891875	0.00896651	0.00891875	0.00891875	0.00891875	0.00893625	0.00896545	0.00594715	0.00594696	0.00592933	0.00891903	0.00893625	0.00891875	0.00893625	0.00891875	0.00891875	0.00294765	0.00592319	0.00591177	0.00594255	0.00592319	0.00592319	0.00594263	0.00594255	0.00591177	0.00591177	0.00591177
Avena_clauda_ribotype_A13_33size_101_OK273937	0.0800526	0.087712	0.0836124	0.0841106	0.0841106	0.0837894	0.142968	0.0836504	0.121304	0.0834798	0.0837894	0.0836124	0.0840866	0.0833613	0.0840968	0.0837894	0.0841282	0.0836124	0.0837894	0.0840866	0.0837894	0.0836124	0.0836124	0.0796044	0.0836124	0.0836124	0.0836124	0.0837894	0.0840866	0.0803342	0.0803181	0.0800513	0.0836278	0.0837894	0.0836124	0.0837894	0.0836124	0.0836124	0.0833613	0.0871057	0.086925	0.0874171	0.0871057	0.0871057	0.0874269	0.0874171	0.086925	0.086925	0.086925
Avena_clauda_ribotype_A13_34size_99_OK273938	0.0212549	0.0276294	0.0243573	0.0244924	0.0244924	0.0244072	0.0755313	0.0244042	0.0572553	0.0243562	0.0244072	0.0243573	0.0244883	0.0181137	0.02449	0.0244072	0.0244915	0.0243573	0.0244072	0.0244883	0.0244072	0.0243573	0.0243573	0.021142	0.0243573	0.0243573	0.0243573	0.0244072	0.0244883	0.021321	0.0213193	0.0212546	0.0243589	0.0244072	0.0243573	0.0244072	0.0243573	0.0243573	0.0181137	0.0212334	0.0211906	0.0213039	0.0212334	0.0212334	0.0213052	0.0213039	0.0211906	0.0211906	0.0211906
Avena_clauda_ribotype_A13_35size_97_OK273939	0.00891909	0.015028	0.0119256	0.0119884	0.0119884	0.0119492	0.0571908	0.011951	0.0398088	0.0119284	0.0119492	0.0119256	0.0119885	0.00591165	0.0119885	0.0119492	0.0119892	0.0119256	0.0119492	0.0119885	0.0119492	0.0119256	0.0119256	0.0119892	0.0119256	0.0119256	0.0119256	0.0119492	0.0119885	0.00894577	0.00894569	0.0089191	0.0119258	0.0119492	0.0119256	0.0119492	0.0119256	0.0119256	0.00591165	0.00890989	0.00889257	0.00893917	0.00890989	0.00890989	0.00893911	0.00893917	0.00889257	0.00889257	0.00889257
Avena_clauda_ribotype_A13_36size_96_OK273940	0.008919	0.0150275	0.0119251	0.0119884	0.0119884	0.0119487	0.0571651	0.0119495	0.0397976	0.011927	0.0119487	0.0119251	0.0119879	0.00591178	0.0119882	0.0119487	0.0119888	0.0119251	0.0119487	0.0119879	0.0119487	0.0119251	0.0119251	0.0119891	0.0119251	0.0119251	0.0119251	0.0119487	0.0119879	0.00894582	0.00894558	0.00891899	0.0119254	0.0119487	0.0119251	0.0119487	0.0119251	0.0119251	0.00591178	0.00890981	0.00889252	0.00893905	0.00890981	0.00890981	0.00893917	0.00893905	0.00889252	0.00889252	0.00889252
Avena_clauda_ribotype_A13_37size_94_OK273941	0.0679017	0.0752019	0.0713248	0.0717396	0.0717396	0.0714765	0.129856	0.0713875	0.109078	0.0712406	0.0714765	0.0713248	0.0717227	0.0711152	0.071729	0.0714765	0.0717508	0.0713248	0.0714765	0.0717227	0.0714765	0.0713248	0.0713248	0.0675276	0.0713248	0.0713248	0.0713248	0.0714765	0.0717227	0.0681308	0.0681195	0.0678999	0.0713348	0.0714765	0.0713248	0.0714765	0.0713248	0.0713248	0.0711152	0.0746992	0.0745433	0.0749585	0.0746992	0.0746992	0.0749643	0.0749585	0.0745433	0.0745433	0.0745433
Avena_clauda_ribotype_A13_38size_92_OK273942	0.0119483	0.018118	0.0149759	0.0150571	0.0150571	0.015007	0.0616259	0.0150062	0.0440483	0.014976	0.015007	0.0149759	0.0150558	0.0089101	0.0150558	0.015007	0.0150572	0.0149759	0.015007	0.0150558	0.015007	0.0149759	0.0149759	0.0150573	0.0149759	0.0149759	0.0149759	0.015007	0.0150558	0.0119843	0.0119836	0.0119478	0.0149763	0.015007	0.0149759	0.015007	0.0149759	0.0149759	0.0089101	0.0119368	0.0119124	0.0119756	0.0119368	0.0119368	0.0119755	0.0119756	0.0119124	0.0119124	0.0119124
Avena_clauda_ribotype_A13_39size_92_OK273943	0.0119481	0.0181174	0.0149757	0.0150566	0.0150566	0.0150066	0.061612	0.0150044	0.0440409	0.0149745	0.0150066	0.0149757	0.0150553	0.00890996	0.0150553	0.0150066	0.015057	0.0149757	0.0150066	0.0150553	0.0150066	0.0149757	0.0149757	0.015057	0.0149757	0.0149757	0.0149757	0.0150066	0.0150553	0.0119842	0.0119834	0.0119476	0.0149761	0.0150066	0.0149757	0.0150066	0.0149757	0.0149757	0.00890996	0.0119364	0.0119122	0.0119752	0.0119364	0.0119364	0.0119751	0.0119752	0.0119122	0.0119122	0.0119122
Avena_clauda_ribotype_A13_40size_91_OK273944	0.0151895	0.0215016	0.0182784	0.0183781	0.0183781	0.0183155	0.0672479	0.0183146	0.0491365	0.018279	0.0183155	0.0182784	0.0183766	0.0120807	0.012052	0.0183155	0.0183786	0.0182784	0.0183155	0.0183766	0.0183155	0.0182784	0.0182784	0.0183793	0.0182784	0.0182784	0.0182784	0.0183155	0.0183766	0.0152364	0.0152357	0.0151894	0.0182792	0.0183155	0.0182784	0.0183155	0.0182784	0.0182784	0.0120807	0.0151737	0.0151434	0.0152243	0.0151737	0.0151737	0.0152248	0.0152243	0.0151434	0.0151434	0.0151434
Avena_clauda_ribotype_A13_41size_91_OK273945	0.012053	0.0182798	0.0151086	0.0151902	0.0151902	0.0151392	0.0623865	0.015141	0.0445724	0.0151116	0.0151392	0.0151086	0.0151894	0.00898716	0.00896624	0.0151392	0.0151905	0.0151086	0.0151392	0.0151894	0.0151392	0.0151086	0.0151086	0.0119893	0.0151086	0.0151086	0.0151086	0.0151392	0.0151894	0.0120897	0.0120894	0.012053	0.015109	0.0151392	0.0151086	0.0151392	0.0151086	0.0151086	0.00898716	0.0120408	0.0120168	0.0120807	0.0120408	0.0120408	0.0120809	0.0120807	0.0120168	0.0120168	0.0120168
Avena_clauda_ribotype_A13_42size_86_OK273946	0.0243579	0.0307832	0.0274765	0.0276297	0.0276297	0.027533	0.0799952	0.0275279	0.0615548	0.0274734	0.027533	0.0274765	0.0276246	0.0211908	0.0276266	0.027533	0.0276287	0.0274765	0.027533	0.0276246	0.027533	0.0274765	0.0274765	0.0242282	0.0274765	0.0274765	0.0274765	0.027533	0.0276246	0.0244339	0.0244318	0.0243574	0.0274785	0.027533	0.0274765	0.027533	0.0274765	0.0274765	0.0211908	0.0243331	0.0242839	0.024414	0.0243331	0.0243331	0.0244155	0.024414	0.0242839	0.0242839	0.0242839
Avena_clauda_ribotype_A13_43size_84_OK273947	0.0644712	0.0717109	0.0678762	0.068267	0.068267	0.0680181	0.119066	0.0679281	0.0988483	0.0677911	0.0680181	0.0678762	0.0682521	0.0676753	0.068258	0.0680181	0.0682799	0.0678762	0.0680181	0.0682521	0.0680181	0.0678762	0.0678762	0.0641186	0.0678762	0.0678762	0.0678762	0.0680181	0.0682521	0.0646883	0.0646777	0.0644698	0.0678859	0.0680181	0.0678762	0.0680181	0.0678762	0.0678762	0.0676753	0.0712312	0.0710851	0.0714781	0.0712312	0.0712312	0.0714836	0.0714781	0.0710851	0.0710851	0.0710851
Avena_clauda_ribotype_A13_44size_84_OK273948	0.0760491	0.0835982	0.0795685	0.0800379	0.0800379	0.0797364	0.136768	0.079607	0.115486	0.0794448	0.0797364	0.0795685	0.0800167	0.0793309	0.0800252	0.0797364	0.0800553	0.0795685	0.0797364	0.0800167	0.0797364	0.0795685	0.0795685	0.0756261	0.0795685	0.0795685	0.0795685	0.0797364	0.0800167	0.0763136	0.0762988	0.0760474	0.0795822	0.0797364	0.0795685	0.0797364	0.0795685	0.0795685	0.0793309	0.0830258	0.082854	0.08332	0.0830258	0.0830258	0.083328	0.08332	0.082854	0.082854	0.082854
Avena_clauda_ribotype_A13_45size_83_OK273949	0.0678762	0.075171	0.0712967	0.0717114	0.0717114	0.0714478	0.129763	0.0713515	0.109013	0.071205	0.0714478	0.0712967	0.0716935	0.0710893	0.0716998	0.0714478	0.0717231	0.0712967	0.0714478	0.0716935	0.0714478	0.0712967	0.0712967	0.0675031	0.0712967	0.0712967	0.0712967	0.0714478	0.0716935	0.0681055	0.0680934	0.0678739	0.0713071	0.0714478	0.0712967	0.0714478	0.0712967	0.0712967	0.0710893	0.0746696	0.0745143	0.0749284	0.0746696	0.0746696	0.0749342	0.0749284	0.0745143	0.0745143	0.0745143
Avena_clauda_ribotype_A13_46size_81_OK273950	0.0120526	0.0182788	0.015108	0.0151894	0.0151894	0.0151384	0.0623691	0.0151387	0.0445633	0.0151096	0.0151384	0.015108	0.0151886	0.00898691	0.00896594	0.0151384	0.01519	0.015108	0.0151384	0.0151886	0.0151384	0.015108	0.015108	0.0151904	0.015108	0.015108	0.015108	0.0151384	0.0151886	0.0120894	0.012089	0.0120526	0.0151085	0.0151384	0.015108	0.0151384	0.015108	0.015108	0.00898691	0.0120402	0.0120163	0.0120801	0.0120402	0.0120402	0.0120803	0.0120801	0.0120163	0.0120163	0.0120163
Avena_clauda_ribotype_A13_47size_78_OK273951	0.0338962	0.040502	0.0370824	0.03728	0.03728	0.0371552	0.0794128	0.0371327	0.0610945	0.0370636	0.0371552	0.0370824	0.0372803	0.036966	0.037281	0.0371552	0.037289	0.0370824	0.0371552	0.0372803	0.0371552	0.0370824	0.0370824	0.0372898	0.0370824	0.0370824	0.0370824	0.0371552	0.0372803	0.034003	0.0340014	0.0338968	0.0370848	0.0371552	0.0370824	0.0371552	0.0370824	0.0370824	0.036966	0.0402364	0.040159	0.0403729	0.0402364	0.0402364	0.0403733	0.0403729	0.040159	0.040159	0.040159
Avena_clauda_ribotype_A13_48size_75_OK273952	0.0309377	0.0375404	0.0341287	0.0343132	0.0343132	0.0341948	0.0850959	0.0341823	0.0663275	0.0341199	0.0341948	0.0341287	0.0343117	0.0340215	0.0276137	0.0341948	0.0343185	0.0341287	0.0341948	0.0343117	0.0341948	0.0341287	0.0341287	0.0343207	0.0341287	0.0341287	0.0341287	0.0341948	0.0343117	0.031036	0.0310348	0.0309389	0.0341313	0.0341948	0.0341287	0.0341948	0.0341287	0.0341287	0.0340215	0.0372914	0.0372207	0.0374198	0.0372914	0.0372914	0.0374219	0.0374198	0.0372207	0.0372207	0.0372207
Avena_clauda_ribotype_A13_49size_74_OK273953	0.0678852	0.0751808	0.0713094	0.0717174	0.0717174	0.0714582	0.129805	0.0713586	0.109036	0.0712149	0.0714582	0.0713094	0.0717046	0.0710955	0.0717091	0.0714582	0.0717346	0.0713094	0.0714582	0.0717046	0.0714582	0.0713094	0.0713094	0.0675137	0.0713094	0.0713094	0.0713094	0.0714582	0.0717046	0.0681137	0.0681029	0.0678834	0.071319	0.0714582	0.0713094	0.0714582	0.0713094	0.0713094	0.0710955	0.0746763	0.0745235	0.0749357	0.0746763	0.0746763	0.0749398	0.0749357	0.0745235	0.0745235	0.0745235
Avena_clauda_ribotype_A13_50size_71_OK273954	0.0504667	0.0574028	0.0537699	0.0540623	0.0540623	0.0538774	0.0986523	0.0538121	0.0794217	0.0537092	0.0538774	0.0537699	0.0540603	0.0536028	0.0540611	0.0538774	0.0540801	0.0537699	0.0538774	0.0540603	0.0538774	0.0537699	0.0537699	0.0540808	0.0537699	0.0537699	0.0537699	0.0538774	0.0540603	0.0506307	0.0506255	0.0504662	0.0537749	0.0538774	0.0537699	0.0538774	0.0537699	0.0537699	0.0536028	0.0570219	0.0569102	0.057217	0.0570219	0.0570219	0.0572173	0.057217	0.0569102	0.0569102	0.0569102
Avena_clauda_ribotype_A13_51size_71_OK273955	0.0603924	0.0674878	0.0637413	0.064101	0.064101	0.0638731	0.118184	0.0637944	0.0981235	0.0636672	0.0638731	0.0637413	0.0640902	0.0635526	0.064094	0.0638731	0.0641145	0.0637413	0.0638731	0.0640902	0.0638731	0.0637413	0.0637413	0.0641184	0.0637413	0.0637413	0.0637413	0.0638731	0.0640902	0.0605919	0.060583	0.0603909	0.0637491	0.0638731	0.0637413	0.0638731	0.0637413	0.0637413	0.0635526	0.0670419	0.0669061	0.0672716	0.0670419	0.0670419	0.067275	0.0672716	0.0669061	0.0669061	0.0669061
Avena_clauda_ribotype_A13_52size_66_OK273956	0.0150561	0.0213092	0.0181162	0.0182154	0.0182154	0.0181539	0.0664183	0.0181499	0.0485517	0.0181133	0.0181539	0.0181162	0.0182131	0.011976	0.0182134	0.0181539	0.0182156	0.0181162	0.0181539	0.0182131	0.0181539	0.0181162	0.0181162	0.0182159	0.0181162	0.0181162	0.0181162	0.0181539	0.0182131	0.0151021	0.0151009	0.0150554	0.0181169	0.0181539	0.0181162	0.0181539	0.0181162	0.0181162	0.011976	0.0150413	0.0150105	0.0150904	0.0150413	0.0150413	0.0150905	0.0150904	0.0150105	0.0150105	0.0150105
Avena_clauda_ribotype_A13_53size_64_OK273957	0.024217	0.0306056	0.0273217	0.0274662	0.0274662	0.0273741	0.0794185	0.0273722	0.0610975	0.0273228	0.0273741	0.0273217	0.0274661	0.0272364	0.0274675	0.0273741	0.0274696	0.0273217	0.0273741	0.0274661	0.0273741	0.0273217	0.0273217	0.027471	0.0273217	0.0273217	0.0273217	0.0273741	0.0274661	0.0242917	0.0242915	0.024218	0.0273231	0.0273741	0.0273217	0.0273741	0.0273217	0.0273217	0.0272364	0.0304064	0.0303494	0.0305094	0.0304064	0.0304064	0.0305107	0.0305094	0.0303494	0.0303494	0.0303494
Avena_clauda_ribotype_A13_54size_63_OK273958	0.0151084	0.0213863	0.0181804	0.01828	0.01828	0.0182175	0.0667693	0.0182196	0.048793	0.018184	0.0182175	0.0181804	0.018278	0.0120167	0.0182789	0.0182175	0.0182794	0.0181804	0.0182175	0.018278	0.0182175	0.0181804	0.0181804	0.0182803	0.0181804	0.0181804	0.0181804	0.0182175	0.018278	0.0151548	0.0151541	0.0151083	0.0181812	0.0182175	0.0181804	0.0182175	0.0181804	0.0181804	0.0120167	0.0150932	0.015063	0.0151434	0.0150932	0.0150932	0.015144	0.0151434	0.015063	0.015063	0.015063
Avena_clauda_ribotype_A13_55size_63_OK273959	0.0756381	0.0831456	0.0791356	0.0796076	0.0796076	0.0793063	0.141938	0.0791958	0.12044	0.0790304	0.0793063	0.0791356	0.0795834	0.0789051	0.0795927	0.0793063	0.0796178	0.0791356	0.0793063	0.0795834	0.0793063	0.0791356	0.0791356	0.0752156	0.0791356	0.0791356	0.0791356	0.0793063	0.0795834	0.0758994	0.0758847	0.075636	0.0791488	0.0793063	0.0791356	0.0793063	0.0791356	0.0791356	0.0789051	0.0825823	0.0824076	0.0828731	0.0825823	0.0825823	0.082882	0.0828731	0.0824076	0.0824076	0.0824076
Avena_clauda_ribotype_A13_56size_61_OK273960	0.00891905	0.0150275	0.0119255	0.011988	0.011988	0.0119485	0.0571572	0.0119484	0.0397926	0.0119265	0.0119485	0.0119255	0.0119878	0.00591165	0.00589842	0.0119485	0.011989	0.0119255	0.0119485	0.0119878	0.0119485	0.0119255	0.0119255	0.0119893	0.0119255	0.0119255	0.0119255	0.0119485	0.0119878	0.00894591	0.00894575	0.00891915	0.0119259	0.0119485	0.0119255	0.0119485	0.0119255	0.0119255	0.00591165	0.0089094	0.00889253	0.00893874	0.0089094	0.0089094	0.00893887	0.00893874	0.00889253	0.00889253	0.00889253
Avena_clauda_ribotype_A13_57size_60_OK273961	0.0244952	0.0309593	0.0276331	0.0277861	0.0277861	0.0276896	0.0806363	0.0276851	0.0620285	0.0276308	0.0276896	0.0276331	0.0277824	0.0213086	0.0277841	0.0276896	0.0277864	0.0276331	0.0276896	0.0277824	0.0276896	0.0276331	0.0276331	0.0243644	0.0276331	0.0276331	0.0276331	0.0276896	0.0277824	0.0245719	0.0245703	0.0244951	0.0276349	0.0276896	0.0276331	0.0276896	0.0276331	0.0276331	0.0213086	0.0244696	0.0244203	0.0245516	0.0244696	0.0244696	0.0245529	0.0245516	0.0244203	0.0244203	0.0244203
Avena_clauda_ribotype_A13_58size_60_OK273962	0.0119483	0.018118	0.0149759	0.0150571	0.0150571	0.015007	0.0616259	0.0150062	0.0440483	0.014976	0.015007	0.0149759	0.0150558	0.0089101	0.0150558	0.015007	0.0150572	0.0149759	0.015007	0.0150558	0.015007	0.0149759	0.0149759	0.0118853	0.0149759	0.0149759	0.0149759	0.015007	0.0150558	0.0119843	0.0119836	0.0119478	0.0149763	0.015007	0.0149759	0.015007	0.0149759	0.0149759	0.0089101	0.0119368	0.0119124	0.0119756	0.0119368	0.0119368	0.0119755	0.0119756	0.0119124	0.0119124	0.0119124
Avena_clauda_ribotype_A13_59size_58_OK273963	0.0183788	0.0247793	0.0215018	0.0216211	0.0216211	0.0215462	0.0722503	0.0215456	0.0538184	0.021503	0.0215462	0.0215018	0.0216185	0.0152261	0.0151891	0.0215462	0.0216209	0.0215018	0.0215462	0.0216185	0.0215462	0.0215018	0.0215018	0.0216221	0.0215018	0.0215018	0.0215018	0.0215462	0.0216185	0.0184362	0.0184352	0.0183787	0.021503	0.0215462	0.0215018	0.0215462	0.0215018	0.0215018	0.0152261	0.01836	0.0183227	0.0184216	0.01836	0.01836	0.0184224	0.0184216	0.0183227	0.0183227	0.0183227
Avena_clauda_ribotype_A13_60size_56_OK273964	0.00887233	0.0149483	0.0118624	0.0119255	0.0119255	0.0118862	0.0567763	0.0118887	0.03953	0.0118658	0.0118862	0.0118624	0.011925	0.00588107	0.0119251	0.0118862	0.0119255	0.0118624	0.0118862	0.011925	0.0118862	0.0118624	0.0118624	0.0119256	0.0118624	0.0118624	0.0118624	0.0118862	0.011925	0.00889875	0.00889853	0.00887222	0.0118626	0.0118862	0.0118624	0.0118862	0.0118624	0.0118624	0.00588107	0.00886359	0.00884614	0.0088925	0.00886359	0.00886359	0.00889253	0.0088925	0.00884614	0.00884614	0.00884614
Avena_clauda_ribotype_A13_61size_56_OK273965	0.0243579	0.0307832	0.0274765	0.0276297	0.0276297	0.027533	0.0799952	0.0275279	0.0615548	0.0274734	0.027533	0.0274765	0.0276246	0.0211908	0.0276266	0.027533	0.0276287	0.0274765	0.027533	0.0276246	0.027533	0.0274765	0.0274765	0.0242282	0.0274765	0.0274765	0.0274765	0.027533	0.0276246	0.0244339	0.0244318	0.0243574	0.0274785	0.027533	0.0274765	0.027533	0.0274765	0.0274765	0.0211908	0.0243331	0.0242839	0.024414	0.0243331	0.0243331	0.0244155	0.024414	0.0242839	0.0242839	0.0242839
Avena_clauda_ribotype_A13_62size_56_OK273966	0.0305622	0.037078	0.0337138	0.0338912	0.0338912	0.0337794	0.0794196	0.0337614	0.0610968	0.033699	0.0337794	0.0337138	0.0338924	0.0336077	0.0338927	0.0337794	0.0338997	0.0337138	0.0337794	0.0338924	0.0337794	0.0337138	0.0337138	0.0339	0.0337138	0.0337138	0.0337138	0.0337794	0.0338924	0.0306573	0.0306563	0.0305627	0.0337155	0.0337794	0.0337138	0.0337794	0.0337138	0.0337138	0.0336077	0.0368364	0.0367661	0.0369605	0.0368364	0.0368364	0.0369605	0.0369605	0.0367661	0.0367661	0.0367661
Avena_clauda_ribotype_A13_63size_54_OK273967	0.0120524	0.0182781	0.0151077	0.0151888	0.0151888	0.0151379	0.0623546	0.0151368	0.0445556	0.0151079	0.0151379	0.0151077	0.015188	0.00898675	0.00896577	0.0151379	0.0151897	0.0151077	0.0151379	0.015188	0.0151379	0.0151077	0.0151077	0.0151901	0.0151077	0.0151077	0.0151077	0.0151379	0.015188	0.0120892	0.0120888	0.0120524	0.0151083	0.0151379	0.0151077	0.0151379	0.0151077	0.0151077	0.00898675	0.0120397	0.012016	0.0120796	0.0120397	0.0120397	0.0120798	0.0120796	0.012016	0.012016	0.012016
Avena_clauda_ribotype_A13_64size_54_OK273968	0.0119885	0.0181808	0.0150273	0.0151083	0.0151083	0.0150575	0.0619151	0.0150589	0.0442471	0.01503	0.0150575	0.0150273	0.0151072	0.00893948	0.0151077	0.0150575	0.0151084	0.0150273	0.0150575	0.0151072	0.0150575	0.0150273	0.0150273	0.0151089	0.0150273	0.0150273	0.0150273	0.0150575	0.0151072	0.0120249	0.0120245	0.0119885	0.0150278	0.0150575	0.0150273	0.0150575	0.0150273	0.0150273	0.00893948	0.0119763	0.0119527	0.0120159	0.0119763	0.0119763	0.0120162	0.0120159	0.0119527	0.0119527	0.0119527
Avena_clauda_ribotype_A13_65size_51_OK273969	0.0721079	0.079548	0.0755894	0.0760262	0.0760262	0.0757448	0.124761	0.0756205	0.104218	0.075471	0.0757448	0.0755894	0.0760098	0.0753606	0.0760168	0.0757448	0.0760465	0.0755894	0.0757448	0.0760098	0.0757448	0.0755894	0.0755894	0.0717119	0.0755894	0.0755894	0.0755894	0.0757448	0.0760098	0.072356	0.0723431	0.0721068	0.0756018	0.0757448	0.0755894	0.0757448	0.0755894	0.0755894	0.0753606	0.0790049	0.0788456	0.0792834	0.0790049	0.0790049	0.0792899	0.0792834	0.0788456	0.0788456	0.0788456
Avena_clauda_ribotype_A13_66size_50_OK273970	0.00893675	0.0150573	0.0119488	0.0120121	0.0120121	0.0119732	0.0573344	0.0119726	0.0399099	0.0119492	0.0119732	0.0119488	0.0120121	0.00592353	0.0120119	0.0119732	0.0120131	0.0119488	0.0119732	0.0120121	0.0119732	0.0119488	0.0119488	0.0120129	0.0119488	0.0119488	0.0119488	0.0119732	0.0120121	0.00896352	0.00896324	0.00893654	0.0119489	0.0119732	0.0119488	0.0119732	0.0119488	0.0119488	0.00592353	0.00892784	0.00890997	0.00895687	0.00892784	0.00892784	0.00895664	0.00895687	0.00890997	0.00890997	0.00890997
Avena_clauda_ribotype_A13_67size_50_OK273971	0.0678852	0.0751808	0.0713094	0.0717174	0.0717174	0.0714582	0.129805	0.0713586	0.109036	0.0712149	0.0714582	0.0713094	0.0717046	0.0710955	0.0717091	0.0714582	0.0717346	0.0713094	0.0714582	0.0717046	0.0714582	0.0713094	0.0713094	0.0675137	0.0713094	0.0713094	0.0713094	0.0714582	0.0717046	0.0681137	0.0681029	0.0678834	0.071319	0.0714582	0.0713094	0.0714582	0.0713094	0.0713094	0.0710955	0.0746763	0.0745235	0.0749357	0.0746763	0.0746763	0.0749398	0.0749357	0.0745235	0.0745235	0.0745235
Avena_clauda_ribotype_A13_68size_48_OK273972	0.00891877	0.0150266	0.0119244	0.0119881	0.0119881	0.0119481	0.0571447	0.0119477	0.0397888	0.0119249	0.0119481	0.0119244	0.0119871	0.00591185	0.00589801	0.0119481	0.0119883	0.0119244	0.0119481	0.0119871	0.0119481	0.0119244	0.0119244	0.0119886	0.0119244	0.0119244	0.0119244	0.0119481	0.0119871	0.00894564	0.00894521	0.00891862	0.0119248	0.0119481	0.0119244	0.0119481	0.0119244	0.0119244	0.00591185	0.00890969	0.00889223	0.00893879	0.00890969	0.00890969	0.00893892	0.00893879	0.00889223	0.00889223	0.00889223
Avena_clauda_ribotype_A13_69size_48_OK273973	0.0306665	0.037206	0.0338266	0.0340105	0.0340105	0.0338944	0.0840711	0.0338796	0.0655524	0.0338147	0.0338944	0.0338266	0.0340079	0.0337252	0.0340093	0.0338944	0.0340147	0.0338266	0.0338944	0.0340079	0.0338944	0.0338266	0.0338266	0.0340161	0.0338266	0.0338266	0.0338266	0.0338944	0.0340079	0.0307628	0.0307608	0.0306665	0.0338289	0.0338944	0.0338266	0.0338944	0.0338266	0.0338266	0.0337252	0.0369654	0.0368928	0.0370901	0.0369654	0.0369654	0.0370913	0.0370901	0.0368928	0.0368928	0.0368928
Avena_clauda_ribotype_A13_70size_48_OK273974	0.00591003	0.0119485	0.00888951	0.00893654	0.00893654	0.00890756	0.0526689	0.00890799	0.0355409	0.00889059	0.00890756	0.00888951	0.00893631	0.00293814	0.00893625	0.00890756	0.00893694	0.00888951	0.00890756	0.00893631	0.00890756	0.00888951	0.00888951	0.00893687	0.00888951	0.00888951	0.00888951	0.00890756	0.00893631	0.00592759	0.0059274	0.00590989	0.0088896	0.00890756	0.00888951	0.00890756	0.00888951	0.00888951	0.00293814	0.00590429	0.00589251	0.00592336	0.00590429	0.00590429	0.00592326	0.00592336	0.00589251	0.00589251	0.00589251
Avena_clauda_ribotype_A13_71size_47_OK273975	0.0119487	0.0181191	0.0149766	0.015058	0.015058	0.0150079	0.0616434	0.0150085	0.0440575	0.0149781	0.0150079	0.0149766	0.0150567	0.00891041	0.0150567	0.0150079	0.0150578	0.0149766	0.0150079	0.0150567	0.0150079	0.0149766	0.0149766	0.0150579	0.0149766	0.0149766	0.0149766	0.0150079	0.0150567	0.0119847	0.0119841	0.0119483	0.0149769	0.0150079	0.0149766	0.0150079	0.0149766	0.0149766	0.00891041	0.0119375	0.011913	0.0119763	0.0119375	0.0119375	0.0119763	0.0119763	0.011913	0.011913	0.011913
Avena_clauda_ribotype_A13_72size_45_OK273976	0.0276332	0.0341491	0.0307872	0.0309596	0.0309596	0.0308511	0.085174	0.0308452	0.0663966	0.0307836	0.0308511	0.0307872	0.0309545	0.0244206	0.0309564	0.0308511	0.0309591	0.0307872	0.0308511	0.0309545	0.0308511	0.0307872	0.0307872	0.0274849	0.0307872	0.0307872	0.0307872	0.0308511	0.0309545	0.0277201	0.0277178	0.0276327	0.0307893	0.0308511	0.0307872	0.0308511	0.0307872	0.0307872	0.0244206	0.0276048	0.0275485	0.0276974	0.0276048	0.0276048	0.0276988	0.0276974	0.0275485	0.0275485	0.0275485
Avena_clauda_ribotype_A13_73size_44_OK273977	0.0274754	0.0339514	0.0306092	0.0307826	0.0307826	0.0306737	0.0844937	0.0306682	0.0658866	0.0306055	0.0306737	0.0306092	0.0307755	0.0242833	0.0307777	0.0306737	0.0307799	0.0306092	0.0306737	0.0307755	0.0306737	0.0306092	0.0306092	0.0273279	0.0306092	0.0306092	0.0306092	0.0306737	0.0307755	0.0275614	0.0275584	0.0274743	0.0306114	0.0306737	0.0306092	0.0306737	0.0306092	0.0306092	0.0242833	0.0274486	0.0273917	0.0275397	0.0274486	0.0274486	0.0275414	0.0275397	0.0273917	0.0273917	0.0273917
Avena_clauda_ribotype_A13_74size_44_OK273978	0.0610772	0.0682594	0.0644641	0.0648339	0.0648339	0.0646007	0.119997	0.0645137	0.0996026	0.0643815	0.0646007	0.0644641	0.0648212	0.0575223	0.0648253	0.0646007	0.0648474	0.0644641	0.0646007	0.0648212	0.0646007	0.0644641	0.0644641	0.0607431	0.0644641	0.0644641	0.0644641	0.0646007	0.0648212	0.0612816	0.0612716	0.0610752	0.0644725	0.0646007	0.0644641	0.0646007	0.0644641	0.0644641	0.0575223	0.061005	0.0608778	0.0612133	0.061005	0.061005	0.0612165	0.0612133	0.0608778	0.0608778	0.0608778
Avena_clauda_ribotype_A13_75size_43_OK273979	0.00888993	0.0149776	0.0118863	0.0119485	0.0119485	0.0119098	0.0569156	0.0119092	0.0396261	0.0118866	0.0119098	0.0118863	0.0119486	0.00589256	0.0119485	0.0119098	0.0119497	0.0118863	0.0119098	0.0119486	0.0119098	0.0118863	0.0118863	0.0119496	0.0118863	0.0118863	0.0118863	0.0119098	0.0119486	0.00891647	0.00891626	0.00888984	0.0118865	0.0119098	0.0118863	0.0119098	0.0118863	0.0118863	0.00589256	0.00888075	0.00886346	0.00890964	0.00888075	0.00888075	0.00890949	0.00890964	0.00886346	0.00886346	0.00886346
Avena_clauda_ribotype_A13_76size_43_OK273980	0.0682617	0.075601	0.0717065	0.0721167	0.0721167	0.071854	0.130755	0.0717457	0.109825	0.0716039	0.071854	0.0717065	0.0721035	0.0714886	0.0721091	0.071854	0.0721359	0.0717065	0.071854	0.0721035	0.071854	0.0717065	0.0717065	0.0678885	0.0717065	0.0717065	0.0717065	0.071854	0.0721035	0.0684937	0.0684826	0.0682608	0.0717171	0.071854	0.0717065	0.071854	0.0717065	0.0717065	0.0714886	0.0750886	0.0749371	0.0753513	0.0750886	0.0750886	0.0753564	0.0753513	0.0749371	0.0749371	0.0749371
Avena_clauda_ribotype_A13_77size_42_OK273981	0.0507406	0.0577158	0.0540612	0.0543577	0.0543577	0.0541694	0.0993401	0.0540965	0.0799741	0.0539928	0.0541694	0.0540612	0.0543539	0.0538944	0.0471652	0.0541694	0.0543755	0.0540612	0.0541694	0.0543539	0.0541694	0.0540612	0.0540612	0.0543769	0.0540612	0.0540612	0.0540612	0.0541694	0.0543539	0.0509072	0.050901	0.05074	0.054067	0.0541694	0.0540612	0.0541694	0.0540612	0.0540612	0.0538944	0.0573316	0.0572191	0.0575284	0.0573316	0.0573316	0.0575294	0.0575284	0.0572191	0.0572191	0.0572191
Avena_clauda_ribotype_A13_78size_41_OK273982	0.0273772	0.0338292	0.0305037	0.0306679	0.0306679	0.0305648	0.0841085	0.0305561	0.0655738	0.0304976	0.0305648	0.0305037	0.0306665	0.0304118	0.0306674	0.0305648	0.0306715	0.0305037	0.0305648	0.0306665	0.0305648	0.0305037	0.0305037	0.0306724	0.0305037	0.0305037	0.0305037	0.0305648	0.0306665	0.027462	0.0274607	0.0273772	0.0305052	0.0305648	0.0305037	0.0305648	0.0305037	0.0305037	0.0304118	0.0336119	0.0335459	0.0337246	0.0336119	0.0336119	0.0337252	0.0337246	0.0335459	0.0335459	0.0335459
Avena_clauda_ribotype_A13_79size_41_OK273983	0.0716936	0.0790875	0.0751511	0.0755903	0.0755903	0.0753086	0.129672	0.075195	0.108949	0.0750426	0.0753086	0.0751511	0.07557	0.0749313	0.0755777	0.0753086	0.0756042	0.0751511	0.0753086	0.07557	0.0753086	0.0751511	0.0751511	0.071299	0.0751511	0.0751511	0.0751511	0.0753086	0.07557	0.071939	0.0719252	0.0716916	0.0751634	0.0753086	0.0751511	0.0753086	0.0751511	0.0751511	0.0749313	0.0785545	0.078393	0.0788293	0.0785545	0.0785545	0.0788366	0.0788293	0.078393	0.078393	0.078393
Avena_clauda_ribotype_A13_80size_40_OK273984	0.07214	0.0795865	0.0756222	0.0760639	0.0760639	0.0757819	0.136854	0.0756691	0.115545	0.075515	0.0757819	0.0756222	0.0760464	0.0753955	0.0760533	0.0757819	0.0760804	0.0756222	0.0757819	0.0760464	0.0757819	0.0756222	0.0756222	0.0717405	0.0756222	0.0756222	0.0756222	0.0757819	0.0760464	0.0723877	0.0723749	0.0721384	0.0756341	0.0757819	0.0756222	0.0757819	0.0756222	0.0756222	0.0753955	0.0790455	0.0788818	0.0793234	0.0790455	0.0790455	0.0793299	0.0793234	0.0788818	0.0788818	0.0788818
Avena_clauda_ribotype_A13_81size_40_OK273985	0.0374854	0.0442199	0.0407247	0.0409439	0.0409439	0.0408049	0.0850979	0.0407709	0.0663274	0.0406947	0.0408049	0.0407247	0.0409437	0.0405958	0.0340742	0.0408049	0.0409554	0.0407247	0.0408049	0.0409437	0.0408049	0.0407247	0.0407247	0.0409564	0.0407247	0.0407247	0.0407247	0.0408049	0.0409437	0.0376056	0.0376032	0.0374859	0.0407279	0.0408049	0.0407247	0.0408049	0.0407247	0.0407247	0.0405958	0.0439263	0.0438415	0.0440767	0.0439263	0.0439263	0.0440774	0.0440767	0.0438415	0.0438415	0.0438415
Avena_clauda_ribotype_A13_82size_40_OK273986	0.0610746	0.0682563	0.0644622	0.06483	0.06483	0.0645973	0.124878	0.0645085	0.104298	0.0643781	0.0645973	0.0644622	0.0648183	0.0642703	0.0648223	0.0645973	0.0648449	0.0644622	0.0645973	0.0648183	0.0645973	0.0644622	0.0644622	0.0607415	0.0644622	0.0644622	0.0644622	0.0645973	0.0648183	0.061279	0.0612693	0.0610729	0.0644708	0.0645973	0.0644622	0.0645973	0.0644622	0.0644622	0.0642703	0.0678015	0.0676622	0.0680352	0.0678015	0.0678015	0.0680389	0.0680352	0.0676622	0.0676622	0.0676622
Avena_clauda_ribotype_A13_83size_38_OK273987	0.0119479	0.0181166	0.0149753	0.015056	0.015056	0.015006	0.061596	0.0150024	0.0440327	0.0149727	0.015006	0.0149753	0.0150547	0.00890986	0.0150548	0.015006	0.0150567	0.0149753	0.015006	0.0150547	0.015006	0.0149753	0.0149753	0.0150568	0.0149753	0.0149753	0.0149753	0.015006	0.0150547	0.011984	0.0119832	0.0119474	0.0149758	0.015006	0.0149753	0.015006	0.0149753	0.0149753	0.00890986	0.011936	0.0119119	0.0119747	0.011936	0.011936	0.0119746	0.0119747	0.0119119	0.0119119	0.0119119
Avena_clauda_ribotype_A13_84size_38_OK273988	0.0760785	0.0836333	0.0796006	0.0800702	0.0800702	0.0797692	0.136867	0.0796477	0.115556	0.0794852	0.0797692	0.0796006	0.0800501	0.0793605	0.0800586	0.0797692	0.080087	0.0796006	0.0797692	0.0800501	0.0797692	0.0796006	0.0796006	0.0756544	0.0796006	0.0796006	0.0796006	0.0797692	0.0800501	0.0763427	0.0763288	0.0760773	0.079614	0.0797692	0.0796006	0.0797692	0.0796006	0.0796006	0.0793605	0.0830594	0.0828869	0.0833541	0.0830594	0.0830594	0.0833622	0.0833541	0.0828869	0.0828869	0.0828869
Avena_clauda_ribotype_A13_85size_38_OK273989	0.015189	0.0215004	0.0182777	0.0183772	0.0183772	0.0183146	0.067229	0.0183119	0.0491264	0.0182766	0.0183146	0.0182777	0.0183756	0.0120804	0.0120516	0.0183146	0.018378	0.0182777	0.0183146	0.0183756	0.0183146	0.0182777	0.0182777	0.0183787	0.0182777	0.0182777	0.0182777	0.0183146	0.0183756	0.015236	0.0152352	0.0151889	0.0182786	0.0183146	0.0182777	0.0183146	0.0182777	0.0182777	0.0120804	0.0151729	0.0151429	0.0152235	0.0151729	0.0151729	0.015224	0.0152235	0.0151429	0.0151429	0.0151429
Avena_clauda_ribotype_A13_86size_38_OK273990	0.0717223	0.0791221	0.0751814	0.0756231	0.0756231	0.0753414	0.135775	0.0752372	0.114657	0.0750824	0.0753414	0.0751814	0.0756028	0.0749615	0.0756105	0.0753414	0.0756349	0.0751814	0.0753414	0.0756028	0.0753414	0.0751814	0.0751814	0.0713255	0.0751814	0.0751814	0.0751814	0.0753414	0.0756028	0.0719674	0.0719542	0.0717204	0.0751933	0.0753414	0.0751814	0.0753414	0.0751814	0.0751814	0.0749615	0.0785894	0.0784254	0.0788642	0.0785894	0.0785894	0.0788715	0.0788642	0.0784254	0.0784254	0.0784254
Avena_clauda_ribotype_A13_87size_37_OK273991	0.0339074	0.0405143	0.0370877	0.0372984	0.0372984	0.0371661	0.0940841	0.0371474	0.075034	0.0370714	0.0371661	0.0370877	0.0372896	0.0306484	0.0372924	0.0371661	0.0372976	0.0370877	0.0371661	0.0372896	0.0371661	0.0370877	0.0370877	0.033725	0.0370877	0.0370877	0.0370877	0.0371661	0.0372896	0.0340152	0.0340109	0.0339061	0.0370911	0.0371661	0.0370877	0.0371661	0.0370877	0.0370877	0.0306484	0.033873	0.0338026	0.0339856	0.033873	0.033873	0.0339878	0.0339856	0.0338026	0.0338026	0.0338026
Avena_clauda_ribotype_A13_88size_36_OK273992	0.037152	0.0438204	0.0403591	0.0405775	0.0405775	0.0404412	0.0840695	0.0404048	0.0655495	0.0403257	0.0404412	0.0403591	0.0405759	0.0402371	0.0405759	0.0404412	0.0405876	0.0403591	0.0404412	0.0405759	0.0404412	0.0403591	0.0403591	0.0405876	0.0403591	0.0403591	0.0403591	0.0404412	0.0405759	0.0372697	0.0372664	0.0371511	0.0403618	0.0404412	0.0403591	0.0404412	0.0403591	0.0403591	0.0402371	0.0435367	0.0434497	0.0436828	0.0435367	0.0435367	0.0436824	0.0436828	0.0434497	0.0434497	0.0434497
Avena_clauda_ribotype_A13_89size_36_OK273993	0.0717223	0.0791221	0.0751814	0.0756231	0.0756231	0.0753414	0.129773	0.0752372	0.109021	0.0750824	0.0753414	0.0751814	0.0756028	0.0749615	0.0756105	0.0753414	0.0756349	0.0751814	0.0753414	0.0756028	0.0753414	0.0751814	0.0751814	0.0713255	0.0751814	0.0751814	0.0751814	0.0753414	0.0756028	0.0719674	0.0719542	0.0717204	0.0751933	0.0753414	0.0751814	0.0753414	0.0751814	0.0751814	0.0749615	0.0785894	0.0784254	0.0788642	0.0785894	0.0785894	0.0788715	0.0788642	0.0784254	0.0784254	0.0784254
Avena_clauda_ribotype_A13_90size_35_OK273994	0.0505645	0.0575119	0.0538721	0.0541671	0.0541671	0.0539831	0.0988944	0.0539073	0.0796188	0.0538002	0.0539831	0.0538721	0.0541645	0.053708	0.054164	0.0539831	0.054186	0.0538721	0.0539831	0.0541645	0.0539831	0.0538721	0.0538721	0.0541855	0.0538721	0.0538721	0.0538721	0.0539831	0.0541645	0.050729	0.0507226	0.0505626	0.053877	0.0539831	0.0538721	0.0539831	0.0538721	0.0538721	0.053708	0.0571341	0.0570187	0.0573276	0.0571341	0.0571341	0.0573265	0.0573276	0.0570187	0.0570187	0.0570187
Avena_clauda_ribotype_A13_91size_35_OK273995	0.0721423	0.0795901	0.0756283	0.0760637	0.0760637	0.0757837	0.130805	0.07567	0.10986	0.0755212	0.0757837	0.0756283	0.0760497	0.0753945	0.0760567	0.0757837	0.0760843	0.0756283	0.0757837	0.0760497	0.0757837	0.0756283	0.0756283	0.0717454	0.0756283	0.0756283	0.0756283	0.0757837	0.0760497	0.0723901	0.0723788	0.0721423	0.0756402	0.0757837	0.0756283	0.0757837	0.0756283	0.0756283	0.0753945	0.0790438	0.0788846	0.0793233	0.0790438	0.0790438	0.0793299	0.0793233	0.0788846	0.0788846	0.0788846
Avena_clauda_ribotype_A13_92size_34_OK273996	0.00294093	0.00891857	0.00589807	0.00592923	0.00592923	0.00590984	0.0483067	0.00591068	0.0313936	0.00589938	0.00590984	0.00589807	0.00592895	0	0.00592903	0.00590984	0.00592928	0.00589807	0.00590984	0.00592895	0.00590984	0.00589807	0.00589807	0.00592935	0.00589807	0.00589807	0.00589807	0.00590984	0.00592895	0.00294964	0.00294956	0.00294089	0.00589817	0.00590984	0.00589807	0.00590984	0.00589807	0.00589807	0	0.00293805	0.00293229	0.00294755	0.00293805	0.00293805	0.00294756	0.00294755	0.00293229	0.00293229	0.00293229
Avena_clauda_ribotype_A13_93size_34_OK273997	0.0276166	0.0341299	0.0307731	0.0309378	0.0309378	0.0308327	0.0851318	0.0308262	0.0663476	0.0307699	0.0308327	0.0307731	0.0309374	0.0306761	0.0243467	0.0308327	0.0309424	0.0307731	0.0308327	0.0309374	0.0308327	0.0307731	0.0307731	0.030944	0.0307731	0.0307731	0.0307731	0.0308327	0.0309374	0.0277032	0.0277026	0.0276177	0.030775	0.0308327	0.0307731	0.0308327	0.0307731	0.0307731	0.0306761	0.0339051	0.0338408	0.0340211	0.0339051	0.0339051	0.0340226	0.0340211	0.0338408	0.0338408	0.0338408
Avena_clauda_ribotype_A13_94size_31_OK273998	0.034084	0.040729	0.0372888	0.037488	0.037488	0.0373628	0.0851583	0.0373404	0.0663619	0.0372701	0.0373628	0.0372888	0.0374891	0.0371702	0.0307283	0.0373628	0.0374978	0.0372888	0.0373628	0.0374891	0.0373628	0.0372888	0.0372888	0.0374982	0.0372888	0.0372888	0.0372888	0.0373628	0.0374891	0.0341917	0.0341903	0.0340845	0.037291	0.0373628	0.0372888	0.0373628	0.0372888	0.0372888	0.0371702	0.0404605	0.0403818	0.0405982	0.0404605	0.0404605	0.0405983	0.0405982	0.0403818	0.0403818	0.0403818
Avena_clauda_ribotype_A13_95size_31_OK273999	0.00589805	0.0119244	0.00887123	0.00891874	0.00891874	0.00888931	0.052525	0.00889119	0.0354472	0.00887372	0.00888931	0.00887123	0.00891807	0.00293228	0.00891818	0.00888931	0.00891843	0.00887123	0.00888931	0.00891807	0.00888931	0.00887123	0.00887123	0.00891854	0.00887123	0.00887123	0.00887123	0.00888931	0.00891807	0.00591556	0.00591534	0.0058979	0.00887135	0.00888931	0.00887123	0.00888931	0.00887123	0.00887123	0.00293228	0.0058925	0.00588069	0.00591157	0.0058925	0.0058925	0.00591159	0.00591157	0.00588069	0.00588069	0.00588069
Avena_clauda_ribotype_A13_96size_31_OK274000	0.0644683	0.0717076	0.0678741	0.0682628	0.0682628	0.0680145	0.124854	0.0679226	0.104283	0.0677875	0.0680145	0.0678741	0.0682489	0.0676713	0.0682548	0.0680145	0.0682772	0.0678741	0.0680145	0.0682489	0.0680145	0.0678741	0.0678741	0.0641168	0.0678741	0.0678741	0.0678741	0.0680145	0.0682489	0.0646855	0.0646753	0.0644674	0.067884	0.0680145	0.0678741	0.0680145	0.0678741	0.0678741	0.0676713	0.0712263	0.0710819	0.0714737	0.0712263	0.0712263	0.0714792	0.0714737	0.0710819	0.0710819	0.0710819
Avena_clauda_ribotype_A13_97size_30_OK274001	0.0756066	0.083108	0.0791011	0.079573	0.079573	0.0792712	0.135699	0.0791528	0.114606	0.0789878	0.0792712	0.0791011	0.0795477	0.078873	0.0795569	0.0792712	0.0795837	0.0791011	0.0792712	0.0795477	0.0792712	0.0791011	0.0791011	0.0751851	0.0791011	0.0791011	0.0791011	0.0792712	0.0795477	0.0758681	0.0758524	0.0756039	0.0791148	0.0792712	0.0791011	0.0792712	0.0791011	0.0791011	0.078873	0.0825463	0.0823722	0.0828365	0.0825463	0.0825463	0.0828453	0.0828365	0.0823722	0.0823722	0.0823722
Avena_clauda_ribotype_A13_98size_30_OK274002	0.0180941	0.024391	0.0211669	0.0212841	0.0212841	0.0212112	0.0707313	0.0212128	0.0527132	0.0211697	0.0212112	0.0211669	0.0212811	0.0149922	0.0212817	0.0212112	0.0212827	0.0211669	0.0212112	0.0212811	0.0212112	0.0211669	0.0211669	0.0179976	0.0211669	0.0211669	0.0211669	0.0212112	0.0212811	0.0181494	0.0181481	0.0180934	0.0211675	0.0212112	0.0211669	0.0212112	0.0211669	0.0211669	0.0149922	0.0180768	0.0180396	0.0181365	0.0180768	0.0180768	0.0181368	0.0181365	0.0180396	0.0180396	0.0180396
Avena_clauda_ribotype_A13_99size_30_OK274003	0.0607294	0.0678676	0.0640944	0.0644644	0.0644644	0.0642312	0.123924	0.0641516	0.103521	0.0640188	0.0642312	0.0640944	0.0644493	0.0639101	0.064454	0.0642312	0.0644739	0.0640944	0.0642312	0.0644493	0.0642312	0.0640944	0.0640944	0.0603973	0.0640944	0.0640944	0.0640944	0.0642312	0.0644493	0.0609316	0.0609212	0.0607269	0.0641029	0.0642312	0.0640944	0.0642312	0.0640944	0.0640944	0.0639101	0.0674212	0.0672801	0.0676519	0.0674212	0.0674212	0.0676562	0.0676519	0.0672801	0.0672801	0.0672801
Avena_clauda_ribotype_A13_100size_29_OK274004	0.0607308	0.0678694	0.064095	0.0644669	0.0644669	0.0642333	0.11908	0.0641554	0.0988606	0.0640209	0.0642333	0.064095	0.0644509	0.0572001	0.0644556	0.0642333	0.0644751	0.064095	0.0642333	0.0644509	0.0642333	0.064095	0.064095	0.0603977	0.064095	0.064095	0.064095	0.0642333	0.0644509	0.0609329	0.0609222	0.0607279	0.0641034	0.0642333	0.064095	0.0642333	0.064095	0.064095	0.0572001	0.060663	0.0605341	0.0608686	0.060663	0.060663	0.0608724	0.0608686	0.0605341	0.0605341	0.0605341
Avena_clauda_ribotype_A13_101size_28_OK274005	0.0717584	0.079165	0.0752185	0.0756649	0.0756649	0.0753826	0.135908	0.0752897	0.114755	0.0751304	0.0753826	0.0752185	0.0756435	0.0750005	0.0756512	0.0753826	0.0756731	0.0752185	0.0753826	0.0756435	0.0753826	0.0752185	0.0752185	0.071358	0.0752185	0.0752185	0.0752185	0.0753826	0.0756435	0.0720031	0.07199	0.0717559	0.0752297	0.0753826	0.0752185	0.0753826	0.0752185	0.0752185	0.0750005	0.0786343	0.078466	0.0789086	0.0786343	0.0786343	0.0789159	0.0789086	0.078466	0.078466	0.078466
Avena_clauda_ribotype_A13_102size_28_OK274006	0.068293	0.0756387	0.0717386	0.0721534	0.0721534	0.0718902	0.130876	0.071793	0.109914	0.0716469	0.0718902	0.0717386	0.0721392	0.0715226	0.0721448	0.0718902	0.0721691	0.0717386	0.0718902	0.0721392	0.0718902	0.0717386	0.0717386	0.0679165	0.0717386	0.0717386	0.0717386	0.0718902	0.0721392	0.0685246	0.0685138	0.0682917	0.0717487	0.0718902	0.0717386	0.0718902	0.0717386	0.0717386	0.0715226	0.0751282	0.0749726	0.0753905	0.0751282	0.0751282	0.0753956	0.0753905	0.0749726	0.0749726	0.0749726
Avena_clauda_ribotype_A13_103size_28_OK274007	0.0755926	0.0830897	0.0790888	0.0795531	0.0795531	0.0792556	0.135658	0.079126	0.114571	0.0789644	0.0792556	0.0790888	0.0795323	0.0788558	0.0795396	0.0792556	0.0795704	0.0790888	0.0792556	0.0795323	0.0792556	0.0790888	0.0790888	0.075174	0.0790888	0.0790888	0.0790888	0.0792556	0.0795323	0.0758534	0.0758383	0.0755899	0.0791019	0.0792556	0.0790888	0.0792556	0.0790888	0.0790888	0.0788558	0.082526	0.0823553	0.0828164	0.082526	0.082526	0.0828232	0.0828164	0.0823553	0.0823553	0.0823553
Avena_clauda_ribotype_A13_104size_27_OK274008	0.068293	0.0756387	0.0717386	0.0721534	0.0721534	0.0718902	0.130876	0.071793	0.109914	0.0716469	0.0718902	0.0717386	0.0721392	0.0715226	0.0721448	0.0718902	0.0721691	0.0717386	0.0718902	0.0721392	0.0718902	0.0717386	0.0717386	0.0679165	0.0717386	0.0717386	0.0717386	0.0718902	0.0721392	0.0685246	0.0685138	0.0682917	0.0717487	0.0718902	0.0717386	0.0718902	0.0717386	0.0717386	0.0715226	0.0751282	0.0749726	0.0753905	0.0751282	0.0751282	0.0753956	0.0753905	0.0749726	0.0749726	0.0749726
Avena_clauda_ribotype_A13_105size_27_OK274009	0.0150373	0.0212841	0.0180942	0.0181933	0.0181933	0.0181315	0.0663429	0.0181334	0.0484892	0.0180973	0.0181315	0.0180942	0.0181913	0.0119608	0.0181918	0.0181315	0.0181926	0.0180942	0.0181315	0.0181913	0.0181315	0.0180942	0.0180942	0.0149576	0.0180942	0.0180942	0.0180942	0.0181315	0.0181913	0.0150831	0.0150823	0.0150369	0.0180947	0.0181315	0.0180942	0.0181315	0.0180942	0.0180942	0.0119608	0.0150227	0.0149922	0.0150723	0.0150227	0.0150227	0.0150725	0.0150723	0.0149922	0.0149922	0.0149922
Avena_clauda_ribotype_A13_106size_27_OK274010	0.0682617	0.075601	0.0717065	0.0721167	0.0721167	0.071854	0.130755	0.0717457	0.109825	0.0716039	0.071854	0.0717065	0.0721035	0.0714886	0.0721091	0.071854	0.0721359	0.0717065	0.071854	0.0721035	0.071854	0.0717065	0.0717065	0.0678885	0.0717065	0.0717065	0.0717065	0.071854	0.0721035	0.0684937	0.0684826	0.0682608	0.0717171	0.071854	0.0717065	0.071854	0.0717065	0.0717065	0.0714886	0.0750886	0.0749371	0.0753513	0.0750886	0.0750886	0.0753564	0.0753513	0.0749371	0.0749371	0.0749371
Avena_clauda_ribotype_A13_107size_26_OK274011	0.0573256	0.0644011	0.0606772	0.0610114	0.0610114	0.0607974	0.108511	0.0607108	0.0888399	0.0605963	0.0607974	0.0606772	0.0610053	0.0604888	0.0610091	0.0607974	0.0610314	0.0606772	0.0607974	0.0610053	0.0607974	0.0606772	0.0606772	0.0610351	0.0606772	0.0606772	0.0606772	0.0607974	0.0610053	0.0575158	0.0575086	0.057326	0.0606853	0.0607974	0.0606772	0.0607974	0.0606772	0.0606772	0.0604888	0.0639688	0.0638447	0.0641893	0.0639688	0.0639688	0.0641926	0.0641893	0.0638447	0.0638447	0.0638447
Avena_clauda_ribotype_A13_108size_25_OK274012	0.0119967	0.0181932	0.0150374	0.0151188	0.0151188	0.0150679	0.0619814	0.0150699	0.0442922	0.0150405	0.0150679	0.0150374	0.0151177	0.00894563	0.0151181	0.0150679	0.0151186	0.0150374	0.0150679	0.0151177	0.0150679	0.0150374	0.0150374	0.0119334	0.0150374	0.0150374	0.0150374	0.0150679	0.0151177	0.012033	0.0120326	0.0119965	0.0150378	0.0150679	0.0150374	0.0150679	0.0150374	0.0150374	0.00894563	0.0119847	0.0119608	0.0120243	0.0119847	0.0119847	0.0120245	0.0120243	0.0119608	0.0119608	0.0119608
Avena_clauda_ribotype_A13_109size_25_OK274013	0.0182153	0.0245547	0.0213085	0.0214271	0.0214271	0.0213536	0.0713464	0.0213493	0.0531687	0.0213056	0.0213536	0.0213085	0.0214238	0.0150924	0.0214244	0.0213536	0.0214266	0.0213085	0.0213536	0.0214238	0.0213536	0.0213085	0.0213085	0.0214272	0.0213085	0.0213085	0.0213085	0.0213536	0.0214238	0.0182715	0.0182699	0.0182144	0.0213095	0.0213536	0.0213085	0.0213536	0.0213085	0.0213085	0.0150924	0.0181976	0.0181598	0.0182575	0.0181976	0.0181976	0.0182578	0.0182575	0.0181598	0.0181598	0.0181598
Avena_clauda_ribotype_A13_110size_24_OK274014	0.0640917	0.0712831	0.0674759	0.0678604	0.0678604	0.0676153	0.118118	0.0675228	0.0980798	0.0673882	0.0676153	0.0674759	0.0678468	0.0672769	0.0678517	0.0676153	0.0678748	0.0674759	0.0676153	0.0678468	0.0676153	0.0674759	0.0674759	0.0678798	0.0674759	0.0674759	0.0674759	0.0676153	0.0678468	0.064306	0.0642955	0.06409	0.0674852	0.0676153	0.0674759	0.0676153	0.0674759	0.0674759	0.0672769	0.0708089	0.0706654	0.0710532	0.0708089	0.0708089	0.0710577	0.0710532	0.0706654	0.0706654	0.0706654
Avena_clauda_ribotype_A13_111size_24_OK274015	0.0675212	0.0747769	0.0709268	0.0713323	0.0713323	0.0710747	0.123994	0.0709886	0.103566	0.070846	0.0710747	0.0709268	0.0713192	0.0707144	0.0713245	0.0710747	0.0713465	0.0709268	0.0710747	0.0713192	0.0710747	0.0709268	0.0709268	0.0671523	0.0709268	0.0709268	0.0709268	0.0710747	0.0713192	0.067747	0.0677371	0.06752	0.0709361	0.0710747	0.0709268	0.0710747	0.0709268	0.0709268	0.0707144	0.0742766	0.0741248	0.0745342	0.0742766	0.0742766	0.074539	0.0745342	0.0741248	0.0741248	0.0741248
Avena_clauda_ribotype_A13_112size_24_OK274016	0.0406032	0.0473676	0.043843	0.0440914	0.0440914	0.0439361	0.0997064	0.0438982	0.0802733	0.0438077	0.0439361	0.043843	0.0440829	0.0372632	0.0440848	0.0439361	0.0440955	0.043843	0.0439361	0.0440829	0.0439361	0.043843	0.043843	0.0403837	0.043843	0.043843	0.043843	0.0439361	0.0440829	0.040734	0.0407283	0.0406012	0.0438471	0.0439361	0.043843	0.0439361	0.043843	0.043843	0.0372632	0.0405596	0.0404748	0.0406952	0.0405596	0.0405596	0.0406965	0.0406952	0.0404748	0.0404748	0.0404748
Avena_clauda_ribotype_A13_113size_24_OK274017	0.0606776	0.0678077	0.0640452	0.0644019	0.0644019	0.0641739	0.113239	0.0640812	0.0933956	0.0639579	0.0641739	0.0640452	0.0643934	0.0638497	0.0643974	0.0641739	0.0644211	0.0640452	0.0641739	0.0643934	0.0641739	0.0640452	0.0640452	0.0644251	0.0640452	0.0640452	0.0640452	0.0641739	0.0643934	0.0608796	0.0608711	0.0606772	0.0640539	0.0641739	0.0640452	0.0641739	0.0640452	0.0640452	0.0638497	0.0673539	0.0672213	0.0675861	0.0673539	0.0673539	0.0675896	0.0675861	0.0672213	0.0672213	0.0672213
Avena_clauda_ribotype_A13_114size_23_OK274018	0.008919	0.0150275	0.0119251	0.0119884	0.0119884	0.0119487	0.0525203	0.0119495	0.0354439	0.011927	0.0119487	0.0119251	0.0119879	0.00591178	0.0119882	0.0119487	0.0119888	0.0119251	0.0119487	0.0119879	0.0119487	0.0119251	0.0119251	0.0119891	0.0119251	0.0119251	0.0119251	0.0119487	0.0119879	0.00894582	0.00894558	0.00891899	0.0119254	0.0119487	0.0119251	0.0119487	0.0119251	0.0119251	0.00591178	0.00890981	0.00889252	0.00893905	0.00890981	0.00890981	0.00893917	0.00893905	0.00889252	0.00889252	0.00889252
Avena_clauda_ribotype_A13_115size_23_OK274019	0.0472031	0.0540869	0.050483	0.0507701	0.0507701	0.0505917	0.0994429	0.0505356	0.0800614	0.0504294	0.0505917	0.050483	0.0507606	0.0438016	0.0507618	0.0505917	0.0507775	0.050483	0.0505917	0.0507606	0.0505917	0.050483	0.050483	0.0469467	0.050483	0.050483	0.050483	0.0505917	0.0507606	0.0473563	0.0473487	0.0471999	0.0504878	0.0505917	0.050483	0.0505917	0.050483	0.050483	0.0438016	0.0471518	0.0470518	0.0473092	0.0471518	0.0471518	0.0473099	0.0473092	0.0470518	0.0470518	0.0470518
Avena_clauda_ribotype_A13_116size_23_OK274020	0.0685264	0.0758989	0.0719832	0.0724022	0.0724022	0.0721368	0.125533	0.0720384	0.104829	0.0718896	0.0721368	0.0719832	0.0723874	0.0717684	0.0723922	0.0721368	0.0724172	0.0719832	0.0721368	0.0723874	0.0721368	0.0719832	0.0719832	0.0681465	0.0719832	0.0719832	0.0719832	0.0721368	0.0723874	0.0687592	0.0687477	0.0685241	0.0719929	0.0721368	0.0719832	0.0721368	0.0719832	0.0719832	0.0717684	0.075387	0.0752292	0.0756508	0.075387	0.075387	0.0756551	0.0756508	0.0752292	0.0752292	0.0752292
Avena_clauda_ribotype_A13_117size_23_OK274021	0.0405138	0.0472637	0.0437452	0.043996	0.043996	0.0438384	0.0994145	0.0438079	0.0800459	0.0437172	0.0438384	0.0437452	0.0439852	0.0371825	0.0439881	0.0438384	0.0439964	0.0437452	0.0438384	0.0439852	0.0438384	0.0437452	0.0437452	0.0402943	0.0437452	0.0437452	0.0437452	0.0438384	0.0439852	0.0406443	0.0406384	0.0405118	0.0437495	0.0438384	0.0437452	0.0438384	0.0437452	0.0437452	0.0371825	0.0404716	0.0403867	0.0406071	0.0404716	0.0404716	0.0406094	0.0406071	0.0403867	0.0403867	0.0403867
Avena_clauda_ribotype_A13_118size_22_OK274022	0.0119888	0.0181815	0.0150276	0.0151089	0.0151089	0.015058	0.0619296	0.0150608	0.0442548	0.0150317	0.015058	0.0150276	0.0151078	0.00893966	0.0151083	0.015058	0.0151087	0.0150276	0.015058	0.0151078	0.015058	0.0150276	0.0150276	0.0151092	0.0150276	0.0150276	0.0150276	0.015058	0.0151078	0.0120251	0.0120248	0.0119887	0.0150281	0.015058	0.0150276	0.015058	0.0150276	0.0150276	0.00893966	0.0119768	0.011953	0.0120164	0.0119768	0.0119768	0.0120167	0.0120164	0.011953	0.011953	0.011953
Avena_clauda_ribotype_A13_119size_22_OK274023	0.0435343	0.0502993	0.0467715	0.047026	0.047026	0.0468689	0.093663	0.0468213	0.0746814	0.0467271	0.0468689	0.0467715	0.0470243	0.0466305	0.0470237	0.0468689	0.0470388	0.0467715	0.0468689	0.0470243	0.0468689	0.0467715	0.0467715	0.0470383	0.0467715	0.0467715	0.0467715	0.0468689	0.0470243	0.0436728	0.0436684	0.0435328	0.0467746	0.0468689	0.0467715	0.0468689	0.0467715	0.0467715	0.0466305	0.0499743	0.0498723	0.0501413	0.0499743	0.0499743	0.0501403	0.0501413	0.0498723	0.0498723	0.0498723
Avena_clauda_ribotype_A13_120size_22_OK274024	0.0436811	0.050472	0.0469303	0.0471862	0.0471862	0.0470255	0.0940746	0.0469804	0.0750063	0.0468891	0.0470255	0.0469303	0.0471834	0.0467872	0.0402213	0.0470255	0.0471981	0.0469303	0.0470255	0.0471834	0.0470255	0.0469303	0.0469303	0.0471992	0.0469303	0.0469303	0.0469303	0.0470255	0.0471834	0.0438212	0.0438171	0.0436806	0.0469343	0.0470255	0.0469303	0.0470255	0.0469303	0.0469303	0.0467872	0.0501416	0.050042	0.0503113	0.0501416	0.0501416	0.050312	0.0503113	0.050042	0.050042	0.050042
Avena_clauda_ribotype_A13_121size_21_OK274025	0.0337843	0.0403652	0.0369578	0.0371564	0.0371564	0.0370336	0.0841313	0.0370088	0.0655854	0.0369359	0.0370336	0.0369578	0.0371562	0.0368455	0.0371557	0.0370336	0.0371649	0.0369578	0.0370336	0.0371562	0.0370336	0.0369578	0.0369578	0.0371644	0.0369578	0.0369578	0.0369578	0.0370336	0.0371562	0.0338898	0.0338875	0.0337836	0.0369596	0.0370336	0.0369578	0.0370336	0.0369578	0.0369578	0.0368455	0.0401057	0.0400251	0.0402394	0.0401057	0.0401057	0.0402385	0.0402394	0.0400251	0.0400251	0.0400251
Avena_clauda_ribotype_A13_122size_21_OK274026	0.0404643	0.0472032	0.0436925	0.0439388	0.0439388	0.0437858	0.089512	0.0437456	0.0706262	0.0436549	0.0437858	0.0436925	0.0439309	0.0371366	0.0439324	0.0437858	0.0439439	0.0436925	0.0437858	0.0439309	0.0437858	0.0436925	0.0436925	0.0402462	0.0436925	0.0436925	0.0436925	0.0437858	0.0439309	0.0405941	0.0405883	0.0404621	0.0436964	0.0437858	0.0436925	0.0437858	0.0436925	0.0436925	0.0371366	0.0404215	0.0403365	0.0405555	0.0404215	0.0404215	0.0405564	0.0405555	0.0403365	0.0403365	0.0403365
Avena_clauda_ribotype_A13_123size_21_OK274027	0.0434429	0.0501945	0.0466747	0.0469265	0.0469265	0.0467685	0.0933973	0.0467263	0.0744726	0.0466364	0.0467685	0.0466747	0.0469251	0.0465315	0.0469257	0.0467685	0.046939	0.0466747	0.0467685	0.0469251	0.0467685	0.0466747	0.0466747	0.0469395	0.0466747	0.0466747	0.0466747	0.0467685	0.0469251	0.0435811	0.0435775	0.0434425	0.0466782	0.0467685	0.0466747	0.0467685	0.0466747	0.0466747	0.0465315	0.0498669	0.0497687	0.0500352	0.0498669	0.0498669	0.0500353	0.0500352	0.0497687	0.0497687	0.0497687
Avena_clauda_ribotype_A13_124size_20_OK274028	0.0682669	0.0756079	0.0717143	0.0721208	0.0721208	0.0718595	0.124853	0.0717522	0.104276	0.0716133	0.0718595	0.0717143	0.07211	0.0714918	0.0721156	0.0718595	0.0721423	0.0717143	0.0718595	0.07211	0.0718595	0.0717143	0.0717143	0.0644797	0.0717143	0.0717143	0.0717143	0.0718595	0.07211	0.0684988	0.0684888	0.0682669	0.0717249	0.0718595	0.0717143	0.0718595	0.0717143	0.0717143	0.0714918	0.0750921	0.0749431	0.0753559	0.0750921	0.0750921	0.075361	0.0753559	0.0749431	0.0749431	0.0749431
Avena_clauda_ribotype_A13_125size_20_OK274029	0.015108	0.0213846	0.0181809	0.0182775	0.0182775	0.0182163	0.0618992	0.0182133	0.0442368	0.0181796	0.0182163	0.0181809	0.0182771	0.0181257	0.0119881	0.0182163	0.0182796	0.0181809	0.0182163	0.0182771	0.0182163	0.0181809	0.0181809	0.0182801	0.0181809	0.0181809	0.0181809	0.0182163	0.0182771	0.0151544	0.0151539	0.0151082	0.0181817	0.0182163	0.0181809	0.0182163	0.0181809	0.0181809	0.0181257	0.0212471	0.0212066	0.0213186	0.0212471	0.0212471	0.021319	0.0213186	0.0212066	0.0212066	0.0212066
Avena_clauda_ribotype_A13_126size_20_OK274030	0.0403754	0.0470998	0.0435953	0.0438439	0.0438439	0.0436886	0.0989484	0.0436557	0.0796783	0.0435648	0.0436886	0.0435953	0.0438338	0.0370563	0.0438362	0.0436886	0.0438453	0.0435953	0.0436886	0.0438338	0.0436886	0.0435953	0.0435953	0.0401573	0.0435953	0.0435953	0.0435953	0.0436886	0.0438338	0.0405048	0.0404989	0.0403732	0.0435994	0.0436886	0.0435953	0.0436886	0.0435953	0.0435953	0.0370563	0.0403338	0.0402489	0.0404679	0.0403338	0.0403338	0.0404697	0.0404679	0.0402489	0.0402489	0.0402489
Avena_clauda_ribotype_A13_127size_20_OK274031	0.0339074	0.0405143	0.0370877	0.0372984	0.0372984	0.0371661	0.0894855	0.0371474	0.0706116	0.0370714	0.0371661	0.0370877	0.0372896	0.0306484	0.0372924	0.0371661	0.0372976	0.0370877	0.0371661	0.0372896	0.0371661	0.0370877	0.0370877	0.033725	0.0370877	0.0370877	0.0370877	0.0371661	0.0372896	0.0340152	0.0340109	0.0339061	0.0370911	0.0371661	0.0370877	0.0371661	0.0370877	0.0370877	0.0306484	0.033873	0.0338026	0.0339856	0.033873	0.033873	0.0339878	0.0339856	0.0338026	0.0338026	0.0338026
[truncated: 247 more columns]

## Sheet: Caption
Table. Estimates of Evolutionary Divergence between Sequences
The number of base substitutions per site from between sequences are shown. Analyses were conducted using the Maximum Composite Likelihood model [1]. The rate variation among sites was modeled with a gamma distribution (shape parameter = 1). The differences in the composition bias among sequences were considered in evolutionary comparisons [2]. This analysis involved 296 nucleotide sequences. All…
1. Tamura K., Nei M., and Kumar S. (2004). Prospects for inferring very large phylogenies by using the neighbor-joining method. Proceedings of the National Academy of Sciences (USA) 101:11030-11035.
2. Tamura K. and Kumar S. (2002). Evolutionary distance estimation under heterogeneous substitution pattern among lineages Molecular Biology and Evolution 19:1727-1736.
3. Tamura K., Stecher G., and Kumar S. (2021). MEGA 11: Molecular Evolutionary Genetics Analysis Version 11. Molecular Biology and Evolution https://doi.org/10.1093/molbev/msab120.
Disclaimer: Although utmost care has been taken to ensure the correctness of the caption, the caption text is provided "as is" without any warranty of any kind. Authors advise the user to carefully check the caption prior to its use for any purpose and report any errors or problems to the authors immediately (www.megasoftware.net). In no event shall the authors and their employers be liable for a…
