# Supplementary material for: New Insights into the Genomic Structure of Avena L.: Comparison of the Divergence of A-Genome and One C-Genome Oat Species
Source: Plants (Basel). 2022 Apr 19;11(9):1103. doi: 10.3390/plants11091103 (PMC9102028; doi:10.3390/plants11091103)
Supplement: Supplementary file 1 [file plants-11-01103-s001.zip › Supplementary/Table S4 Summary of the 156 haplotypes obtained form sequences of 169 oat accession.xlsx]

## Sheet: Sheet1
Table S3 Summary of the 1576 haplotypes obtained form sequences of 169 oat accession
Haplotype ID	Frequency	Sequence length (bp)	Haplotype
Avena_canariensis_ribotype_1005E4-G-11_OM004567	0.00592	342	AACCTTATCATTTAGAGGAAGGAGAAGTCGTAACAAGGTTTCCGTAGGTGAACCTGCGGAAGGATCATTGTCGTGACCCTGACCAAAACAGACCGAGCACGCGTTATCTATTCCTGCTGAGTGGCGGCACCGTCGTCGCTCAGCCAAATCCTCGATAACCTCCTCTCCTTGGAGTGGGGGCTTGGGGTAAAAGAACCCACGGCGCCGAAGGCGTCAAGGAACACTGTGCCTAGCTT-GGGACACGACTGGCTTGCTGGTCGCTCCCCTTGCTGCAAAGCTATTTAATCCACACGACTCTCGGCAACGGATATCTCGGCTCTCGCATCGATGAAGAACGCAGC
Avena_canariensis_ribotype_1908-G-11_OM004568	0.00592	342	AACCTTATCATTTAGAGGAAGGAGAAGTCGTAACAAGGTTTCCGTAGGTGAACCTGCGGAAGGATCATTGTCGTGACCCTGACCAAAACAGACCGAGCACGCGTTATCTATTCCTGCTGAGTGGCGGCACCGTCGTCGCTCAGCCAAATCCTCGATAACCTCCTCTCCTTGGAGTGGGGGCTTGGGGTAAAAGAACCCACGGCGCCGAAGGCGTCAAGGAACACTGTGTCTAGCTT-GGGACACGACTGGCTTGCTGGTCGCTCCCCTTGCTGCAAAGCGATTTAATCCACACGACTCTCGGCAACGGATATCTCGGCTCTCGCATCGATGAAGAACGCAGC
Avena_canariensis_ribotype_371-G-11_OM004569	0.00592	342	AACCTTATCATTTAGAGGAAGGAGAAGTCGTAACAAGGTTTCCGTAGGTGAACCTGCGGAAGGATCATTGTCGTGACCCTGACCAAAACAGACCGAGCACGCGTTATCTATTCCTGCTGAGTGGCGGCACCGTCGTCGCTCAGCCAAATCCTCGATAACCTCCTCTCCTTGGAGTGGGGGCTTGGGGTAAAAGAACCCACGGCGCCGAAGGCGTCAAGGAACACTGTGTCTAGCTT-GGGACACGACTGGCTTGCTGGTCGCTCCCCTTGCTGCAAAGCTATTTAATCCACACGACTCTCGGCAACGGATATCTCGGCTCTCGCATCGATGAAGAACGCAGC
Avena_canariensis_ribotype_338-G-11_OM004570	0.00592	342	AACCTTATCATTTAGAGGAAGGAGAAGTCGTAACAAGGTTTCCGTAGGTGAACCTGCGGAAGGATCATTGTCGTGACCCTGACCAAAACAGACCGAGCACGCGTTATCTATTCCTGCTGAGTGGCGGCACCGTCGTCGCTCAGCCAAATCCTCGATAACCTCCTCTCCTTGGAGTGGGGGCTTGGGGTAAAAGAACCCACGGCGCCGAAGGCGTCAAGGAACACTGTGCCTAGCTT-GGGACACGACTGGCTTGCTGGTCGCTCCCCTTGCTGCAAAGCGATTTAATCCACACGACTCTCGGCAACGGATATCTCGGCTCTCGCATCGATGAAGAACGCAGC
Avena_canariensis_ribotype_262-G-11_OM004571	0.00592	342	AACCTTATCATTTAGAGGAAGGAGAAGTCGTAACAAGGTTTCCGTAGGTGAACCTGCGGAAGGATCATTGTCGTGACCCTGACCAAAACAGACCGAGCACGCGTTATCTATTCCTGCTGAGTGGCGGCACCGTCGTCGCTCAGCCAAATCCTCGAGAACCTCCTCTCCTTGGAGTGGGGGCTTGGGGTAAAAGAACCCACGGCGCCGAAGGCGTCAAGGAACACTGTGCCTAGCTT-GGGACACGACTGGCTTGCTGGTCGCTCCCCTTGCTGCAAAGCTATTTAATCCACACGACTCTCGGCAACGGATATCTCGGCTCTCGCATCGATGAAGAACGCAGC
Avena_canariensis_ribotype_53-G-11_OM004572	0.00592	342	AACCTTATCATTTAGAGGAAGGAGAAGTCATAACAAGGTTTCCGTAGGTGAACCTGCGGAAGGATCATTGTCGTGACCCTGACCAAAACAGACCGAGCACGCGTTATCTATTCCTGCTGAGTGGCGGCACCGTCGTCGCTCAGCCAAATCCTCGATAACCTCCTCTCCTTGGAGTGGGGGCTTGGGGTAAAAGAACCCACGGCGCCGAAGGCGTCAAGGAACACTGTGCCTAGCTT-GGGACACGACTGGCTTGCTGGTCGCTCCCCTTGCTGCAAAGCTATTTAATCCACACGACTCTCGGCAACGGATATCTCGGCTCTCGCATCGATGAAGAACGCAGC
Avena_canariensis_ribotype_51-G-11_OM004573	0.00592	342	AACCTTATCATTTAGAGGAAGGAGAAGTCGTAACAAGGTTTCCGTAGGTGAACCTGTGGAAGGATCATTGTCGTGACCCTGACCAAAACAGACCGAGCACGCATTATCTATTCCTGCTGAGTGGCAGCACCGTCGTCGCTCAGGCAAATCCTCGATAACCTCCTCTCCTTGGAGTGGGGGCTATGGGTAAAAGAACCCACGGCACCAAAGGCTTCAAGGAACACTTTTCCTAGCTTGGGGACACGACTGTCTTGC--GCC------------------------------------------------------------------CGATGAAGAACGCAGC
Avena_canariensis_ribotype_50-G-11_OM004574	0.00592	342	AACCTTATCATTTAGAGGAAGGAGAAGTCGTAACAAGGTTTCCGTAGGTGAACCTGCGGAAGGATCATTGTCGTGACCCTGACCAAAACAGACCGAGCACGCGTTATCTATTCCTGCTGAGTGGCGGCACCATCGTCGCTCAGCCAAATCCTCGATAACCTCCTCTCCTTGGAGTGGGGGCTTGGGGTAAAAGAACCCACGGCGCCGAAGGCGTCAAGGAACACTGTGCCTAGCTT-GGGACACGACTGGCTTGCTGGTCGCTCCCCTTGCTGCAAAGCTATTTAATCCACACGACTCTCGGCAACGGATATCTCGGCTCTCGCATCGATGAAGAACGCAGC
Avena_canariensis_ribotype_49-G-11_OM004575	0.00592	342	AACCTTATCATTTAGAGGAAGGAGAAGTCGTAACAAGGTTTCCGTAGGTGAACCTGCGGAAGGATCATTGTCGTGACCCTGACCAAAACAGACCGAGCACGCGTTATCTATTCCTGCTGAGTGGCGGCACCGTCGTCGCTCAGCCAAATCCTCGATAACCTCCTCTCCTTGGAGTGGGGGCTATGGGTAAAAGAACCCACGGCACCAAAGGCTTCAAGGAACACTTTTCCTAGCTTGGGGACACGACTGTCTTGC--GCC------------------------------------------------------------------CGATGAAGAACGCAGC
Avena_canariensis_ribotype_48-G-11_OM004576	0.00592	342	AACCTTATCATTTAGAGGAAGGAGAAGTCGTAACAAGGTTTCCGTAGGTGAACCTGCGGAAGGATCATTGTCGTGACCCTGACCAAAACAGACCGAGCACGCGTTATCTATTCCTGCTGAGTGGCGGCACCGTCGTCGCTCAGCCAAATCCTCGATAACCTCCTCTCCTTGGAGTGGGGGCTTGGGGTAAAAGAACCCACGGCGCTGAAGGCGTCAAGGAACACTGTGCCTAGCTT-GGGACACGACTGGCTTGCTGGTCGCTCCCCTTGCTGCAAAGCTATTTAATCCACACGACTCTCGGCAACGGATATCTCGGCTCTCGCATCGATGAAGAACGCAGC
Avena_canariensis_ribotype_44-G-11_OM004577	0.00592	342	AACCTTATCATTTAGAGGAAGGAGAAGTCGTAACAAGGTTTCCGTAGGTGAACCTGCGGAAGGATCATTGTCGTGACCCTGACCAAAACAGACCGAGCACGCGTTATCTATTCCTGCTGAGTGGCGGCACCGTCGTCGCTCAGCCAAATCCTCGATAACCTCCTCTCCTTGGAGTGGGGGCTTGGGGTAAAAGAACCCACGGCGCCGAAGGCATCAAGGAACACTGTGCCTAGCTT-GGGACACGACTGGCTTGCTGGTCGCTCCCCTTGCTGCAAAGCTATTTAATCCACACGACTCTCGGCAACGGATATCTCGGCTCTCGCATCGATGAAGAACGCAGC
Avena_canariensis_ribotype_41-G-11_OM004578	0.00592	342	AACCTTATCATTTAGAGGAAGGAGAAGTCGTAACAAGGTTTCCGTAGGTGAACCTGCGGAAGGATCATTGTCGTGACCCTGACCAAAACAGACCGAGCACGCGTTATCTATTCCTGCTGAGTGGCGGCACCGTCGTCGCTCAGCCAAATCCTCGATAACCTCCTCTCCTTGGAGTGGGGGCTTGGGGTAAAAGAACCCACGGCGCCGAAGGCGTCAAGGAACACTGTGCCTAGCTT-GGGACACGACTGGCTTGCTGGTCGCTCCCCTTGCTGCAAAGCTATTTAATCCACACGACTCTTGGCAACGGATATCTCGGCTCTCGCATCGATGAAGAACGCAGC
Avena_canariensis_ribotype_41-G-11(2)_OM004579	0.00592	342	AACCTTATCATTTAGAGGAAGGAGAAGTCGTAACAAGGTTTCCGTAGGTGAACCTGCGGAAGGATCATTGTCGTGACCCTGACCAAAACAGACCGAGCACGCGTTATCTATTCCTGCTGAGTGGCGGCACCGTCGTCGCTCAGCCAAATCCTCGATAACCTCCTCTCCTTGGAGTGGGGGCTTGGGGTAAAAGAACCCACGGCGCCGAAGGCGTCAAGGAACACTGTGCCTAGCTT-GGGACACGACTGGCTTGCTGGTCGCTCCCCTTGCTGCAAAGCTATTTAATCCACACGACTCTCGGCAACGGATATCTCGGCTCTCGCATAGATGAAGAACGCAGC
Avena_canariensis_ribotype_39-G-11_OM004580
Avena_longiglumis_ribotype_9412-G-28_OM004605
Avena_wiestii_ribotype_2901-G-10_OM004652
Avena_hirtula_ribotype_A12_6size_579_OM004673
Avena_clauda_ribotype_A13_92size_34_OK273996
Avena_atlantica_ribotype_4571-G-2_OM004718	0.0296	342	AACCTTATCATTTAGAGGAAGGAGAAGTCGTAACAAGGTTTCCGTAGGTGAACCTGCGGAAGGATCATTGTCGTGACCCTGACCAAAACAGACCGAGCACGCGTTATCTATTCCTGCTGAGTGGCGGCACCGTCGTCGCTCAGCCAAATCCTCGATAACCTCCTCTCCTTGGAGTGGGGGCTTGGGGTAAAAGAACCCACGGCGCCGAAGGCGTCAAGGAACACTGTGCCTAGCTTGGGGACACGACTGGCTTGCTGGCCGCTCCCCTTGCTGCAAAGCTATTTAATCCACACGACTCTCGGCAACGGATATCTCGGCTCTCGCATCGATGAAGAACGCAGC
Avena_canariensis_ribotype_39-G-11(2)_OM004581	0.00592	342	AACCTTATCATTTAGAGGAAGGAGAAGTCGTAACAAGGTTTCCGTAGGTGAACCTGCGGAAGGATCATTGTCGTGACCCTGACCAAAACAGACCGAGCACGCGTTATGTATTCCTGCTGAGTGGCGGCACCGTCGTCGCTCAGCCAAATCCTCGATAACCTCCTCTCCTTGGAGTGGGGGCTTGGGGTAAAAGAACCCACGGCGCCGAAGGCGTCAAGGAACACTGTGCCTAGCTT-GGGACACGACTGGCTTGCTGGTCGCTCCCCTTGCTGCAAAGCTATTTAATCCACACGACTCTCGGCAACGGATATCTCGGCTCTCGCATCGATGAAGAACGCAGC
Avena_canariensis_ribotype_38-G-11_OM004582	0.00592	342	AACCTTATCATTTAGAGGAAGGAGAAGTCGTAACAAGGTTTCCGTAGGTGAACCTGCGGAAGGATCATTGTCGTGACCCTGACCAAAACAGACCGAGCACACGTTATCTATTCCTGCTGAGTGGCGGCACCGTCGTCGCTCAGCCAAATCCTCGATAACCTCCTCTCCTTGGAGTGGGGGCTTGGGGTAAAAGAACCCACGGCGCCGAAGGCGTCAAGGAACACTGTGCCTAGCTT-GGGACACGACTGGCTTGCTGGTCGCTCCCCTTGCTGCAAAGCTATTTAATCCACACGACTCTCGGCAACGGATATCTCGGCTCTCGCATCGATGAAGAACGCAGC
Avena_canariensis_ribotype_38-G-11(2)_OM004583	0.00592	342	AACCTTATCATTTAGAGGAAGGAGAAGTCGTAACAAGGTTTCCGTAGGTGAACCTGCGGAAGGATCATTGTCGTGACCCTGACCAAAACAGACCGAGCACGCGTTATCTATTCCTGCTGAGTGGCGGCACCGTCGTCGCTCAGCCAAATCCTCGATAACCTCCTCTCCTTGGAGTGGGGGCTTGGGGTAAAAGAACCCACGGCGCCGAAGGCGTCAAGGAACACTGTGCCTAGCTT-GGGACACGACTGGCTTGCTGGTCGCTCCCCTTGCTGCAAATCTATTTAATCCACACGACTCTCGGCAACGGATATCTCGGCTCTCGCATCGATGAAGAACGCAGC
Avena_canariensis_ribotype_35-G-11_OM004584	0.00592	342	AACCTTATCATTTAGAGGAAGGAGAAGTCGTAACAAGGTTTCCGTAGGTGAACCTGCGGAAGGATCATTGTCGTGACCCTGACCAAAACAGACCGAGCACGCGTTATCTATTCCTGCTGAGTGGCGGCACCGTCGTCGCTCAGCCAAATCCTCGATAACCTCCTCTCCTTGGAGTGGGGGCTTGGGGTAAAAGAACCCACGGCGCCGAAGGCGTCAAGGAACACTGTGCCTAGCTT-GGGACACGACTGGCTTGCTGGTCGCTCCCCTTGCTGCAAAGCTATTTAATCCACATGACTCTCGGCAACGGATATCTCGGCTCTCGCATCGATGAAGAACGCAGC
Avena_canariensis_ribotype_31-G-11_OM004585	0.00592	342	AACCTTATCATTTAGAGGAAGGAGAAGTCGTAACAAGGTTTCCGTAGGTGAACCTGCGGAAGGATCATTGTCGTGACCCTGACCAAAACAGACCGAGCACGCGTTATCTATTCCTGCTGAGTGGCGGCACCGTCGTCGCTCAGCCAAATCCTCGATAACCTCCTCTCCTTGGAGTGGGGGCTTGGGGTAAAAGAACCCACGGCGCCGAAGGCGTCAAGGAACACTGTGCCTAGCTT-GGGACACGACTGGCTTGCTGGTCGCTCCCCTTGCTGCAAAGCTATTTAATCCACACGACTCTCGACAACGGATATCTCGGCTCTCGCATCGATGAAGAACGCAGC
Avena_canariensis_ribotype_30-G-11_OM004586	0.00592	342	AACCTTATCATTTAGAGGAAGGAGAAGTCGTAACAAGGTTTCCGTAGGTGAACCTGCGGAAGGATCATTGTCGTGACCCTGACCAAAACAGACCGAGCACGCGTTATCTATTCCTGCTGAGTGGCGGCACCGTCGTCGCTCAGCCAAATCCTCGATAACCTCCTCTCCTTGGAGTGGGGGCTTGGGGTAAAAGAACCCACGGCGCCGAAGGCGTCAAGGAACACTGTGCCTAGCTT-GGGACACGACTGGCTTGCTGGTCGCTCCCCTTGCTGCAAAGCTATTTAATCCACACGACTCTCGGCAACGGATATCTCGGCTCTCGAATCGATGAAGAACGCAGC
Avena_canariensis_ribotype_28-G-11_OM004587	0.00592	342	AACCTTATCATTTAGAGGAAGGAGAAGTCGTAACAAGGTTTCCGTAGGTGAACCTGCGGAAGGATCATTGTCGTGACCCTGACCAAAACAGACCGAGCACGCGTTATCTATTCCTGCTGAGTGGCGGCACCGTCGTCGCTCAGCCAAATCCTCGATAACCTCCTCTCCTTGGAGTGGGGGCTTGGGGTAAAAGAACCCACGGCGCCGAAGGCGTCAAGGAACACTGTGCCTAGCTT-GGGACACGACTGGCTTGCTGGTCGCTCCCCTTGCTACAAAGCTATTTAATCCACACGACTCTCGGCAACGGATATCTCGGCTCTCGCATCGATGAAGAACGCAGC
Avena_canariensis_ribotype_26-G-11_OM004588	0.00592	342	AACCTTATCATTTAGAGGAAGGAGAAGTCGTAACAAGGTTTCCGTAGGTGAACCTGCGGAAGGATCATTGTCGTGACCCTGACCAAAACAGATCGAGCACGCGTTATCTATTCCTGCTGAGTGGCGGCACCGTCGTCGCTCAGCCAAATCCTCGATAACCTCCTCTCCTTGGAGTGGGGGCTTGGGGTAAAAGAACCCACGGCGCCGAAGGCGTCAAGGAACACTGTGCCTAGCTT-GGGACACGACTGGCTTGCTGGTCGCTCCCCTTGCTGCAAAGCTATTTAATCCACACGACTCTCGGCAACGGATATCTCGGCTCTCGCATCGATGAAGAACGCAGC
Avena_canariensis_ribotype_25-G-11_OM004589	0.00592	342	AACCTTATCATTTAGAGGAAGGAGAAGTCGTAACAAGGTTTCCGTAGGTGAACCTGCGGAAGGATCATTGTCGTGACCCTGACCAAAATAGACCGAGCACGCGTTATCTATTCCTGCTGAGTGGCGGCACCGTCGTCGCTCAGCCAAATCCTCGATAACCTCCTCTCCTTGGAGTGGGGGCTTGGGGTAAAAGAACCCACGGCGCCGAAGGCGTCAAGGAACACTGTGCCTAGCTT-GGGACACGACTGGCTTGCTGGTCGCTCCCCTTGCTGCAAAGCTATTTAATCCACACGACTCTCGGCAACGGATATCTCGGCTCTCGCATCGATGAAGAACGCAGC
Avena_canariensis_ribotype_25-G-11(2)_OM004590	0.00592	342	AACCTTATCATTTAGAGGAAGGAGAAGTCGTAACAAGGTTTCCGTAGGTGAACCTGCGGAAGGATCATTGTCGTGACCCTGACCAAAACAGACCGTGCACGCGTTATCTATTCCTGCTGAGTGGCGGCACCGTCGTCGCTCAGCCAAATCCTCGATAACCTCCTCTCCTTGGAGTGGGGGCTTGGGGTAAAAGAACCCACGGCGCCGAAGGCGTCAAGGAACACTGTGCCTAGCTT-GGGACACGACTGGCTTGCTGGTCGCTCCCCTTGCTGCAAAGCTATTTAATCCACACGACTCTCGGCAACGGATATCTCGGCTCTCGCATCGATGAAGAACGCAGC
Avena_canariensis_ribotype_25-G-11(3)_OM004591	0.00592	342	AACCTTATCATTTAGAGGAAGGAGAAGTCGTAACAAGGTTTCCGTAGGTGAACCTGCGGAAGGATCATTGTCGTGACCCTGACCAAAACAGACCGAGCACGCGTTATCTATTCCTGCTGAGTGGCGGCACCGTCGTCGCTCAGCCAAATCCTCGATAACCTCCTCTCCTTGGAGTGGGGGCTTGGGGTAAAAGAACCCACGGCGCCGAAGGCGTCAAGGAACACTGTGCCTAGCTT-GGGACACGACTGGCTTGCTGGTCGCTCCCCTTGCTGCAAAGCTATTTAATCCACACGACTCTCGGCAACGGATATCTTGGCTCTCGCATCGATGAAGAACGCAGC
Avena_canariensis_ribotype_25-G-11(4)_OM004592	0.00592	342	AACCTTATCATTTAGAGGAAGGAGAAGTCGTAACAAGGTTTCCGTAGGTGAACCTGCGGAAGGATCATTGTCGTGACCCTGACCAAAACAGACCGAGCACGCGTTATCTATTCCTGCTGAGTGGTGGCACCGTCGTCGCTCAGCCAAATCCTCGATAACCTCCTCTCCTTGGAGTGGGGGCTTGGGGTAAAAGAACCCACGGCGCCGAAGGCGTCAAGGAACACTGTGCCTAGCTT-GGGACACGACTGGCTTGCTGGTCGCTCCCCTTGCTGCAAAGCTATTTAATCCACACGACTCTCGGCAACGGATATCTCGGCTCTCGCATCGATGAAGAACGCAGC
Avena_canariensis_ribotype_24-G-11_OM004593	0.00592	342	AACCTTATCATTTAGAGGAAGGAGAAGTCGTAACAAGGTTTCCGTAGGTGAACCTGCGGAAGGATCATTGTCGTGACCCTGACCAAAACAGACCGAGCACGCGTTATCTATTCCTGCTGAGTGGCGGCACCGTCGTCGCTCAGCCAAATCCTCGATAACCTCCTCTCCTTGGAGTGGGGGCTTGGGGTAAAAGAACCCACGGCGCCGAAGGCGTCAAGGAACACTGTGCCTAGCTT-GGGACACGATTGGCTTGCTGGTCGCTCCCCTTGCTGCAAAGCTATTTAATCCACACGACTCTCGGCAACGGATATCTCGGCTCTCGCATCGATGAAGAACGCAGC
Avena_canariensis_ribotype_24-G-11(2)_OM004594	0.00592	342	AACCTTATCATTTAGAGGAAGGAGAAGTCGTAACAAGGTTTCCGTAGGTGAACCTGCGGAAGGATCATTGTCGTGACCCTGACCAAAACAGACCGAGCACGCGTTATCTATTCCTGCTGAGTGGCGGCACCGTCGTCGCTCAGCCAAATCCTCGATAACCTCCTCTCCTTGGAGTGGGGGCTTGGGGTAAAAGAACCCACGGCGCCGAAGGCGTCAAGGAACACTGTGCCTAGCTT-GGGACACGACTGGCTTGCTGGTCGCTCCCCTTGCTGCAAAGCTATTTAATCCACACGACTCTCAGCAACGGATATCTCGGCTCTCGCATCGATGAAGAACGCAGC
Avena_canariensis_ribotype_22-G-11_OM004595	0.00592	342	AACCTTATCATTTAGAGGAAGGAGAAGTCGTAACAAGGTTTCCGTAGGTGAACCTGCGGAAGGATCATTGTCGTGACCCTGACCAAAACAGAACGAGCACGCGTTATCTATTCCTGCTGAGTGGCGGCACCGTCGTCGCTCAGCCAAATCCTCGATAACCTCCTCTCCTTGGAGTGGGGGCTTGGGGTAAAAGAACCCACGGCGCCGAAGGCGTCAAGGAACACTGTGCCTAGCTT-GGGACACGACTGGCTTGCTGGTCGCTCCCCTTGCTGCAAAGCTATTTAATCCACACGACTCTCGGCAACGGATATCTCGGCTCTCGCATCGATGAAGAACGCAGC
Avena_canariensis_ribotype_22-G-11(2)_OM004596	0.00592	342	_ACCTTATCATTTAGAGGAAGGAGAAGTCGTAACAAGGTTTCCGTAGGTGAACCTGCGGAAGGATCATTGTCGTGACCCTGACCAAAACAGACCGAGCACGCGTTATCTATTCCTGCTGAGTGGCGGCACCGTCGTCGCTCAGCCAAATCCTCGATAACCTCCTCTCCTTGGAGTGGGGGCTTGGGGTAAAAGAACCCACGGCGCCGAAGGCGTCAAGGAACACTGTGCCTAGCTT-GGGACACGACTGGCTTGCTGGTCGCTCCCCTTGCTGCAAAGCTATTTAATCCACACGACTCTCGGCAACGGATATCTCGGCTCTCGCATCGATGAAGAACGCAGC
Avena_canariensis_ribotype_22-G-11(4)_OM004597	0.00592	342	AACCTTATCATTTAGAGGAAGGAGAAGTCGTAACAAGGTTTCCGTAGGTGAACCTGCGGAAGGATCATTGTCGTGACCCTGA-CAAAACAGACCGAGCACGCGTTATCTATTCCTGCTGAGTGGCGGCACCGTCGTCGCTCAGCCAAATCCTCGATAACCTCCTCTCCTTGGAGTGGGGGCTTGGGGTAAAAGAACCCACGGCGCCGAAGGCGTCAAGGAACACTGTGCCTAGCTT-GGGACACGACTGGCTTGCTGGTCGCTCCCCTTGCTGCAAAGCTATTTAATCCACACGACTCTCGGCAACGGATATCTCGGCTCTCGCATCGATGAAGAACGCAGC
Avena_canariensis_ribotype_22-G-11(5)_OM004598	0.00592	342	AACCTTATCATTTAGAGGAAGGAGAAGTCGTAACAAGGTTTCCGTAGGTGAACCTGCGGAAGGATCATTGTCGTGACCCTGACCAAAACAGACCGAGCACGCGTTATCTATTCCTGCTGAGTGGCGGCACCGTCGTCGCTCAGCCAAATCCTCGATAACCTCCTCTCCTTGGAGTGGGGGCTTGGGGTAAAAGAACCCACGGCGCCGAAGGCGTCAAGGAACACTGTGCCTAGCTT-GGGGCACGACTGGCTTGCTGGTCGCTCCCCTTGCTGCAAAGCTATTTAATCCACACGACTCTCGGCAACGGATATCTCGGCTCTCGCATCGATGAAGAACGCAGC
Avena_canariensis_ribotype_22-G-11(6)_OM004599	0.00592	342	AACCTTATCATTTAGAGGAAGGAGAAGTCGTAACAAGGTTTCCGTAGGTGAACCTGCGGAAGGATCATTGTCGTGACCCTGACCAAAACAGACCGAGCACGCGTTATCTATTCCTGCTGAGTGGCGGCACCGTCGTCGCTCAGCCAAATCCTCGATAACCTCCTCTCCTTGGAGTGGGGGCTTGGGGTAAAAGAACCCACGGCGCCGAAGGCGTCAAGGAACACTGTGCCTAGCTT-GGGACACGACTGGCTTGCTGGTCGCTCCTCTTGCTGCAAAGCTATTTAATCCACACGACTCTCGGCAACGGATATCTCGGCTCTCGCATCGATGAAGAACGCAGC
Avena_canariensis_ribotype_22-G-11(7)_OM004600	0.00592	342	AACCTTATCATTTAGAGGAAGGAGAAGTCGTAACAAGGTTTCCGTAGGTGAACCTGCGGAAGGATCATTGTCGTGACCCTGACCAAAACAGACCGAGCACGCGTTATCTATTCCTGCTGAGTGGCGGCACCGTCGTCGCTCAGCCAAATCCTCGATAACCTCCTCTCCTTGGAGTGGGGGCTTGGGGTAAAAGAACCCACGGCGCCGAAGGCGTCAAGGAACACTGTGCCTAGCTT-GGGACACGACTAGCTTGCTGGTCGCTCCCCTTGCTGCAAAGCTATTTAATCCACACGACTCTCGGCAACGGATATCTCGGCTCTCGCATCGATGAAGAACGCAGC
Avena_canariensis_ribotype_21-G-11_OM004601	0.00592	342	AACCTTATCATTTAGAGGAAGGAGAAGTCGTAACAAGGTTTCCGTAGGTGAACCTGCGGAAGGATCATTGTCGTGACCCTGACCAAAACAGACCGAGCACGCGTTATCTATTCCTGCTGAGTGGCGGCACCGTCGTCGCTCAGCCAAATCCTCGATAACCTCCTCTCCTTGGAGTGGGGGCTTGGGGTAAAAGAACCCACGGCGCCGAAGGCGTCAAGGAACACTGTGCCTAGCTT-GGGACACGACTGGCTTGCTGGTCGCTCCCCTTGCTGCAAAGCTATTTAATCCACACGACTCTCGGCAACGGATATCTCGGCTCTCGCATTGATGAAGAACGCAGC
Avena_canariensis_ribotype_21-G-11(2)_OM004602	0.00592	342	AACCTTATCATTTAGAGGAAGGAGAAGTCGTAACAAGGTTTCCGTAGGTGAACCTGCGGAAGGATCATTATCGTGACCCTGACCAAAACAGACCGAGCACGCGTTATCTATTCCTGCTGAGTGGCGGCACCGTCGTCGCTCAGCCAAATCCTCGATAACCTCCTCTCCTTGGAGTGGGGGCTTGGGGTAAAAGAACCCACGGCGCCGAAGGCGTCAAGGAACACTGTGCCTAGCTT-GGGACACGACTGGCTTGCTGGTCGCTCCCCTTGCTGCAAAGCTATTTAATCCACACGACTCTCGGCAACGGATATCTCGGCTCTCGCATCGATGAAGAACGCAGC
Avena_canariensis_ribotype_20-G-11_OM004603	0.00592	342	AACCTTATCATTTAGAGGAAGGAGAAGTCGTAACAAGGTTTCTGTAGGTGAACCTGCGGAAGGATCATTGTCGTGACCCTGACCAAAACAGACCGAGCACGCGTTATCTATTCCTGCTGAGTGGCGGCACCGTCGTCGCTCAGCCAAATCCTCGATAACCTCCTCTCCTTGGAGTGGGGGCTTGGGGTAAAAGAACCCACGGCGCCGAAGGCGTCAAGGAACACTGTGCCTAGCTT-GGGACACGACTGGCTTGCTGGTCGCTCCCCTTGCTGCAAAGCTATTTAATCCACACGACTCTCGGCAACGGATATCTCGGCTCTCGCATCGATGAAGAACGCAGC
Avena_canariensis_ribotype_20-G-11(2)_OM004604	0.00592	342	AACCTTATCATTTAGAGGAAGGAGAAGTCGTAACAAGGTTTCCGTAGGTGAACCTGCGGAAGGATCATTGTCGTGACCCTGACCAAAACAGACCGAGCACGCGTTATCTATTCCTGCTGAGTGGCGGCACCGTCGTCGCTCAGCCAAATCCTCGATAACCTCCTCTCCTTGGAGTGGGGGCTTGGGGTAAAAGAACCCACGGCGCCGAAGGCGTCAAGGAACACTGTGCCTAGCTT-GGGACACGACTGGCTTGCTGGTCGCTCCCCTTGCTGCAAAGCTATTTAATCCACACGACTCTCGGCAACGGATATCTCGGCTCTCGTATCGATGAAGAACGCAGC
Avena_longiglumis_ribotype_37-G-28_OM004606	0.00592	342	AACCTTATCATTTAGAGGAAGGAGAAGTCGTAACAAGGTTTCCGTAGGTGAACCTGCGGAAGGATCATTGTCGTGACCCTGACCAAAACAGACCGAGCACGCGTTATCTATTCCTGCTGAGTGGCGGCACCATCGTCGCTCAGCCAAATCCTCGATAACCTCCTCTCCTTGGAGTGGGGGCTTGGGGTAAAAGAACCCACGGCGCCGAAGGCGTCAAGGAACACTGTGCCTAGCTTGGGGACACGACTGGCTTGCTGGCCGCTCCCCTTGCTGCAAAGCTATTTAATCCACACGACTCTCGGCAACGGATATCTCGGCTCTCGCATCGATGAAGAACGCAGC
Avena_longiglumis_ribotype_32-G-28_OM004607	0.00592	342	AACCTTATCATTTAGAGGAAGGAGAAGTCGTAACAAGGTTTCCGTAGGTGAACCTGCGGAAGGATCATTGTCGTGACCCTGACCAAAACAGACCGAGCACGCGTTATCTATTCCTGCTGAGTGGCGGCACCGTCGTCGCTCAGCCAAATCCTCGATAACCTCCTCTCCTTGGAGTGGGGGCTTGGGGTAAAAGAACCCACGGCGCCGAAGGCGTCAAGGAACACTGTGCCTAGCTTGGGGACACGACTGGCTTGCTGGCCGCTCCCCTTGCTGCAAAGCTATTTAATCCACACGACTCTCGGCAACGGATATCTCGGCTCTTGCATCGATGAAGAACGCAGC
Avena_longiglumis_ribotype_31-G-28_OM004608	0.00592	342	AACCTTATCATTTAGAGGAAGGAGAAGTCGTAACAAGGTTTCCGTAGGTGAACCTGCGGAAGGATCATTGTCGTGACCCTGACCAAAACAGACCGAGCACGCGTTATCTATTCCTGCTGAGTGGCGGCACCGTCGTCGCTCAGCCAAATCCTCGATAACCTCCTCTCCTTGGAGTGGGGGCTTGGGGTAAAAGAACCCACGGCGCCGAAGGCGTCAAGGAACACTGTGCCTAGCTTGGGGACACGACTGGCTTGCTGGCCGCTCCCCTTGCTGCAAAGCTATTTAATCCACACGACTCTCGGCAACGGATATCTCGGCTCTCGCATAGATGAAGAACGCAGC
Avena_longiglumis_ribotype_28-G-28_OM004609	0.00592	342	AACCTTATCATTTAGAGGAAGGAGAAGTCGTAACAAGGTTTCCGTAGGTGAACCTGCGGAAGGATCATTGTCGTGACCCTGACCAAAACAGACCGAGCACGCGTTATCTATTCCTGCTGAGTGGCGGCACCGTCGTCGCTCAGCCAAATCCTCGATAACCTCCTCTCCTTGGAGTGGGGGCTTGGGGTAAAAGAACCCACGGCGCCGAAGGCATCAAGGAACACTGTGCCTAGCTTGGGGACACGACTGGCTTGCTGGCCGCTCCCCTTGCTGCAAAGCTATTTAATCCACACGACTCTCGGCAACGGATATCTCGGCTCTCGCATCGATGAAGAACGCAGC
Avena_longiglumis_ribotype_26-G-28_OM004610	0.00592	342	AACCTTATCATTTAGAGGAAGGAGAAGTCGTAACAAGGTTTCCGTAGGTGAACCTGCGGAAGGATCATTGTCGTGACCCTGACCAAAACAGACCGAGCACGCATTATCTATTCCTGCTGAGTGGCGGCACCGTCGTCGCTCAGCCAAATCCTCGATAACCTCCTCTCCTTGGAGTGGGGGCTTGGGGTAAAAGAACCCACGGCGCCGAAGGCGTCAAGGAACACTGTGCCTAGCTTGGGGACACGACTGGCTTGCTGGCCGCTCCCCTTGCTGCAAAGCTATTTAATCCACACGACTCTCGGCAACGGATATCTCGGCTCTCGCATCGATGAAGAACGCAGC
Avena_longiglumis_ribotype_24-G-28_OM004611	0.00592	342	AACCTTATCATTTAGAGGAAGGAGAAGTCGTAACAAGGTTTCCGTAGGTGAACCTGCGGAAGGATCATTGTCGTGACCCTGACCAAAACAGACCGAGCACGCGTTATCTATTCCTGCTGAGTGGCGGCACCGTCGTCGCTCAGCCAAATCCTCGATAACCTCCTCTCCTTGGAGTGGGGGCTTGGGGTAAAAGAACCCACGGCGCCGAAGGCGTCAAGGAACACTGTGCCTAGCTTGGGGACACGACTGGCTTGCTGGCCGCTCCCCTTGCTGCAAAGCTATTTAATCCACACGACTCTCGGCAACGGATATCTCGGCTCTCGCATCGATGAAGAACGCAGG
Avena_longiglumis_ribotype_23-G-28_OM004612	0.00592	342	AACCTTATCATTTAGAGGAAGGAGAAGTCGTAACAAGGTTTCCGTAGGTGAACCTGCGGAAGGATCATTGTCGTGACCCTGACCAAAACAGACCGAGCACGCGTTATCTATTCCTGCTGAGTGGCGGCACCGTCGTCGCTCAGCCAAATCCTCGATAACCTCCTCTCCTTGGAGTGGGGGCTTGGGGTAAAAGAACCCACGGCGCCGAAGGCGTCAAGGAACACTGTGCCTAGCTTGGGGACACGACTGGCTTGCTGGCCGCTCCCCTTGCTGCAAAGCTATTTAATCCACACGACTCTCGGCAACGGATATCTCGGCTCTCGAATCGATGAAGAACGCAGC
Avena_longiglumis_ribotype_23-G-28(2)_OM004613	0.00592	342	AACCTTATCATTTAGAGGAAGGAGAAGTCGTAACAAGGTTTCTGTAGGTGAACCTGCGGAAGGATCATTGTCGTGACCCTGACCAAAACAGACCGAGCACGCGTTATCTATTCCTGCTGAGTGGCGGCACCGTCGTCGCTCAGCCAAATCCTCGATAACCTCCTCTCCTTGGAGTGGGGGCTTGGGGTAAAAGAACCCACGGCGCCGAAGGCGTCAAGGAACACTGTGCCTAGCTTGGGGACACGACTGGCTTGCTGGCCGCTCCCCTTGCTGCAAAGCTATTTAATCCACACGACTCTCGGCAACGGATATCTCGGCTCTCGCATCGATGAAGAACGCAGC
Avena_longiglumis_ribotype_23-G-28(3)_OM004614	0.00592	342	AACCTTATCATTTAGAGGAAGGAGAAGTCGTAACAAGGTTTCCGTAGGTGAACCTGCGGAAGGATCATTGTCGTGACCCTGACCAAAACAGACCGAGCACGCGTTATCTATTCCTGCTGAGTGGCGGCACCGTCGTCGCTCAGCCAAATCCTTGATAACCTCCTCTCCTTGGAGTGGGGGCTTGGGGTAAAAGAACCCACGGCGCCGAAGGCGTCAAGGAACACTGTGCCTAGCTTGGGGACACGACTGGCTTGCTGGCCGCTCCCCTTGCTGCAAAGCTATTTAATCCACACGACTCTCGGCAACGGATATCTCGGCTCTCGCATCGATGAAGAACGCAGC
Avena_longiglumis_ribotype_22-G-28_OM004615	0.00592	342	AACCTTATCATTTAGAGGAAGGAGAAGTCGTAACAAGGTTTCCGTAGGTGAACCTGCGGAAGGATCATTGTCGTGACCCTGACCAAAACAGACCGAGCACGCGTTATCTATTCCTGCTGAGTGGCGGCACCGTCGTCGCTCAGCCAAATCCTCGATAACCTCCTCTCCTTGGAGTGGGGGCTTGGGGTAAAAGAACCCACGGCGCCGAAGGTGTCAAGGAACACTGTGCCTAGCTTGGGGACACGACTGGCTTGCTGGCCGCTCCCCTTGCTGCAAAGCTATTTAATCCACACGACTCTCGGCAACGGATATCTCGGCTCTCGCATCGATGAAGAACGCAGC
Avena_longiglumis_ribotype_22-G-28(2)_OM004616	0.00592	342	AACCTTATCATTTAGAGGAAGGAGAAGTCGTAACAAGGTTTCCGTAGGTGAACCTGCGGAAGGATCATTGTCGTGACCCTGACCAAAACAGACCGAGCACGCGTTATCTATTCCTGCTGAGTGGCGGCACCGTCGTCGCTCAGCCAAATCCTCGATAACCTCCTCTCCTTGGAGTGGGGGCTTGGGGTAAAAGAACCCACGGCGCCGAAGGCGTCAAGGAACACTGTGCCTAGCTTGGGGACACGACTGGCTTGCTGGCCGCTCCCCTTGCTGCAAAGCTATTTAATCCACACGACTCTCGGCAACGGATATCTCGGCTCTCGCATCGATGAAGAACGCAGA
Avena_longiglumis_ribotype_20-G-28_OM004617	0.00592	342	AACCTTATCATTTAGAGGAAGGAGAAGTCGTAACAAGGTTTCCGTAGGTGAACCTGCGGAAGGATCATTGTCGTGACCCTGACCAAAACAGACCAAGCACGCGTTATCTATTCCTGCTGAGTGGCGGCACCGTCGTCGCTCAGCCAAATCCTCGATAACCTCCTCTCCTTGGAGTGGGGGCTTGGGGTAAAAGAACCCACGGCGCCGAAGGCGTCAAGGAACACTGTGCCTAGCTTGGGGACACGACTGGCTTGCTGGCCGCTCCCCTTGCTGCAAAGCTATTTAATCCACACGACTCTCGGCAACGGATATCTCGGCTCTCGCATCGATGAAGAACGCAGC
Avena_longiglumis_ribotype_20-G-28(2)_OM004618	0.00592	342	AACCTTATCA-TTAGAGGAAGGAGAAGTCGTAACAAGGTTTCCGTAGGTGAACCTGCGGAAGGATCATTGTCGTGACCCTGACCAAAACAGACCGAGCACGCGTTATCTATTCCTGCTGAGTGGCGGCACCGTCGTCGCTCAGCCAAATCCTCGATAACCTCCTCTCCTTGGAGTGGGGGCTTGGGGTAAAAGAACCCACGGCGCCGAAGGCGTCAAGGAACACTGTGCCTAGCTTGGGGACACGACTGGCTTGCTGGCCGCTCCCCTTGCTGCAAAGCTATTTAATCCACACGACTCTCGGCAACGGATATCTCGGCTCTCGCATCGATGAAGAACGCAGC
Avena_longiglumis_ribotype_20-G-28(3)_OM004619	0.00592	342	AACCTTATCATTTAGAGGAAGGAGAAGTCGTAACAAGGTTTCCGTAGGTGAACCTGCGGAAGGATCATTGTCGTGACCCTGACCAAAACAGACCGAGCACGCGTTATCTATTCCTGCTGAGTGGCGGCACCGTCGTCGCTCAGCCAAATCCTCGATAACCTCCTCTCCTTGGAGTGGGGGCTTGGGGTAAAAGAACCCACGGCGCCGAAGGCGTCAAGGAACACTGTGCCTAGCTTGGGGACACGACTGGCTTGCTGGCCGCTCCCCTTGCTGCAAAGCTATTTAATCCACACGACTCTCGGCAACGGATATCTCGGCTCTCGTATCGATGAAGAACGCAGC
Avena_prostrata_ribotype_4933-G-46_OM004620	0.00592	342	AACCTTATCATTTAGAGGAAGGAGAAGTCGTAACAAGGTTTCCGTAGGTGAACCTGCGGAAGGATCATTGTCGTGACCCTGACCAAAACAGACCGAGCACGCGTTATCTATTCCTGCTGAGTGGCGGCACCATCGTCGCTCAGCCAAATCCTCGATAACCTCCTCTCCTTGGATTGGGGGCTTGGGGTAAAAGAACCCACGGCGCCGAAGGCGTCAAGGAACACTGTGCCTAGCTTGGGGACACGGCCGGCTTGCTGGCCGCTCCCCTTGCTGCAAAGCTATTTAATCCACACGACTCTCGGCAACGGATATCTCGGCTCTCGCATCGATGAAGAACGCAGC
Avena_prostrata_ribotype_3188-G-46_OM004621	0.00592	342	AACCTTATCATTTAGAGGAAGGAGAAGTCGTAACAAGGTTTCCGTAGGTGAACCTGCGGAAGGATCATTGTCGTGACCCTGACCAAAACAGACCGAGCACGCGTTATCTATTCCTGCTGAGTGGCGGCACCATCGTCGCTCAGCCAAATCCTCGATAACCTCCTCTCCTTGGATTGGGGGCTTGGGGTAAAAGAACCCACGGCGCCGAAGGCGTCAAGGAACACTGTGCCTAGCTTGGGGACACGGCCGGCTTGCTGGCCGCTCCCGTTGCTGCAAAGCTATTTAATCCACACGACTCTCGGCAACGGATATCTCGGCTCTCGCATCGATGAAGAACGCAGC
Avena_prostrata_ribotype_2559-G-46_OM004622	0.00592	342	AACCTTATCATTTAGAGGAAGGAGAAGTCGTAACAAGGTTTCCGTAGGTGAACCTGCGGAAGGATCATTGTCGTGACCCTGACCAAAACAGACCGAGCACGCGTTATCTATTCCTGCTGAGTGGCGGCACCGTCGTCGCTCAGCCAAATCCTCGATAACCTCCTCTCCTTGGATTGGGGGCTTGGGGTAAAAGAACCCACGGCGCCGAAGGCGTCAAGGAACACTGTGCCTAGCTTGGGGACACGACTGGCTTGCTGGCCGCTCCCCTTGCTGCAAAGCTATTTAATCCACATGACTCTCGGCAACGGATATCTCGGCTCTCGCATCGATGAAGAACGCAGC
Avena_prostrata_ribotype_585-G-46_OM004623	0.00592	342	AACCTTATCATTTAGAGGAAGGAGAAGTCGTAACAAGGTTTCCGTAGGTGAACCTGCGGAAGGATCATTGTCGTGACCCTGACCAAAACAGACCGAGCACGCGTTATCTATTCCTGCTGAGTGGCGGCACCATCGTCGCTCAGCCAAATCCTCGATAACCTCCTCTCCTTGGATTGGGGGCTTGGGGTAAAAGAACCCACGGCGCCGAAGGCGTCAAGGAACACTGTGCCTAGCTTGGGGACACGACTGGCTTGCTGGCCGCTCCCCTTGCTGCAAAGCTATTTAATCCACATGACTCTCGGCAACGGATATCTCGGCTCTCGCATCGATGAAGAACGCAGC
Avena_prostrata_ribotype_430-G-46_OM004624
Avena_wiestii_ribotype_2598-G-10_OM004653
Avena_hirtula_ribotype_A12_2size_3587_OM004669
Avena_damascena_ribotype_3936-G-27_OM004733	0.0237	342	AACCTTATCATTTAGAGGAAGGAGAAGTCGTAACAAGGTTTCCGTAGGTGAACCTGCGGAAGGATCATTGTCGTGACCCTGACCAAAACAGACCGAGCACGCGTTATCTATTCCTGCTGAGTGGCGGCACCGTCGTCGCTCAGCCAAATCCTCGATAACCTCCTCTCCTTGGATTGGGGGCTTGGGGTAAAAGAACCCACGGCGCCGAAGGCGTCAAGGAACACTGTGCCTAGCTTGGGGACACGACTGGCTTGCTGGCCGCTCCCCTTGCTGCAAAGCTATTTAATCCACACGACTCTCGGCAACGGATATCTCGGCTCTCGCATCGATGAAGAACGCAGC
Avena_prostrata_ribotype_392-G-46_OM004625	0.00592	342	AACCTTATCATTTAGAGGAAGGAGAAGTCGTAACAAGGTTTCCGTAGGTGAACCTGCGGAAGGATCATTGTCGTGACCCTGACCAAAACAGACCGAGCACGCGTTATCTATTCCTGCTGAGTGGCGGCACCGTCGTCGCTCAGCCAAATCCTCGATAACCTCCTCTCCTTGGATTGGGGGCTTGGGGTAAAAGAACCCACGGCGCCGAAGGCGTCAAGGAACACTGTGCCTAGCTTGGGGACACGGCCGGCTTGCTGGCCGCTCCCCTTGCTGCAAAGCTATTTAATCCACACGACTCTCGGCAACGGATATCTCGGCTCTCGCATCGATGAAGAACGCAGC
Avena_prostrata_ribotype_261-G-46_OM004626	0.00592	342	AACCTTATCATTTAGAGGAAGGAGAAGTCGTAACAAGGTTTCCGTAGGTGAACCTGCGGAAGGATCATTGTCGTGACCCTGACCAAAACAGACCGAGCACGCGTTATCTATTCCTGCTGAGTGGCGGCACCGTCGTCGCTCAGCCAAATCCTCGATAACCTCCTCTCCTTGGATTGGGGGCTTGGGGTAAAAGAACCCACGGCGCCGAAGGCGTCAAGGAACACTGTGCCTAGCTTGGGGACACGGCCGGCTTGCTGGCCGCTCCCGTTGCTGCAAAGCTATTTAATCCACACGACTCTCGGCAACGGATATCTCGGCTCTCGCATCGATGAAGAACGCAGC
Avena_prostrata_ribotype_222-G-46_OM004627	0.00592	342	AACCTTATCATTTAGAGGAAGGAGAAGTCGTAACAAGGTTTCCGTAGGTGAACCTGCGGAAGGATCATTGTCGTGACCCTGACCAAAACAGACCGAGCACGCGTTATCTATTCCTGCTGAGTGGCGGCACCATCGTCGCTCAGCCAAATCCTCGATAACCTCCTCTCCTTGGATTGGGGGCTTGGGGTAAAAGAACCCACGGCGCCGAAGGCGTCAAGGAACACTGTGCCTAGCTTGGGGACACGGCCGGCTTGCTGGCCGCTCCCCTTGCTGCAAAGCTATTTAATCCACATGACTCTCGGCAACGGATATCTCGGCTCTCGCATCGATGAAGAACGCAGC
Avena_prostrata_ribotype_199-G-46_OM004628	0.00592	342	AACCTTATCATTTAGAGGAAGGAGAAGTCGTAACAAGGTTTCCGTAGGTGAACCTGCGGAAGGATCATTGTCGTGACCCTGACCAAAACAGACCGAGCACGCGTTATCTATTCCTGCTGAGTGGCGGCACCATCGTCGCTCAGCCAAATCCTCGATAACCTCCTCTCCTTGGATTGGGGGCTTGGGGTAAAAGAACCCACGGCGCCGAAGGCGTCAAGGAACACTGTGCCTAGCTTGGGGACACGACTGGCTTGCTGGCCGCTCCCCTTGCTGCAAAGCTATTTAATCCACACGACTCTCGGCAACGGATATCTCGGCTCTCGCATCGATGAAGAACGCAGC
Avena_prostrata_ribotype_141-G-46_OM004629	0.00592	342	AACCTTATCATTTAGAGGAAGGAGAAGTCGTAACAAGGTTTCCGTAGGTGAACCTGCGGAAGGATCATTGTCGTGACCCTGACCAAAACAGACCGAGCACGCGTTATCTATTCCTGCTGAGTGGTGGCACCGTCGTCGCTCAGCCAAATCCTCGATAACCTCCTCTCCTTGGATTGGGGGCTTGGGGTAAAAGAACCCACGGCGCCGAAGGCGTCAAGGAACACTGTGCCTAGCTTGGGGACACGACTGGCTTGCTGGCCGCTCCCCTTGCTGCAAAGCTATTTAATCCACATGACTCTCGGCAACGGATATCTCGGCTCTCGCATCGATGAAGAACGCAGC
Avena_prostrata_ribotype_75-G-46_OM004630	0.00592	342	AACCTTATCATTTAGAGGAAGGAGAAGTCGTAACAAGGTTTCCGTAGGTGAACCTGCGGAAGGATCATTGTCGTGACCCTGACCAAAACAGACCGAGCACGCGTTATCTATTCCTGCTGAGTGGCGGCACCATCGTCGCTCAGCCAAATCCTCGATAACCTCCTCTCCTTGGATTGGGGGCTTGGGGTAAAAGAACCCACGGCGCCGAAGGCGTCAAGGAACACTGTGCCTAGCTTGGGGACACGGCCGGCTTGCTGGCCGCTCCCGTTGCTGCAAAGCTATTTAATCCACATGACTCTCGGCAACGGATATCTCGGCTCTCGCATCGATGAAGAACGCAGC
Avena_prostrata_ribotype_70-G-46_OM004631	0.00592	342	AACCTTATCATTTAGAGGAAGGAGAAGTCGTAACAAGGTTTCCGTAGGTGAACCTGCGGAAGGATCATTGTCGTGACCCTGACCAAAACAGACCGAGCACGCGTTATCTATTCCTGCTGAGTGGCGGCACCATCGTCGCTCAGCCAAATCCTCGATAACCTCCTCTCCTTGGATTGGGGGCTTGGGGTAAAAGAACCCACGGCGCCGAAGGCGTCAAGGAACACTGTGCCTAGCTTGGGGACACGGCCGGCTTGCTGGCCGCTCCCCTTGCTGCAAAGCTATTTAATCCACACGACTCTCCGCAACGGATATCTCGGCTCTCGCATCGATGAAGAACGCAGC
Avena_prostrata_ribotype_42-G-46_OM004632	0.00592	342	AACCTTATCATTTAGAGGAAGGAGAAGTCGTAACAAGGTTTCCGTAGGTGAACCTGCGGAAGGATCATTGTCGTGACCCTGACCAAAACAGACCGAGCACGCGTTATCTATTCCTGCTGAGTGGCGGCACCGTCGTCGCTCAGCCAAATCCTCGATAACCTCCTCTCCTTGGATTGGGGGCTTGGGGTAAAAGAACCCACGGCGCCGAAGGCGTCAAGGAACACTGTGCCTAGCTTGGGGACACGACTGGCTTGCTGGCCGCTCCCGTTGCTGCAAAGCTATTTAATCCACACGACTCTCGGCAACGGATATCTCGGCTCTCGCATCGATGAAGAACGCAGC
Avena_prostrata_ribotype_39-G-46_OM004633	0.00592	342	AACCTTATCATTTAGAGGAAGGAGAAGTCGTAGCAAGGTTTCCGTAGGTGAATTTGCGCAAGGATCATTGTAATGACCCTGACCAAAACAGACCGAGCACGCTTTATCTATTCCTGCTGAGTGGCGGCACCATCGTCGCTCAGCCAAATCCTCGATAACCTCCTCTCCTTGGAGTGGGGGCTTGGGGTAAAA-AACCCACGACGCCGAAGGCGTCAAGGAACACTGTGCCTAGCTTGGGGAAACGACTGGCTTGCTGGCCGCTCCCCTTGCAGCAAAGTTATTTAATCCACATGACTCTCGGCAACGGATATCTCGGCTCTCGCATCGATGAAGAACGCAGC
Avena_prostrata_ribotype_36-G-46_OM004634	0.00592	342	AACCTTATCATTTAGAGGAAGGAGAAGTCGTAACAAGGTTTTCGTAGGTGAACCTGCGGAAGGATCATTGTCGTGACCCTGACCAAAACAGACCGAGCACGCGTTATCTATTCCTGCTGAGTGGCGGCACCATCGTCGCTCAGCCAAATCCTCGATAACCTCCTCTCCTTGGATTGGGGGCTTGGGGTAAAAGAACCCACGGCGCCGAAGGCGTCAAGGAACACTGTGCCTAGCTTGGGGACACGGCCGGCTTGCTGGCCGCTCCCCTTGCTGCAAAGCTATTTAATCCACACGACTCTCGGCAACGGATATCTCGGCTCTCGCATCGATGAAGAACGCAGC
Avena_prostrata_ribotype_33-G-46_OM004635	0.00592	342	AACCTTATCATTTAGAGGAAGGAGAAGTCGTAACAAGGTTTCCGTAGGTGAACCTGCGGAAGGATCATTGTCGTGACCCTGACCAAAACAGACCGAGCACGCGTTATCTATTCCTGCTGAGTGGCGGCACCATCGTCGCTCAGCCAAATCCTCGATAACCTCCTCTCCTTGGATTGGGGGCTTGGGGTAAAAGAACCCACGGCGCCGAAGGCGTCAAGGAACACTGTGCCTAGCTTGGGGACACGGCCGGCTTGCTGGCCGCTCCCCTTGCTGCAAAGCTATTTAATCCACACGACTCTCGGCAACGGATATCTCGGCTCTCGCATCGATGAAGAACGCAGG
Avena_prostrata_ribotype_33-G-46(2)_OM004636	0.00592	342	AACCTTATCATTTAGAGGAAGGAGAAGTCGTAACAAGGTTTCCGTAGGTGAACCTGCGGAAGGATCATTGTCGTGACCCTGACCAAAACAGACCGAGCACGCGTTATCTATTCCTGCTGAGTGGCGGCACCGTCGTCGCTCAGCCAAATCCTCGATAACCTCCTCTCCTTGGATTGGGGGCTTGGGGTAAAAGAACCCACGGCGCCGAAGGCGTCAAGGAACACTGTGCCTAGCTTGGGGACACGGCCGGCTTGCTGGCCGCTCCCCTTGCTGCAAAGCTATTTAATCCACATGACTCTCGGCAACGGATATCTCGGCTCTCGCATCGATGAAGAACGCAGC
Avena_prostrata_ribotype_33-G-46(3)_OM004637	0.00592	342	AACCTTATCATTTAGAGGAAGGAGAAGTCGTAACAAGGTTTCCGTAGGTGAACCTGCGGAAGGATCATTGTCGTGACCCTGACCAAAACAGACCGAGCACGCGTTATCTATTCCTGCTGAGTGGTGGCACCGTCGTCGCTCAGCCAAATCCTCGATAACCTCCTCTCCTTGGATTGGGGGCTTGGGGTAAAAGAACCCACGGCGCCGAAGGCGTCAAGGAACACTGTGCCTAGCTTGGGGACACGACTGGCTTGCTGGCCGCTCCCCTTGCTGCAAAGCTATTTAATCCACACGACTCTCGGCAACGGATATCTCGGCTCTCGCATCGATGAAGAACGCAGC
Avena_prostrata_ribotype_29-G-46_OM004638	0.00592	342	AACCTTATCATTTAGAGGAAGGAGAAGTCGTAACAAGGTTTCCGTAGGTGAACCTGCGGAAGGATCATTGTCGTGACCCTGACCAAAACAGACCGAGCACGCGTTATCTATTCCTGCTGAGTGGCAGCACCATCGTCGCTCAGCCAAATCCTCGATAACCTCCTCTCCTTGGATTGGGGGCTTGGGGTAAAAGAACCCACGGCGCCGAAGGCGTCAAGGAACACTGTGCCTAGCTTGGGGACACGGCCGGCTTGCTGGCCGCTCCCCTTGCTGCAAAGCTATTTAATCCACACGACTCTCGGCAACGGATATCTCGGCTCTCGCATCGATGAAGAACGCAGC
Avena_prostrata_ribotype_27-G-46_OM004639	0.00592	342	AACCTTATCATTTAGAGGAAGGAGAAGTCGTAACAAGGTTTCCGTAGGTGAACCTGCGGAAGGATCATTGTCGTGACCCTGACCAAAACAGACCGAGCACGCATTATCTATTCCTGCTGAGTGGTGGCACCGTTGTCGCTCAGCCAAATCCTCGATAACCTCCTCTCCTTGGAGTGGGGGCTTGGGGTAAAAGAACCCACGGCGCCGAAGGCGTCAAGGAACACTATGCCTAGCCTGGGGACAAGACTGGCTTGCTGGCCGCTCCCCTTGCTGCAAAGCTATTTAATCCATATGACTCTCGGCAACGGATATCTCGGCTCTTGCATCGATGAAGAACGCAGC
Avena_prostrata_ribotype_25-G-46_OM004640	0.00592	342	AACCTTATCATTTAGAGGAAGGAGAAGTCGTAACAAGGTTTCCGTAGGTGAACCTGCGGAAGGATCATTGTCGTGACCCTGACCAAAACAGACCGAGCACGCGTTATCTATTCCTGCTGAGTGGCGGCACCATCGTCGCTCAGCCAAATCCTCGATAACCTCCTCTCCTTGGATTGGGGGCTTGGGGTAAAAGAACCCACGGCGCCGAAGGCGTCAAGGAACACTGTGCCTAGCTTGGGGACACGGCCGGCTTGCTGGCCGCTCCCGTTGCTGCAAAGCTATTTAATCCACACGACTCTCGGCAACGGATATCTCGGCTCTCGCATCGATGAAGAACGCAGG
Avena_prostrata_ribotype_24-G-46_OM004641	0.00592	342	AACCTTATCATTTAGAGGAAGGAGAAGTCGTAACAAGGTTTCCGTAGGTGAACCTGCGGAAGGATCATTGTCGTGACCCTGACCAAAACAGACCGAGCACGCGTTATCTATTCCTGCTGAGTGGCGGCACCGTCGTCGCTCAGCCAAATCCTCGATAACCTCCTCTCCTTGGATTGGGGGCTTGGGGTAAAAGAACCCACGGCGCCGAAGGCATCAAGGAACACTGTGCCTAGCTTGGGGACACGACTGGCTTGCTGGCCGCTCCCCTTGCTGCAAAGCTATTTAATCCACATGACTCTCGGCAACGGATATCTCGGCTCTCGCATCGATGAAGAACGCAGC
Avena_prostrata_ribotype_23-G-46_OM004642	0.00592	342	AACCTTATCATTTAGAGGAAGGAGAAGTCGTAACAAGGTTTCCGTAGGTGAACCTGCGGAAGGATCATTGTCGTGACCCTGACCAAAACAGACCGAGCACGCGTTATCTATTCCTGCTGAGTGGCGGCACCGTCGTCGCTCAGCCAAATCCTCGATAACCTCCTCTCCTTGGATTGGGGGCTTGGGGTAAAAGAACCCACGGCGCCGAAGGCTTCAAGGAACACTGTGCCTAGCTTGGGGACACGACTGGCTTGCTGGCCGCTCCCCTTGCTGCAAAGCTATTTAATCCACATGACTCTCGGCAACGGATATCTCGGCTCTCGCATCGATGAAGAACGCAGC
Avena_prostrata_ribotype_21-G-46_OM004643	0.00592	342	AACCTTATCATTTAGAGGAAGGAGAAGTCGTAACAAGGTTTCCGTAGGTGAACCTGCGGAAGGATCATTGTCGTGACCCTGACCAAAACAGACCGAGCACGCGTTATCTATTCCTGCTGAGTGGCGGCACCATCGTCGCTCAGCCAAATCCTCGATAACCTCCTCTCCTTGGATTGGGGGCTTGGGGTAAAAGAACCCACGGCGCCGAAGGCGTCAAGGAACACTGTGCCTAGCTTGGGGACACGGCCGGCTTGCTGGCCGCTCCCCTTGCTGCAAAGCTATTTAATCCACACGACTCTCGGCAACGGATATCTCGGCTCTCGAATCGATGAAGAACGCAGC
Avena_prostrata_ribotype_21-G-46(2)_OM004644	0.00592	342	AACCTTATCATTTAGAGGAAGGAGAAGTCGTAACAAGGTTTCCGTAGGTGAACCTGCGGAAGGATCATTGTCGTGACCCTGACCAAAACAGACCGAGCACGCGTTATCTATTCCTGCTGAGTGGTGGCACCGTCGTCGCTCAGCCAAATCCTCGATAACCTCCTCTCCTTGGATTGGGGGCTTGGGGTAAAAGAACCCACGGCGCCGAAGGCGTCAAGGAACACTGTGCCTAGCTTGGGGACACGGCCGGCTTGCTGGCCGCTCCCCTTGCTGCAAAGCTATTTAATCCACACGACTCTCGGCAACGGATATCTCGGCTCTCGCATCGATGAAGAACGCAGC
Avena_prostrata_ribotype_21-G-46(3)_OM004645	0.00592	342	AACCTTATCATTTAGAGGAAGGAGAAGTCGTAACAAGGTTTCCGTAGGTGAACCTGCGGAAGGATCATTGTCGTGACCCTGACCAAAACAGACCGAGCACGCGTTATCTATTCCTGCTGAGTGGTGGCACCGTCGTCGCTCAGCCAAATCCTCGATAACCTCCTCTCCTTGGATTGGGGGCTTGGGGTAAAAGAACCCACGGCGCCGAAGGCATCAAGGAACACTGTGCCTAGCTTGGGGACACGACTGGCTTGCTGGCCGCTCCCCTTGCTGCAAAGCTATTTAATCCACACGACTCTCGGCAACGGATATCTCGGCTCTCGCATCGATGAAGAACGCAGC
Avena_prostrata_ribotype_21-G-46(4)_OM004646	0.00592	342	AACCTTATCATTTAGAGGAAGGAGAAGTCGTAACAAGGTTTCCGTAGGTGAACCTGCGGAAGGATCATTGTCGTGACCCTGACCAAAACAGACCGAGCACGTGTTATCTATTCCTGCTGAGTGGCGGCACCGTCGTCGCTCAGCCAAATCCTCGATAACCTCCTCTCCTTGGATTGGGGGCTTGGGGTAAAAGAACCCACGGCGCCGAAGGCGTCAAGGAACACTGTGCCTAGCTTGGGGACACGACTGGCTTGCTGGCCGCTCCCCTTGCTGCAAAGCTATTTAATCCACACGACTCTCGGCAACGGATATCTCGGCTCTCGCATCGATGAAGAACGCAGC
Avena_prostrata_ribotype_21-G-46(5)_OM004647	0.00592	342	AACCTTATCATTTAGAGGAAGGAGAAGTCGTAACAAGGTTTCCGTAGGTGAACCTGCGGAAGGATCATTGTCGTGACCCTGACCAAAACAGACCGAGCACGCGTTATCTATTCCTGCTGAGTGGCGGCACCGTCGTCGCTCAGCCAAATCCTCGATAACCTCCTCTCCTTGGATTGGGGGCTTGGGGTAAAAGAACCCACGGCGCCGAAGTTGTCAAGGAACACTGTGCCTAGCTTGGGGACACGACTGGCTTGCTGGCCGCTCCCCTTGCTGCAAAGCTATTTAATCCACATGACTCTCGGCAACGGATATCTCGGCTCTCGCATCGATGAAGAACGCAGC
Avena_prostrata_ribotype_21-G-46(6)_OM004648	0.00592	342	AACCTTATCATTTAGAGGAAGGAGAAGTCGTAACAAGGTTTCCGTAGGTGAACCTGCGGAAGGATCATTGTCGTGACCCTGACCAAAACAGACCGAGCACGCGTTATCTATTCCTGCTGAGTGGTGGCACCGTCGTCGCTCAGCCAAATCCTCGATAACCTCCTCTCCTTGGATTGGGGGCTTGGGGTAAAAGAACCCACGGCGCCGAAGGCGTCAAGGAACACTGTGCCTAGCTTGGGGACACGGCCGGCTTGCTGGCCGCTCCCGTTGCTGCAAAGCTATTTAATCCACACGACTCTCGGCAACGGATATCTCGGCTCTCGCATCGATGAAGAACGCAGC
Avena_prostrata_ribotype_20-G-46_OM004649	0.00592	342	AACCTTATCATTTAGAGGAAGGAGAAGTCGTAACAAGGTTTCCGTAGGTGAACCTGCGGAAGGATCATTGTCGTGACACTGACCAAAACAGACCGAGCACGCGTTATCTATTCCTGCTGAGTGGCGGCACCATCGTCGCTCAGCCAAATCCTCGATAACCTCCTCTCCTTGGATTGGGGGCTTGGGGTAAAAGAACCCACGGCGCCGAAGGCGTCAAGGAACACTGTGCCTAGCTTGGGGACACGGCCGGCTTGCTGGCCGCTCCCCTTGCTGCAAAGCTATTTAATCCACACGACTCTCGGCAACGGATATCTCGGCTCTCGCATCGATGAAGAACGCAGC
Avena_prostrata_ribotype_20-G-46(2)_OM004650	0.00592	342	AACCTTATCATTTAGAGGAAGGAGAAGTCGTAACAAGGTTTCCGTAGGTGAACCTGCGGAAGGATCATTGTCGTGACCCTGACCAAAACAGACCGAGCACGCGTTATCTATTCCTGCTGAGTGGCGGCACCGTCGTCGCTCAGCCAAATCCTCGATAACCTCCTCTCCTTGGATTGGGGGCTTGGGGTAAAAGAACCCACGGCGCCGAAGGCGTCAAGGAACACTGTGCCTAGCTTGGGGACACGACTGGCTTGCTGGCCGCTCCCCTTGCTGCAAAGCTATTTAATCCACATGACTCTCGGCAACGGATATCTCGGCTCTCGCATCGATGAAGAACGCAGG
Avena_wiestii_ribotype_4005-G-10_OM004651
Avena_hirtula_ribotype_A12_10size_340_OM004677
Avena_atlantica_ribotype_6353-G-2_OM004717	0.0178	342	AACCTTATCATTTAGAGGAAGGAGAAGTCGTAACAAGGTTTCCGTAGGTGAACCTGCGGAAGGATCATTGTCGTGACCCTGACCAAAACAGACCGAGCACGCGTTATCTATTCCTGCTGAGTGGCGGCAACGTCGTCGCTCAGCCAAATCCTCGATAACCTCCTCTCCTTGGAGTGGGGGCTTGGGGTAAAAGAACCCACGGCGCCGAAGGCGTCAAGGAACACTGTGCCTAGCTTGGGGACACGACTGGCTTGCTGGCCGCTCCCCTTGCTGCAAAGCTATTTAATCCACACGACTCTCGGCAACGGATATCTCGGCTCTCGCATCGATGAAGAACGCAGC
Avena_wiestii_ribotype_1974-G-10_OM004654	0.00592	342	AACCTTATCATTTAGAGGAAGGAGAAGTCGTAACAAGGTTTCCGTAGGTGAACCTGCGGAAGGATCATTGTCGTGACCCTGACCAAAACAGACCGAGCACGCGTTATCTATTCCTGCTGAGTGGCGGCATCGTCGTCGCTCAGCCAAATCCTCGATAACCTCCTCTCCTTGGAGTGGGGGCTTGGGGTAAAAGAACCCACGGCGCCGAAGGCGTCAAGGAACACTGTGCCTAGCTTGGGGACACGACTGGCTTGCTGGCCGCTCCCCTTGCTGCAAAGCTATTTAATCCACACGACTCTCGGCAACGGATATCTCGGCTCTCGCATCGATGAAGAACGCAGC
Avena_wiestii_ribotype_200-G-10_OM004655	0.00592	342	AACCTTATCATTTAGAGGAAGGAGAAGTCGTAACAAGGTTTCCGTAGGTGAACCTGCGGAAGGATCATTGTCGTGACCCTGACCAAAACAGACCGAGCACGCGTTATCTATTCCCGCTGAGTGGCGGCACCGTCGTCGCTCAGCCAAATCCTCGATAACCTCCTCTCCTTGGAGTGGGGGCTTGGGGTAAAAGAACCCACGACGCCGAAGGCGTCAAGGAACACTGTGCCTAGCTTGGGGACACGACTGGCTTGCTGGCCGCTCCCCTTGCTGCAAAGCTATTTAATCCACACGACTCTCGGCAACGGATATCTCGGCTCTCGCATCGATGAAGAACGCAGC
Avena_wiestii_ribotype_126-G-10_OM004656
Avena_hirtula_ribotype_A12_20size_82_OM004687	0.0118	342	AACCTTATCATTTAGAGGAAGGAGAAGTCGTAACAAGGTTTCCGTAGGTGAACCTGCGGAAGGATCATTGTCGTGACCCTGACCAAAACAGACCGAGCACGCGTTATCTATTCCTGCTGAGTGGCGGCAACGTCGTCGCTCAGCCAAATCCTCGATAACCTCCTCTCCTTGGATTGGGGGCTTGGGGTAAAAGAACCCACGGCGCCGAAGGCGTCAAGGAACACTGTGCCTAGCTTGGGGACACGACTGGCTTGCTGGCCGCTCCCCTTGCTGCAAAGCTATTTAATCCACACGACTCTCGGCAACGGATATCTCGGCTCTCGCATCGATGAAGAACGCAGC
Avena_wiestii_ribotype_72-G-10_OM004657	0.00592	342	AACCTTATCATTTAGAGGAAGGAGAAGTCGTAACAAGGTTTCCGTAGGTGAACCTGCGGAAGGATCATTGTCGTGACCCTGACCAAAACAGACCGAGCACGCGTTATCTATTCCTGCTGAGTGGCGGCATCGTCGTCGCTCAGCCAAATCCTCGATAACCTCCTCTCCTTGGATTGGGGGCTTGGGGTAAAAGAACCCACGGCGCCGAAGGCGTCAAGGAACACTGTGCCTAGCTTGGGGACACGACTGGCTTGCTGGCCGCTCCCCTTGCTGCAAAGCTATTTAATCCACACGACTCTCGGCAACGGATATCTCGGCTCTCGCATCGATGAAGAACGCAGC
Avena_wiestii_ribotype_52-G-10_OM004658	0.00592	342	AACCTTATCATTTAGAGGAAGGAGAAGTCGTAACAAGGTTTCCGTAGGTGAACCTGCGGAAGGATCATTGTCGTGACCCTGACCAAAACAGACCGAGCACGCGTTATCTATTCCTGCTGAGTGGCGGCACCGTCGTCGCTCAGCCAAATCCTCGATAACCTCCTCTCCTTGGAGTGGGGGCTTGGGGTAAAAGAACCCACGACGCCGAAGGCGTCAAGGAACACTGTGCCTAGCTTGGGGACACGACTGGCTTGCTGGCCGCTCCCCTTGCTGCAAAGCTATTTAATCCACACGACTCTCGGCAACGGATATCTCGGCTCTCGCATCGATGAAGAACGCAGC
Avena_wiestii_ribotype_49-G-10_OM004659	0.00592	342	AACCTTATCATTTAGAGGAAGGAGAAGTCGTAACAAGGTTTCCGTAGGTGAACCTGCGGAAGGATCATTGTCGTGACCCTGACCAAAACAGACCGAGCACGCGTTATCTATTCCCGCTGAGTGGCGGCACCGTCGTCGCTCAGCCAAATCCTCGATAACCTCCTCTCCTTGGAGTGGGGGCTTGGGGTAAAAGAACCCACGGCGCCGAAGGCGTCAAGGAACACTGTGCCTAGCTTGGGGACACGACTGGCTTGCTGGCCGCTCCCCTTGCTGCAAAGCTATTTAATCCACACGACTCTCGGCAACGGATATCTCGGCTCTCGCATCGATGAAGAACGCAGC
Avena_wiestii_ribotype_37-G-10_OM004660	0.00592	342	AACCTTATCATTTAGAGGAAGGAGAAGTCGTAACAAGGTTTCCGTAGGTGAACCTGCGGAAGGATCATTGTCGTGACCCTGACCAAAACAGACCGAGCACGCGTTATCTATTCCTGCTGAGTGGCGGCAACGTTGTCGCTCAGCCAAATCCTCGATAACCTCCTCTCCTTGGAGTGGGGGCTTGGGGTAAAAGAACCCACGGCGCCGAAGGCGTCAAGGAACACTGTGCCTAGCTTGGGGACACGACTGGCTTGCTGGCCGCTCCCCTTGCTGCAAAGCTATTTAATCCACACGACTCTCGGCAACGGATATCTCGGCTCTCGCATCGATGAAGAACGCAGC
Avena_wiestii_ribotype_28-G-10_OM004661
Avena_atlantica_ribotype_33-G-2_OM004722	0.0118	342	AACCTTATCATTTAGAGGAAGGAGAAGTCGTAACAAGGTTTCCGTAGGTGAACCTGCGGAAGGATCATTGTCGTGACCCTGACCAAAACAGACCGAGCACGCGTTATCTATTCCTGCTGAGTGGCGGCAACATCGTCGCTCAGCCAAATCCTCGATAACCTCCTCTCCTTGGAGTGGGGGCTTGGGGTAAAAGAACCCACGGCGCCGAAGGCGTCAAGGAACACTGTGCCTAGCTTGGGGACACGACTGGCTTGCTGGCCGCTCCCCTTGCTGCAAAGCTATTTAATCCACACGACTCTCGGCAACGGATATCTCGGCTCTCGCATCGATGAAGAACGCAGC
Avena_wiestii_ribotype_28-G-10(2)_OM004662	0.00592	342	AACCTTATCATTTAGAGGAAGGAGAAGTCGTAACAAGGTTTCCGTAGGTGAACCTGCGGAAGGATCATTGTCGTGACCCTGACCAAAACAGACCGAGCACGCGTTATCTATTCCTGCTGAGTGGCGGCAACGTCGTCGCTCAGCCAAATCCTCGATAACCTCCTCTCCTTGGAGTGGGGGCTTGGGGTAAAAGAACCCACGACGCCGAAGGCGTCAAGGAACACTGTGCCTAGCTTGGGGACACGACTGGCTTGCTGGCCGCTCCCCTTGCTGCAAAGCTATTTAATCCACACGACTCTCGGCAACGGATATCTCGGCTCTCGCATCGATGAAGAACGCAGC
Avena_wiestii_ribotype_27-G-10_OM004663	0.00592	342	AACCTTATCATTTAGAGGAAGGAGAAGTCGTAACAAGGTTTCCGTAGGTGAACCTGCGGAAGGATCATTGTCGTGACCCTGACCAAAACAGACCGAGCACGCGTTATCTATTCCTGCTGAGTGGCGGCAACGTCATCGCTCAGCCAAATCCTCGATAACCTCCTCTCCTTGGAGTGGGGGCTTGGGGTAAAAGAACCCACGGCGCCGAAGGCGTCAAGGAACACTGTGCCTAGCTTGGGGACACGACTGGCTTGCTGGCCGCTCCCCTTGCTGCAAAGCTATTTAATCCACACGACTCTCGGCAACGGATATCTCGGCTCTCGCATCGATGAAGAACGCAGC
Avena_wiestii_ribotype_22-G-10_OM004664	0.00592	342	AACCTTATCATTTAGAGGAAGGAGAAGTCGTAACAAGGTTTCCGTAGGTGAACCTGCGGAAGGATCATTGTCGTGACCCTGACCAAAACAGACCGAGCACGCGTTATCTATTCCTGCTGAGTGGCGGCAACGTCGTCGCTCAGCCAAATCCTTGATAACCTCCTCTCCTTGGAGTGGGGGCTTGGGGTAAAAGAACCCACGGCGCCGAAGGCGTCAAGGAACACTGTGCCTAGCTTGGGGACACGACTGGCTTGCTGGCCGCTCCCCTTGCTGCAAAGCTATTTAATCCACACGACTCTCGGCAACGGATATCTCGGCTCTCGCATCGATGAAGAACGCAGC
Avena_wiestii_ribotype_21-G-10_OM004665
Avena_atlantica_ribotype_23-G-2(2)_OM004727	0.0118	342	AACCTTATCATTTAGAGGAAGGAGAAGTCATAACAAGGTTTCCGTAGGTGAACCTGCGGAAGGATCATTGTCGTGACCCTGACCAAAACAGACCGAGCACGCGTTATCTATTCCTGCTGAGTGGCGGCAACGTCGTCGCTCAGCCAAATCCTCGATAACCTCCTCTCCTTGGAGTGGGGGCTTGGGGTAAAAGAACCCACGGCGCCGAAGGCGTCAAGGAACACTGTGCCTAGCTTGGGGACACGACTGGCTTGCTGGCCGCTCCCCTTGCTGCAAAGCTATTTAATCCACACGACTCTCGGCAACGGATATCTCGGCTCTCGCATCGATGAAGAACGCAGC
Avena_wiestii_ribotype_20-G-10_OM004666
Avena_hirtula_ribotype_A12_26size_39_OM004693	0.0118	342	AACCTTATCATTTAGAGGAAGGAGAAGTCGTAACAAGGTTTCCGTAGGTGAACCTGCGGAAGGATCATTGTCGTGACCCTGACCAAAACAGACCGAGCATGCGTTATCTATTCCTGCTGAGTGGCGGCAACGTCGTCGCTCAGCCAAATCCTCGATAACCTCCTCTCCTTGGAGTGGGGGCTTGGGGTAAAAGAACCCACGGCGCCGAAGGCGTCAAGGAACACTGTGCCTAGCTTGGGGACACGACTGGCTTGCTGGCCGCTCCCCTTGCTGCAAAGCTATTTAATCCACACGACTCTCGGCAACGGATATCTCGGCTCTCGCATCGATGAAGAACGCAGC
Avena_wiestii_ribotype_20-G-10(2)_OM004667	0.00592	342	AACCTTATCATTTAGAGGAAGGAGAAGTCGTAACAAGGTTTCCGTAGGTGAACCTGCGGAAGGATCATTGTCGTGACCCTGACCAAAACAGACCGAGCACGCGTTATCTATTCCTGCTGAGTGGCGGCAACGTCGTCGCTCAGCCAAATCCTCGATAACCTCCTCTCCTTGGAGTGGGGGCTTGGGGTAAAAGAACCCACGGCGCCGAAGGCGTCAAGGAACACTGTGCCTAGCTTGGGGACACGACTGGCTTGCTGGCCGCTCCCCTTGCTGCAAAGCTATTTAATCCACACGACTCTCGGCAACGGATATCTCGGCTCTCGCATAGATGAAGAACGCAGC
Avena_hirtula_ribotype_A12_1size_12605_OM004668	0.00592	342	AACCTTATCATTTAGAGGAAGGAGAAGTCGTAACAAGGTTTCCGTAGGTGAACCTGCGGAAGGATCATTGTCGTGACCCTGACCAAAACAGACCGAGCACGCGTTATCTATTCCTGCTGAGTGGCGGCAACGTCGTTGCTCAGCCAAATCCTCGATAACCTCCTCTCCTTGGAGTGGGGGCTTGGGGTAAAAGAACCCACGGCGCCGAAGGCGTCAAGGAACACTGTGCCTAGCTTGGGGACACGACTGGCTTGCTGGCCGCTCCCCTTGCTGCAAAGCTATTTAATCCACACGACTCTCGGCAACGGATATCTCGGCTCTCGCATCGATGAAGAACGCAGC
Avena_hirtula_ribotype_A12_3size_957_OM004670	0.00592	342	AACCTTATCATTTAGAGGAAGGAGAAGTCGTAACAAGGTTTCCGTAGGTGAACCTGCGGAAGGATCATTGTCGTGACCCTGACCAAAACAGACCGAGCACGCGTTATCTATTCCTGCTGAGTGGCGGCAACGTCGTTGCTCAGCCAAATCCTCGATAACCTCCTCTCCTTGGAGTGGGGGCTTGGGGTAAAAGAACCCACGGCGCCGAAGGCGTCAAGGAACACTGTGCCTAGCTTGGGGACACGACTGGCTTGCTGGCCGCTCCCCTTGCTGCAAAGCTATTTAATCCACACGACTCTCGGCAACGGATATCTCGGCTCTCGCATCGAGGAAGAACGCAGC
Avena_hirtula_ribotype_A12_4size_709_OM004671	0.00592	342	AACCTTATCATTTCGAGGAAGGAGAAGTCGTAACAAGGTTTCCGTAGGTGAACCTGCGGAAGGATCATTGTCGTGACCCTGACCAAAACAGACCGAGCACGCGTTATCTATTCCTGCTGAGTGGCGGCAACGTCGTTGCTCAGCCAAATCCTCGATAACCTCCTCTCCTTGGAGTGGGGGCTTGGGGTAAAAGAACCCACGGCGCCGAAGGCGTCAAGGAACACTGTGCCTAGCTTGGGGACACGACTGGCTTGCTGGCCGCTCCCCTTGCTGCAAAGCTATTTAATCCACACGACTCTCGGCAACGGATATCTCGGCTCTCGCATCGATGAAGAACGCAGC
Avena_hirtula_ribotype_A12_5size_595_OM004672	0.00592	342	AACCTTATCATTTCGAGGAAGGAGAAGTCGTAACAAGGTTTCCGTAGGTGAACCTGCGGAAGGATCATTGTCGTGACCCTGACCAAAACAGACCGAGCACGCGTTATCTATTCCTGCTGAGTGGCGGCAACGTCGTTGCTCAGCCAAATCCTCGATAACCTCCTCTCCTTGGAGTGGGGGCTTGGGGTAAAAGAACCCACGGCGCCGAAGGCGTCAAGGAACACTGTGCCTAGCTTGGGGACACGACTGGCTTGCTGGCCGCTCCCCTTGCTGCAAAGCTATTTAATCCACACGACTCTCGGCAACGGATATCTCGGCTCTCGCATCGAGGAAGAACGCAGC
Avena_hirtula_ribotype_A12_7size_491_OM004674	0.00592	342	ACCCTTATCATTTAGAGGAAGGAGAAGTCGTAACAAGGTTTCCGTAGGTGAACCTGCGGAAGGATCATTGTCGTGACCCTGACCAAAACAGACCGAGCACGCGTTATCTATTCCTGCTGAGTGGCGGCAACGTCGTTGCTCAGCCAAATCCTCGATAACCTCCTCTCCTTGGAGTGGGGGCTTGGGGTAAAAGAACCCACGGCGCCGAAGGCGTCAAGGAACACTGTGCCTAGCTTGGGGACACGACTGGCTTGCTGGCCGCTCCCCTTGCTGCAAAGCTATTTAATCCACACGACTCTCGGCAACGGATATCTCGGCTCTCGCATCGATGAAGAACGCAGC
Avena_hirtula_ribotype_A12_8size_456_OM004675	0.00592	342	AACCTTATCATTTAGAGGAAGGAGAAGTCGTAACAAGGTTTCCGTAGGTGAACCTGCGGAAGGATCATTGTCGTGACCCTGACCAAAACAGACCGAGCACGCGTTATCTATTCCTGCTGAGTGGCGGCAACGTCGTTGCTCAGCCAAATCCTCGATAACCTCCTCTCCTTGGATTGGGGGCTTGGGGTAAAAGAACCCACGGCGCCGAAGGCGTCAAGGAACACTGTGCCTAGCTTGGGGACACGACTGGCTTGCTGGCCGCTCCCCTTGCTGCAAAGCTATTTAATCCACACGACTCTCGGCAACGGATATCTCGGCTCTCGCATCGATGAAGAACGCAGC
Avena_hirtula_ribotype_A12_9size_382_OM004676	0.00592	342	AACCTGATCATTTAGAGGAAGGAGAAGTCGTAACAAGGTTTCCGTAGGTGAACCTGCGGAAGGATCATTGTCGTGACCCTGACCAAAACAGACCGAGCACGCGTTATCTATTCCTGCTGAGTGGCGGCAACGTCGTTGCTCAGCCAAATCCTCGATAACCTCCTCTCCTTGGAGTGGGGGCTTGGGGTAAAAGAACCCACGGCGCCGAAGGCGTCAAGGAACACTGTGCCTAGCTTGGGGACACGACTGGCTTGCTGGCCGCTCCCCTTGCTGCAAAGCTATTTAATCCACACGACTCTCGGCAACGGATATCTCGGCTCTCGCATCGATGAAGAACGCAGC
Avena_hirtula_ribotype_A12_11size_279_OM004678	0.00592	342	ACCCTTATCATTTCGAGGAAGGAGAAGTCGTAACAAGGTTTCCGTAGGTGAACCTGCGGAAGGATCATTGTCGTGACCCTGACCAAAACAGACCGAGCACGCGTTATCTATTCCTGCTGAGTGGCGGCAACGTCGTTGCTCAGCCAAATCCTCGATAACCTCCTCTCCTTGGAGTGGGGGCTTGGGGTAAAAGAACCCACGGCGCCGAAGGCGTCAAGGAACACTGTGCCTAGCTTGGGGACACGACTGGCTTGCTGGCCGCTCCCCTTGCTGCAAAGCTATTTAATCCACACGACTCTCGGCAACGGATATCTCGGCTCTCGCATCGAGGAAGAACGCAGC
Avena_hirtula_ribotype_A12_12size_253_OM004679	0.00592	342	AACCTTATCATTTAGAGGAAGGAGAAGTCGTAACAAGGTTTCCGTAGGTGAACCTGCGGAAGGATCATTGTCGTGACCCTGACCAAAACAGACCGAGCACGCGTTATCTATTCCTGCTGAGTGGCGGCACCGTCGTCGCTCAGCCAAATCCTCGATAACCTCCTCTCCTTGGATTGGGGGCTTGGGGTAAAAGAACCCACGGCGCCGAAGGCGTCAAGGAACACTGTGCCTAGCTTGGGGACACGACTGGCTTGCTGGCCGCTCCCCTTGCTGCAAAGCTATTTAATCCACACGACTCTCGGCAACGGATATCTCGGCTCTCGCATCGAGGAAGAACGCAGC
Avena_hirtula_ribotype_A12_13size_203_OM004680	0.00592	342	ACCCTTATCATTTAGAGGAAGGAGAAGTCGTAACAAGGTTTCCGTAGGTGAACCTGCGGAAGGATCATTGTCGTGACCCTGACCAAAACAGACCGAGCACGCGTTATCTATTCCTGCTGAGTGGCGGCAACGTCGTTGCTCAGCCAAATCCTCGATAACCTCCTCTCCTTGGAGTGGGGGCTTGGGGTAAAAGAACCCACGGCGCCGAAGGCGTCAAGGAACACTGTGCCTAGCTTGGGGACACGACTGGCTTGCTGGCCGCTCCCCTTGCTGCAAAGCTATTTAATCCACACGACTCTCGGCAACGGATATCTCGGCTCTCGCATCGAGGAAGAACGCAGC
Avena_hirtula_ribotype_A12_14size_191_OM004681	0.00592	342	AACCTTATCATTTCGAGGAAGGAGAAGTCGTAACAAGGTTTCCGTAGGTGAACCTGCGGAAGGATCATTGTCGTGACCCTGACCAAAACAGACCGAGCACGCGTTATCTATTCCTGCTGAGTGGCGGCACCGTCGTCGCTCAGCCAAATCCTCGATAACCTCCTCTCCTTGGATTGGGGGCTTGGGGTAAAAGAACCCACGGCGCCGAAGGCGTCAAGGAACACTGTGCCTAGCTTGGGGACACGACTGGCTTGCTGGCCGCTCCCCTTGCTGCAAAGCTATTTAATCCACACGACTCTCGGCAACGGATATCTCGGCTCTCGCATCGAGGAAGAACGCAGC
Avena_hirtula_ribotype_A12_15size_190_OM004682	0.00592	342	AACCTTATCATTTCGAGGAAGGAGAAGTCGTAACAAGGTTTCCGTAGGTGAACCTGCGGAAGGATCATTGTCGTGACCCTGACCAAAACAGACCGAGCACGCGTTATCTATTCCTGCTGAGTGGCGGCACCGTCGTCGCTCAGCCAAATCCTCGATAACCTCCTCTCCTTGGATTGGGGGCTTGGGGTAAAAGAACCCACGGCGCCGAAGGCGTCAAGGAACACTGTGCCTAGCTTGGGGACACGACTGGCTTGCTGGCCGCTCCCCTTGCTGCAAAGCTATTTAATCCACACGACTCTCGGCAACGGATATCTCGGCTCTCGCATCGATGAAGAACGCAGC
Avena_hirtula_ribotype_A12_16size_137_OM004683	0.00592	342	ACCCTTATCATTTAGAGGAAGGAGAAGTCGTAACAAGGTTTCCGTAGGTGAACCTGCGGAAGGATCATTGTCGTGACCCTGACCAAAACAGACCGAGCACGCGTTATCTATTCCTGCTGAGTGGCGGCACCGTCGTCGCTCAGCCAAATCCTCGATAACCTCCTCTCCTTGGATTGGGGGCTTGGGGTAAAAGAACCCACGGCGCCGAAGGCGTCAAGGAACACTGTGCCTAGCTTGGGGACACGACTGGCTTGCTGGCCGCTCCCCTTGCTGCAAAGCTATTTAATCCACACGACTCTCGGCAACGGATATCTCGGCTCTCGCATCGATGAAGAACGCAGC
Avena_hirtula_ribotype_A12_17size_115_OM004684	0.00592	342	AACCTGATCATTTAGAGGAAGGAGAAGTCGTAACAAGGTTTCCGTAGGTGAACCTGCGGAAGGATCATTGTCGTGACCCTGACCAAAACAGACCGAGCACGCGTTATCTATTCCTGCTGAGTGGCGGCACCGTCGTCGCTCAGCCAAATCCTCGATAACCTCCTCTCCTTGGATTGGGGGCTTGGGGTAAAAGAACCCACGGCGCCGAAGGCGTCAAGGAACACTGTGCCTAGCTTGGGGACACGACTGGCTTGCTGGCCGCTCCCCTTGCTGCAAAGCTATTTAATCCACACGACTCTCGGCAACGGATATCTCGGCTCTCGCATCGATGAAGAACGCAGC
Avena_hirtula_ribotype_A12_18size_111_OM004685	0.00592	342	AACCTTATCATTTAGAGGAAGGAGAAGTCGTAACAAGGTTTCCGTAGGTGAACCTGCGGAAGGATCATTGTCGTGACCCTGACCAAAACAGACCGAGCACGCGTTATCTATTCCTGCTGAGTGGCGGCACCGTCGTTGCTCAGCCAAATCCTCGATAACCTCCTCTCCTTGGAGTGGGGGCTTGGGGTAAAAGAACCCACGGCGCCGAAGGCGTCAAGGAACACTGTGCCTAGCTTGGGGACACGACTGGCTTGCTGGCCGCTCCCCTTGCTGCAAAGCTATTTAATCCACACGACTCTCGGCAACGGATATCTCGGCTCTCGCATCGATGAAGAACGCAGC
Avena_hirtula_ribotype_A12_19size_107_OM004686	0.00592	342	ACCCTTATCATTTCGAGGAAGGAGAAGTCGTAACAAGGTTTCCGTAGGTGAACCTGCGGAAGGATCATTGTCGTGACCCTGACCAAAACAGACCGAGCACGCGTTATCTATTCCTGCTGAGTGGCGGCAACGTCGTTGCTCAGCCAAATCCTCGATAACCTCCTCTCCTTGGAGTGGGGGCTTGGGGTAAAAGAACCCACGGCGCCGAAGGCGTCAAGGAACACTGTGCCTAGCTTGGGGACACGACTGGCTTGCTGGCCGCTCCCCTTGCTGCAAAGCTATTTAATCCACACGACTCTCGGCAACGGATATCTCGGCTCTCGCATCGATGAAGAACGCAGC
Avena_hirtula_ribotype_A12_21size_72_OM004688	0.00592	342	ACCCTTATCATTTCGAGGAAGGAGAAGTCGTAACAAGGTTTCCGTAGGTGAACCTGCGGAAGGATCATTGTCGTGACCCTGACCAAAACAGACCGAGCACGCGTTATCTATTCCTGCTGAGTGGCGGCACCGTCGTCGCTCAGCCAAATCCTCGATAACCTCCTCTCCTTGGATTGGGGGCTTGGGGTAAAAGAACCCACGGCGCCGAAGGCGTCAAGGAACACTGTGCCTAGCTTGGGGACACGACTGGCTTGCTGGCCGCTCCCCTTGCTGCAAAGCTATTTAATCCACACGACTCTCGGCAACGGATATCTCGGCTCTCGCATCGAGGAAGAACGCAGC
Avena_hirtula_ribotype_A12_22size_72_OM004689	0.00592	342	AACCTTATCATTTAGAGGAAGGAGAAGTCGTAACAAGGTTTCCGTAGGTGAACCTGCGGAAGGATCATTGTCGTGACCCTCACCAAAACAGACCGAGCACGCGTTATCTATTCCTGCTGAGTGGCGGCACCGTCGTCGCTCAGCCAAATCCTCGATAACCTCCTCTCCTTGGATTGGGGGCTTGGGGTAAAAGAACCCACGGCGCCGAAGGCGTCAAGGAACACTGTGCCTAGCTTGGGGACACGACTGGCTTGCTGGCCGCTCCCCTTGCTGCAAAGCTATTTAATCCACACGACTCTCGGCAACGGATATCTCGGCTCTCGCATCGATGAAGAACGCAGC
Avena_hirtula_ribotype_A12_23size_58_OM004690	0.00592	342	ACCCTTATCATTTAGAGGAAGGAGAAGTCGTAACAAGGTTTCCGTAGGTGAACCTGCGGAAGGATCATTGTCGTGACCCTGACCAAAACAGACCGAGCACGCGTTATCTATTCCTGCTGAGTGGCGGCACCGTCGTCGCTCAGCCAAATCCTCGATAACCTCCTCTCCTTGGATTGGGGGCTTGGGGTAAAAGAACCCACGGCGCCGAAGGCGTCAAGGAACACTGTGCCTAGCTTGGGGACACGACTGGCTTGCTGGCCGCTCCCCTTGCTGCAAAGCTATTTAATCCACACGACTCTCGGCAACGGATATCTCGGCTCTCGCATCGAGGAAGAACGCAGC
Avena_hirtula_ribotype_A12_24size_55_OM004691	0.00592	342	AACCTTATCATTTAGAGGAAGGAGAAGTCGTAACAAGGTTTCCGTAGGTGAACCTGCGGAAGGATCATTGTCGTGACCCTGACCAAAACAGACCGAGCACGCGTTATCTATTCCTGCTGAGTGGCGGCACCGTCGTCGCTCAGCCAAATCCTCGATAACCTCCTCTCCTTGGAGTGGGGGCTTGGGGTAAAAGAACCCACGGCGCCGAAGGCGTCAAGGAACACTGTGCCTAGCTTGGGGACACGACTGGCTTGCTGGCCGCTCCCCTTGCTGCAAAGCTATTTAATCCACACGACTCTCGGCAACGGATATCTCGGCTCTCGCATCGAGGAAGAACGCAGC
Avena_hirtula_ribotype_A12_25size_42_OM004692	0.00592	342	AACCTGATCATTTAGAGGAAGGAGAAGTCGTAACAAGGTTTCCGTAGGTGAACCTGCGGAAGGATCATTGTCGTGACCCTGACCAAAACAGACCGAGCACGCGTTATCTATTCCTGCTGAGTGGCGGCAACGTCGTTGCTCAGCCAAATCCTCGATAACCTCCTCTCCTTGGAGTGGGGGCTTGGGGTAAAAGAACCCACGGCGCCGAAGGCGTCAAGGAACACTGTGCCTAGCTTGGGGACACGACTGGCTTGCTGGCCGCTCCCCTTGCTGCAAAGCTATTTAATCCACACGACTCTCGGCAACGGATATCTCGGCTCTCGCATCGATGAAGACCGCAGC
Avena_hirtula_ribotype_A12_27size_39_OM004694	0.00592	342	AACCTTATCATTTAGAGGAAGGAGAAGTCGTAACAAGGTTTCCGTAGGTGAACCTGCGGAAGGATCATTGTCGTGACCCTGACCAAAACAGACCGAGCACGCGTTATCTATTCCTGCTGAGTGGCGGCAACGTCGTTGCTCAGCCAAATCCTCGATAACCTCCTCTCCTTGGAGTGGGGGCTTGGGGTAAAAGAACCCACGGCGCCGAAGGCGTCAAGGAACACTGTGCCTAGCTTGGGGACACGACTGGCTTGCTGGCCGCTCCCCTTGCTGCAAAGCTATTTAATCCACACGACTCTCGGCAACGGATATCTCGGCTCGCGCATCGATGAAGAACGCAGC
Avena_hirtula_ribotype_A12_28size_38_OM004695	0.00592	342	AACCTTATCATTTAGAGGAAGGAGAAGTCGTAACAAGGTTTCCGTAGGTGAACCTGCGGAAGGATCATTGTCGTGACCCTGACCAAAACAGACCGAGCACGCGTTATCTATTCCTGCTGAGTGGCGGCAACGTCGTTGCTCAGCCAAATCCTCGATAACCTCCTCTCCTTGGAGTGGGGGCTTGGGGTAAAAGAACCCACGGCGCCGAAGGCGTCAAGGAACACTGTGCCTAGCTTGGGGACACGACTGGCTTGCTGGCCGCTCCCCTTGCTGCAAAGCTATTTAATCCACACGACTCTCGGCAACGGATATCTCGGCTCTCGCATCGATGAAGAACGAAGC
Avena_hirtula_ribotype_A12_29size_36_OM004696	0.00592	342	AACCTTATCATTTCGAGGAAGGAGAAGTCGTAACAAGGTTTCCGTAGGTGAACCTGCGGAAGGATCATTGTCGTGACCCTGACCAAAACAGACCGAGCACGCGTTATCTATTCCTGCTGAGTGGCGGCACCGTCGTCGCTCAGCCAAATCCTCGATAACCTCCTCTCCTTGGAGTGGGGGCTTGGGGTAAAAGAACCCACGGCGCCGAAGGCGTCAAGGAACACTGTGCCTAGCTTGGGGACACGACTGGCTTGCTGGCCGCTCCCCTTGCTGCAAAGCTATTTAATCCACACGACTCTCGGCAACGGATATCTCGGCTCTCGCATCGATGAAGAACGCAGC
Avena_hirtula_ribotype_A12_30size_34_OM004697	0.00592	342	AACCTTATCATTTAGAGGAAGGAGAAGTCGTAACAAGGTTTCCGTAGGTGAACCTGCGGAAGGATCATTGTCGTGACCCTGACCAAAACAGACCGAGCACGCGTTATCTATTCCTGCTGAGTGGCGGCAACGTCGTTGCTCAGCCAAATCCTCGATAACCTCCTCTCCTTGGATTGGGGGCTTGGGGTAAAAGAACCCACGGCGCCGAAGGCGTCAAGGAACACTGTGCCTAGCTTGGGGACACGACTGGCTTGCTGGCCGCTCCCCTTGCTGCAAAGCTATTTAATCCACACGACTCTCGGCAACGGATATCTCGGCTCTCGCATCGAGGAAGAACGCAGC
Avena_hirtula_ribotype_A12_31size_32_OM004698	0.00592	342	AACCTTATCATTTAGAGGAAGGCGAAGTCGTAACAAGGTTTCCGTAGGTGAACCTGCGGAAGGATCATTGTCGTGACCCTGACCAAAACAGACCGAGCACGCGTTATCTATTCCTGCTGAGTGGCGGCAACGTCGTTGCTCAGCCAAATCCTCGATAACCTCCTCTCCTTGGAGTGGGGGCTTGGGGTAAAAGAACCCACGGCGCCGAAGGCGTCAAGGAACACTGTGCCTAGCTTGGGGACACGACTGGCTTGCTGGCCGCTCCCCTTGCTGCAAAGCTATTTAATCCACACGACTCTCGGCAACGGATATCTCGGCTCTCGCATCGATGAAGAACGCAGC
Avena_hirtula_ribotype_A12_32size_32_OM004699	0.00592	342	AACCTTATCATTTCGAGGAAGGAGAAGTCGTAACAAGGTTTCCGTAGGTGAACCTGCGGAAGGATCATTGTCGTGACCCTGACCAAAACAGACCGAGCACGCGTTATCTATTCCTGCTGAGTGGCGGCAACGTCGTTGCTCAGCCAAATCCTCGATAACCTCCTCTCCTTGGATTGGGGGCTTGGGGTAAAAGAACCCACGGCGCCGAAGGCGTCAAGGAACACTGTGCCTAGCTTGGGGACACGACTGGCTTGCTGGCCGCTCCCCTTGCTGCAAAGCTATTTAATCCACACGACTCTCGGCAACGGATATCTCGGCTCTCGCATCGATGAAGAACGCAGC
Avena_hirtula_ribotype_A12_33size_32_OM004700	0.00592	342	AACCTTATCCTTTAGAGGAAGGAGAAGTCGTAACAAGGTTTCCGTAGGTGAACCTGCGGAAGGATCATTGTCGTGACCCTGACCAAAACAGACCGAGCACGCGTTATCTATTCCTGCTGAGTGGCGGCAACGTCGTTGCTCAGCCAAATCCTCGATAACCTCCTCTCCTTGGAGTGGGGGCTTGGGGTAAAAGAACCCACGGCGCCGAAGGCGTCAAGGAACACTGTGCCTAGCTTGGGGACACGACTGGCTTGCTGGCCGCTCCCCTTGCTGCAAAGCTATTTAATCCACACGACTCTCGGCAACGGATATCTCGGCTCTCGCATCGATGAAGAACGCAGC
Avena_hirtula_ribotype_A12_34size_31_OM004701	0.00592	342	AACCTTATCATTTAGAGGAAGGAGAAGTCGTAACAAGGTTTCCGTAGGTGAACCTGCGGAAGGATCATTGTCGTGACCCTGACCAAAACAGACCGAGCACGCGTTATCTATTCCTGCTGAGTGGCGGCACCGTCGTCGCTCAGCCAAATCCTCGATAACCTCCTCTCCTTGGATTGGGGGCTTGGGGTAAAAGAACCCACGGCGCTGAAGGCGTCAAGGAACACTGTGCCTAGCTTGGGGACACGACTGGCTTGCTGGCCGCTCCCCTTGCTGCAAAGCTATTTAATCCACACGACTCTCGGCAACGGATATCTCGGCTCTCGCATCGATGAAGAACGCAGC
Avena_hirtula_ribotype_A12_35size_28_OM004702	0.00592	342	ACCCTTATCATTTCGAGGAAGGAGAAGTCGTAACAAGGTTTCCGTAGGTGAACCTGCGGAAGGATCATTGTCGTGACCCTGACCAAAACAGACCGAGCACGCGTTATCTATTCCTGCTGAGTGGCGGCACCGTCGTCGCTCAGCCAAATCCTCGATAACCTCCTCTCCTTGGATTGGGGGCTTGGGGTAAAAGAACCCACGGCGCCGAAGGCGTCAAGGAACACTGTGCCTAGCTTGGGGACACGACTGGCTTGCTGGCCGCTCCCCTTGCTGCAAAGCTATTTAATCCACACGACTCTCGGCAACGGATATCTCGGCTCTCGCATCGATGAAGAACGCAGC
Avena_hirtula_ribotype_A12_36size_28_OM004703	0.00592	342	AACCTTATCATTTAGAGGAAGGAGAAGTCGTAACAAGGTTTCCGTAGGTGAACCTGCGGAAGGATCATTGTCGTGACCCTGACCAAAACAGACCGAGCATGCGTTATCTATTCCTGCTGAGTGGCGGCACCGTCGTCGCTCAGCCAAATCCTCGATAACCTCCTCTCCTTGGATTGGGGGCTTGGGGTAAAAGAACCCACGGCGCCGAAGGCGTCAAGGAACACTGTGCCTAGCTTGGGGACACGACTGGCTTGCTGGCCGCTCCCCTTGCTGCAAAGCTATTTAATCCACACGACTCTCGGCAACGGATATCTCGGCTCTCGCATCGATGAAGAACGCAGC
Avena_hirtula_ribotype_A12_37size_25_OM004704	0.00592	342	AACCTGATCATTTAGAGGAAGGAGAAGTCGTAACAAGGTTTCCGTAGGTGAACCTGCGGAAGGATCATTGTCGTGACCCTGACCAAAACAGACCGAGCACGCGTTATCTATTCCTGCTGAGTGGCGGCACCGTCGTCGCTCAGCCAAATCCTCGATAACCTCCTCTCCTTGGAGTGGGGGCTTGGGGTAAAAGAACCCACGGCGCCGAAGGCGTCAAGGAACACTGTGCCTAGCTTGGGGACACGACTGGCTTGCTGGCCGCTCCCCTTGCTGCAAAGCTATTTAATCCACACGACTCTCGGCAACGGATATCTCGGCTCTCGCATCGATGAAGAACGCAGC
Avena_hirtula_ribotype_A12_38size_25_OM004705	0.00592	342	AACCTTATCATTTAGAGGAAGGAGAAGTCGTAACAAGGTTTCCGTAGGTGAACCTGCGGAAGGATCATTGTCATGACCCTGACCAAAACAGACCGAGCACGCGTTATCTATTCCTGCTGAGTGGCGGCACCGTCGTCGCTCAGCCAAATCCTCGATAACCTCCTCTCCTTGGATTGGGGGCTTGGGGTAAAAGAACCCACGGCGCCGAAGGCGTCAAGGAACACTGTGCCTAGCTTGGGGACACGACTGGCTTGCTGGCCGCTCCCCTTGCTGCAAAGCTATTTAATCCACACGACTCTCGGCAACGGATATCTCGGCTCTCGCATCGATGAAGAACGCAGC
Avena_hirtula_ribotype_A12_39size_25_OM004706	0.00592	342	AACCTTATCATTTAGAGGAAGGAGAAGTCGTAACAAGGTTTCCGTAGGTGAACCTGCGGAAGGATCATTGTCGTGACCCTGACCAAAACAGACCGAGCACGCGTTATCTATTCCTGCTGAGTGGCGGCAACGTCGTCGCTCAGCCAAATCCTCGATAACCTCCTCTCCTTGGAGTGGGGGCTTGGGGTAAAAGAACCCACGGCGCCGAAGGCGTCAAGGAACACTGTGCCTAGCTTGGGGACACGACTGGCTTGCTGGCCGCTCCCCTTGCTGCAAAGCTATTTAATCCACACGACTCTCGGCAACGGATATCTCGGCTCTCGCATCGAGGAAGAACGCAGC
Avena_hirtula_ribotype_A12_40size_25_OM004707	0.00592	342	AACCTTATCATTTCGAGGAAGGAGAAGTCGTAACAAGGTTTCCGTAGGTGAACCTGCGGAAGGATCATTGTCGTGACCCTGACCAAAACAGACCGAGCACGCGTTATCTATTCCTGCTGAGTGGCGGCACCGTCGTCGCTCAGCCAAATCCTCGATAACCTCCTCTCCTTGGAGTGGGGGCTTGGGGTAAAAGAACCCACGGCGCCGAAGGCGTCAAGGAACACTGTGCCTAGCTTGGGGACACGACTGGCTTGCTGGCCGCTCCCCTTGCTGCAAAGCTATTTAATCCACACGACTCTCGGCAACGGATATCTCGGCTCTCGCATCGAGGAAGAACGCAGC
Avena_hirtula_ribotype_A12_41size_24_OM004708	0.00592	342	AACCTTATCATTTCGAGGAAGGAGAAGTCGTAACAAGGTTTCCGTAGGTGAACCTGCGGAAGGATCATTGTCGTGACCCTGACCAAAACAGACCGAGCACGCGTTATCTATTCCTGCTGAGTGGCGGCAACGTCGTCGCTCAGCCAAATCCTCGATAACCTCCTCTCCTTGGAGTGGGGGCTTGGGGTAAAAGAACCCACGGCGCCGAAGGCGTCAAGGAACACTGTGCCTAGCTTGGGGACACGACTGGCTTGCTGGCCGCTCCCCTTGCTGCAAAGCTATTTAATCCACACGACTCTCGGCAACGGATATCTCGGCTCTCGCATCGATGAAGAACGCAGC
Avena_hirtula_ribotype_A12_42size_24_OM004709	0.00592	342	AACCTTATCATTTAGAGGAAGGAGAAGTCGTAACAAGGTTTCCGTAGGTGAACCTGCGGAAGGATCATTGTCGTGACCCTGACCAAAACAGACCGAGCACGCGTTATCTATTCCCGCTGAGTGGCGGCACCGTCGTCGCTCAACCAAATCCTCGATAACCTCCTCTCCTTGGAGTGGGGGCTTGGGGTAAAAGAACCCACGGCGCCGAAGGCGTCAAGGAACACTGTGCCTAGCTTGGGGACACGACTGGCTTGCTGGCCGCTCCCCTTGCTGCAAAGCTATTTAATCCACACGACTCTCGGCAACGGATATCTCGGCTCTCGCATCGATGAAGAACGCAGC
Avena_hirtula_ribotype_A12_43size_23_OM004710	0.00592	342	AACCTTATCATTTCGAGGAAGGAGAAGTCGTAACAAGGTTTCCGTAGGTGAACCTGCGGAAGGATCATTGTCGTGACCCTGACCAAAACAGACCGAGCACGCGTTATCTATTCCTGCTGAGTGGCGGCAACGTCGTTGCTCAGCCAAATCCTCGATAACCTCCTCTCCTTGGATTGGGGGCTTGGGGTAAAAGAACCCACGGCGCCGAAGGCGTCAAGGAACACTGTGCCTAGCTTGGGGACACGACTGGCTTGCTGGCCGCTCCCCTTGCTGCAAAGCTATTTAATCCACACGACTCTCGGCAACGGATATCTCGGCTCTCGCATCGAGGAAGAACGCAGC
Avena_hirtula_ribotype_A12_44size_23_OM004711	0.00592	342	ACCCTTATCATTTAGAGGAAGGAGAAGTCGTAACAAGGTTTCCGTAGGTGAACCTGCGGAAGGATCATTGTCGTGACCCTGACCAAAACAGACCGAGCACGCGTTATCTATTCCTGCTGAGTGGCGGCACCGTCGTCGCTCAGCCAAATCCTCGATAACCTCCTCTCCTTGGAGTGGGGGCTTGGGGTAAAAGAACCCACGGCGCCGAAGGCGTCAAGGAACACTGTGCCTAGCTTGGGGACACGACTGGCTTGCTGGCCGCTCCCCTTGCTGCAAAGCTATTTAATCCACACGACTCTCGGCAACGGATATCTCGGCTCTCGCATCGATGAAGAACGCAGC
Avena_hirtula_ribotype_A12_45size_22_OM004712	0.00592	342	AACCTTATCATTTAGAGGAAGGAGAAGTCGTAACAAGGTTTCCGTAGGTGAACCTGCGGAAGGATCATTGTCGTGACCCTCACCAAAACAGACCGAGCACGCGTTATCTATTCCTGCTGAGTGGCGGCAACGTCGTTGCTCAGCCAAATCCTCGATAACCTCCTCTCCTTGGAGTGGGGGCTTGGGGTAAAAGAACCCACGGCGCCGAAGGCGTCAAGGAACACTGTGCCTAGCTTGGGGACACGACTGGCTTGCTGGCCGCTCCCCTTGCTGCAAAGCTATTTAATCCACACGACTCTCGGCAACGGATATCTCGGCTCTCGCATCGATGAAGAACGCAGC
Avena_hirtula_ribotype_A12_46size_22_OM004713	0.00592	342	AACCTTATCATTTAGAGGAAGGAGAAGTCGTAACAAGGTTTCCGTAGGTGAACCTGCGGAAGGATCATTGTCGTGACCCTGACCAAAACAGACCGAGCACGCGTTATCTATTCCTGCTGAGTGGCGGCAACGTCGTTGCTCAGCCAAATCCTCGATAACCTCCTCTCCTTGGAGTGGGGGCTTGGGGTAAAAGAACCCACGGCGCCGAAGGCGTCAAGGAACACTGTGCCTAGCTTGGGGACACGACTGGCTTGCTGGCCGCTCCCCTTGCTGCAAAGCTATTTAATCCACACGACGCTCGGCAACGGATATCTCGGCTCTCGCATCGATGAAGAACGCAGC
Avena_hirtula_ribotype_A12_47size_21_OM004714	0.00592	342	AACCTTATCATTTCGAGGAAGGAGAAGTCGTAACAAGGTTTCCGTAGGTGAACCTGCGGAAGGATCATTGTCGTGACCCTGACCAAAACAGACCGAGCACGCGTTATCTATTCCTGCTGAGTGGCGGCAACGTCGTCGCTCAGCCAAATCCTCGATAACCTCCTCTCCTTGGAGTGGGGGCTTGGGGTAAAAGAACCCACGGCGCCGAAGGCGTCAAGGAACACTGTGCCTAGCTTGGGGACACGACTGGCTTGCTGGCCGCTCCCCTTGCTGCAAAGCTATTTAATCCACACGACTCTCGGCAACGGATATCTCGGCTCTCGCATCGAGGAAGAACGCAGC
Avena_hirtula_ribotype_A12_48size_21_OM004715	0.00592	342	AACCTTATCATTTAGAGGAAGGAGAAGTCGTAACAAGGTTTCCGTAGGTGAACCTGCGGAAGGATCATTGTCGTGACCCTGACCAAAACAGACCGAGCACGCGTTATCTATTCCTGCTGAGTGGCGGGACTGTCGTCGCTCAGACAAATCCCCGATAACCTCCTCTCCTTGGAGTGGGGGCTTGGGGTAAAAGAACCCACGGCGCCGAAGGCGTCAAGGAACACTGTGCCTAGCTTGGGGACACGACTGGCTTGCTGGCCGCTCCCCTTGCTGCAAAGCTATTTAATCCACACGACTCTCGGCAACGGATATCTCGGCTCTCGCATCGATGAAGAACGCAGC
Avena_hirtula_ribotype_A12_49size_21_OM004716	0.00592	342	AACCTTATCATTTAGAGGAAGGAGAAGTCGTAACAAGGTTTCCGTAGGTGAACCTGCGGAAGGATCATTGTCGTGACCCTGACCAAAACAGACCGAGCACGCGTTATCTATTCCTGCTGAGTGGCGGCAACGTCGTTGCTCAGCCAAATCCTCGATAACCTCCTCTCCTTGGAGTGGGGGCTTGGGGTAAAAGAACCCACGGCGCCGAAGGCGTCAAGGAACACTGTGCCTAGCTTGGGGACACGACTGGCTTGCTGGCCGCTCCCCTTGCTGCAAAGCTATTTAATCCACACGACTCTCGGCAACGGATATCTCGGCTCTCGCATCGATG-AGAACGCAGC
Avena_atlantica_ribotype_102-G-2_OM004719	0.00592	342	AACCTTATCATTTAGAGGAAGGAGAAGTCGTAACAAGGTTTCCGTAGGTGAACCTGCGGAAGGATCATTGTCGTGACCCTGACCAAAACAGACCGAGCACGCGTTATCTATTCCTGCTGAGTGGCGGCAACGTCGTCGCTCAGCCAAATCCTCGATAACCTCCTCTCCTTGGAGTGGGGGCTTGGGGTAAAAGAACCCACGGCGCCGAAGGCGTCAAGGAACACTGTGCCTAGCTTGGGGACACGA------------------CCCTTGCTGCAAAGCTATTTAATCCACACGACTCTCGGCAACGGATATCTCGGCTCTCGCATCGATGAAGAACGCAGC
Avena_atlantica_ribotype_21-G-2_OM004720	0.00592	342	AACCTTATCATTTAGAGGAAGGAGAAGTCGTAACAAGGTTTCCGTAGGTGAACCTGCGGAAGGATCATTGTCGTGACCCTGACCAAAACAGACCGAGCACGCGTTATCTATTCCTGCTGAGTGGCGGCACCGTCGTCGCTCAGCCAAATCCTCGATAACCTCCTCTCCTTGGAGTGGGGGCTTGGGGTAAAAGAACCCACGGCGCCGAAGGCGTCAAGGAACACTGTGCCTAGCTTGGGGACACGA------------------CCCTTGCTGCAAAGCTATTTAATCCACACGACTCTCGGCAACGGATATCTCGGCTCTCGCATCGATGAAGAACGCAGC
Avena_atlantica_ribotype_43-G-2_OM004721	0.00592	342	AACCTTATCATTTAGAGGAAGGAGAAGTCGTAACAAGGTTTCCGTAGGTGAACCTGCGGAAGGATCATTGTCGTGACCCTGACCAAAACAGACCGAGCACGCGTTATCTATTCCTGCTGAGTGGCGGCAACGTCGTCGCTCAGCCAAATCCTCGATAACCTCCTCTCCTTGGAGTGGGGGCTTGGGGTAAAAGAACCCACGGCGCCGAAGGCGTCAAGGAACACTGTGCCTAGCTTGGGGACACGACTGGCTTGCTGGCCGCTCCCCTTGCTGCAAAGCTATTTAATCCACACGACTCTCGGCAACGGATATCTCGGCTCTCACATCGATGAAGAACGCAGC
Avena_atlantica_ribotype_32-G-2_OM004723	0.00592	342	AACCTTATCATTTAGAGGAAGGAGAAGTCGTAACAAGGTTTCCGTAGGTGAACCTGCGGAAGGATCATTGTCGTGACCCTGACCAAAACAGACCGAGCACGCGTTATCTATTCCTGCTGAGTGGCGGCAACGTCGTCGCTCAGCCAAATCCTCGATAACCTCCTCTCCTTGGAGTGGGGGCTTGGGGTAAAAGAACCCACGGCGCCGAAGGCGTCAAGGAACACTGTGCCTAGCTTGGGGACACGACTGGCTTGATGGCCGCTCCCCTTGCTGCAAAGCTATTTAATCCACACGACTCTCGGCAACGGATATCTCGGCTCTCGCATCGATGAAGAACGCAGC
Avena_atlantica_ribotype_29-G-2_OM004724	0.00592	342	AACCTTATCATTTAGAGGAAGGAGAAGTCGTAACAAGGTTTCCGTAGGTGAACCTGCGGAAGGATCATTGTCGTGACCCTGACCAAAACAGACCGAGCACGCGTTATCTATTCCTGCTGAGTGGCGGCAACGTCGTCGCTCAGCCAAATCCTCGATAACCTCCTCTCCTTGGAGTGGGGGCTTGGGGTAAAAGAACCCACGGCGCCGAAGGCGTCAAGGAACACTGTGCCTAGCTTGGGGACACGACTGGCTTGCTGGCCGCTCCCCTTGCTGCAAAGCTATTTAATCCACACGACTCTCGGCAACGGATATCTCGGCTCTCGCATCGATGAAGAACGCAGA
Avena_atlantica_ribotype_24-G-2_OM004725	0.00592	342	AACCTTATCATTTAGAGGAAGGAGAAGTCGTAACAAGGTTTCCGTAGGTGAACCTGCGGAAGGATCATTGTCGTGACCCTGACCAAAACAGACCGAGCACGCGTTATCTATTCCTGCTGAGTGGCGGCAACGTCGTCGCTCAGCCAAATCCTCGATAACCTCCTCTCCTTGGAGTGGGGGCTTGGGGTAAAAGAACCCACGGCGCCGAAGGCGTCAAGGAACACTGTGCCTAGCTTGGGGACACGACTGGCTTGCTGGCTGCTCCCCTTGCTGCAAAGCTATTTAATCCACACGACTCTCGGCAACGGATATCTCGGCTCTCGCATCGATGAAGAACGCAGC
Avena_atlantica_ribotype_23-G-2_OM004726	0.00592	342	AACCTTATCATTTAGAGGAAGGAGAAGTCGTAACAAGGTTTCCGTAGGTGAACCTGCGGAAGGATCATTGTCGTGACCCTGACCAAAACAGACCGAGCACGCGTTATCTATTCCTGCTGAGTGGCGGCAACGTCGTCGCTCAGCCAAATCCTCGATAACCTCCTCTCCTTGGAGTGGGGGCTTGGGGTAAAAGAACCCACGGCGCCGAAGGCGTCAAGGAACACTGTGCCTAGCTTGGGGACACGACTGGCTTGCTGGCCGCTCCCCTTGCTGCAAAGCTATTTAATCCACATGACTCTCGGCAACGGATATCTCGGCTCTCGCATCGATGAAGAACGCAGC
Avena_atlantica_ribotype_21-G-2(2)_OM004728	0.00592	342	AACCTTATCATTTAGAGGAAGGAGAAGTCGTAACAAGGTTTCCGTAGGTGAACCTGCGGAAGGATCATTGTCGTGACCCTGACCAAAACAGACCGAGCACGCGTTATCTATTCCTGCTGAGTGGCGGCAACGTCGTCGCTCAGCCAAATCCTCGATAACCTCCTCTCCTTGGAGTGGGGGCTTGGGGTAAAAGAACCCACGGCGCCGAAGGCGTCAAGGAACACTGTGCCTAGCTTGGGGACACGACTGGCTTGCTGGCCGCTCCCCTTGCTGCAAAGCTATTTAATCCACACGACTCTCGGCAACGGATATCTCGGCTCTCGTATCGATGAAGAACGCAGC
Avena_atlantica_ribotype_20-G-2(2)_OM004729	0.00592	342	AACCTTATCATTTAGAGGAAGGAGAAGTCGTAACAAGGTTTCCGTAGGTGAACCTGCGGAAGGATCATTGTCGTGACCCTGACCAAAACAGACCGAGCACGCGTTATCTATTCCTGCTGAGTGGCGGCAACGTCGTCGCTCAGCCAAATCCTCGATAACCTCCTCTCCTTGGAGTGGGGGCTTGGGGTAAAAGAACCCACGGCGCCGAAGGCGTCAAGGAACACTGTGCCTAGCTTGGGGACACGACTGGCTTGCTGGCCGCTCCCCTTGCTGCAAAGCTATTTAATCCACACGACTCTCGGCAACGGATATCTCGGCTCTCGAATCGATGAAGAACGCAGC
Avena_atlantica_ribotype_20-G-2(3)_OM004730	0.00592	342	AACCTTATCATTTAGAGGAAGGAGAAGTCGTAACAAGGTTTCCGTAGGTGAACCTGCGGAAGGATCATTGTCGTGACCCTGACCAAAACAGACCGAGCACGCGTTATCTATTCCTGCTGAGTGGCGGCAACGTCGTCGCTCAGCCAAATCCTCGATAACCTCCTCTCCTTGGAGTGAGGGCTTGGGGTAAAAGAACCCACGGCGCCGAAGGCGTCAAGGAACACTGTGCCTAGCTTGGGGACACGACTGGCTTGCTGGCCGCTCCCCTTGCTGCAAAGCTATTTAATCCACACGACTCTCGGCAACGGATATCTCGGCTCTCGCATCGATGAAGAACGCAGC
Avena_atlantica_ribotype_20-G-2(4)_OM004731	0.00592	342	AACCTTATCATTTAGAGGAAGGAGAAGTCGTAACAAGGTTTCCGTAGGTGAACCTGCGGAAGGATCATTGTCGTGACCCTGACCAAAACAGACCGAGCACGCGTTATCTATTCCTGCTGAGTGGCGGCAACGTCGTCGCTCAGCCAAATCCTCGATAACCTCCTCTCCTTGGAGTGGGGGCTTGGGGTAAAAGAACCCACGGCGCCGAAGGTGTCAAGGAACACTGTGCCTAGCTTGGGGACACGACTGGCTTGCTGGCCGCTCCCCTTGCTGCAAAGCTATTTAATCCACACGACTCTCGGCAACGGATATCTCGGCTCTCGCATCGATGAAGAACGCAGC
Avena_damascena_ribotype_4910-G-27_OM004732	0.00592	342	AACCTTATCATTTAGAGGAAGGAGAAGTCGTAACAAGGTTTCCGTAGGTGAACCTGCGGAAGGATCATTGTCGTGACCCTGACCAAAACAGACCGAGCACGCGTTATCCATTCCTGCTGAGTGGCGGCACCGTCGTCGCTCAGCCAAATCCTCGATAACCTCCTCTCCTTGGATTGGGGGCTTGGGGTAAAAGAACCCACGGCGCCGAAGGCGTCAAGGAACACTGTGCCTAGCTTGGGGACACGACTGGCTTGCTGGCCGCTCCCCTTGCTGCAAAGCTATTTAATCCACACGACTCTCGGCAACGGATATCTCGGCTCTCGCATCGATGAAGAACGCAGC
Avena_damascena_ribotype_24-G-27_OM004734	0.00592	342	AACCTTATCATTTAGAGGAAGGAGAAGTCGTAACAAGGTTTCCGTAGGTGAACCTGCGGAAGGATCATTGTCGTGACCCTGACCAAAACAGACCGAGCATGCGTTATCCATTCCTGCTGAGTGGCGGCACCGTCGTCGCTCAGCCAAATCCTCGATAACCTCCTCTCCTTGGATTGGGGGCTTGGGGTAAAAGAACCCACGGCGCCGAAGGCGTCAAGGAACACTGTGCCTAGCTTGGGGACACGACTGGCTTGCTGGCCGCTCCCCTTGCTGCAAAGCTATTTAATCCACACGACTCTCGGCAACGGATATCTCGGCTCTCGCATCGATGAAGAACGCAGC
Avena_damascena_ribotype_20-G-27_OM004735	0.00592	342	AACCTTATCATTTAGAGGAAGGAGAAGTCGTAACAAGGTTTCCGTAGGTGAACCTGCGGAAGGATCATTGTCGTGACCCTGACCAAAATAGACCGAGCACGCGTTATCCATTCCTGCTGAGTGGCGGCACCGTCGTCGCTCAGCCAAATCCTCGATAACCTCCTCTCCTTGGATTGGGGGCTTGGGGTAAAAGAACCCACGGCGCCGAAGGCGTCAAGGAACACTGTGCCTAGCTTGGGGACACGACTGGCTTGCTGGCCGCTCCCCTTGCTGCAAAGCTATTTAATCCACACGACTCTCGGCAACGGATATCTCGGCTCTCGCATCGATGAAGAACGCAGC
